# Supplementary material for: Single-Nuclei RNA Sequencing of 5 Regions of the Human Prenatal Brain Implicates Developing Neuron Populations in Genetic Risk for Schizophrenia
Source: Biol Psychiatry. 2023 Jan 15;93(2):157–66. doi: 10.1016/j.biopsych.2022.06.033 (PMC10804933; doi:10.1016/j.biopsych.2022.06.033)
Supplement: Supplementary Tables 1–12 [file mmc1.xlsx]

## Sheet: Table S1
Table S1. Support vector machine (SVM) F1 accuracy scores for each identified fetal brain cell cluster
Frontal cortex			Ganglionic eminence			Hippocampus			Thalamus			Cerebellum
Cluster ID	F1		Cluster ID	F1		Cluster ID	F1		Cluster ID	F1		Cluster ID	F1
FC-ExN-1	0.957819		GE-InN-1	0.868421		Hipp-CR-1	0.970734		Thal-ExN-1	0.995509		Cer-ExN-1	0.965323
FC-ExN-2	0.963256		GE-InN-2	0.878448		Hipp-CR-2	0.941764		Thal-ExN-2	0.987775		Cer-ExN-2	0.933011
FC-ExN-3	0.920159		GE-InN-3	0.922841		Hipp-ExN-1	0.946538		Thal-ExN-3	0.969359		Cer-ExN-3	0.966646
FC-ExN-4	0.950683		GE-InN-4	0.896231		Hipp-ExN-2	0.831528		Thal-IP	0.953917		Cer-ExN-4	0.956357
FC-ExN-5	0.95186		GE-InN-5	0.761075		Hipp-ExN-3	0.985408		Thal-InN-1	0.871115		Cer-ExN-5	0.917051
FC-IP	0.883784		GE-InN-6	0.943937		Hipp-ExN-4	0.991087		Thal-InN-2	0.875		Cer-IP	0.982441
FC-InN-1	0.964766		GE-InN-7	0.973585		Hipp-ExN-5	0.98427		Thal-InN-3	0.894737		Cer-InN-1	0.946935
FC-InN-2	0.971193		GE-RG-1	0.932735		Hipp-ExN-6	0.956522		Thal-InN-4	0.699858		Cer-InN-2	0.869863
FC-InN-3	0.89927		GE-RG-2	0.995313		Hipp-InN-1	0.830479		Thal-InN-5	0.966019		Cer-InN-3	0.899038
FC-InN-4	0.939271		GE-RG-3	0.943973		Hipp-InN-2	0.998069		Thal-InN-6	0.997792		Cer-InN-4	0.889431
FC-MG	0.961538		GE-CycPro	0.890052		Hipp-InN-3	0.860896		Thal-InN-7	0.93871		Cer-InN-5	0.971495
FC-N-undef	0.990476					Hipp-InN-4	1		Thal-InN-8	0.954128		Cer-InN-6	0.972973
FC-OPC	0.944444					Hipp-MG	0.86		Thal-MG	0.914729		Cer-InN-7	0.993277
FC-RG-1	0.968486					Hipp-OPC	0.981273		Thal-OPC	0.991817		Cer-InN-8	0.896359
FC-RG-2	0.962963					Hipp-RG-1	0.91933		Thal-RG-1	0.899107		Cer-MG	0.931034
FC-CycPro	0.792818					Hipp-RG-2	0.912514		Thal-RG-2	0.926659		Cer-OPC	0.990826
FC-Endo	0.95					Hipp-RG-3	0.985507		Thal-RG-3	0.855314		Cer-RG-1	0.937193
						Hipp-CycPro	0.903723		Thal-RG-4	0.957346		Cer-RG-2	0.94861
						Hipp-Endo	0.97561		Thal-RG-5	0.684444		Cer-RG-3	0.933664
									Thal-RG-6	0.97264		Cer-CycPro	0.931058
									Thal-RG-7	0.938036		Cer-Endo	0.987179
									Thal-CycPro	0.912671
									Thal-Endo	0.985294

## Sheet: Table S2
Table S2. Differentially expressed genes (Bonferroni P < 0.05) in each cell cluster identified in fetal frontal cortex
Cluster ID	gene	p_val	avg_log2FC	pct.1	pct.2	p_val_adj
FC-CycPro	KIF18B	0	1.3246	0.469	0.034	0
FC-CycPro	RRM2	3.58282e-304	1.75288	0.622	0.074	1.08524e-299
FC-CycPro	DLGAP5	1.12718e-298	1.20758	0.404	0.028	3.41422e-294
FC-CycPro	KIF14	8.23357e-290	1.49441	0.431	0.034	2.49395e-285
FC-CycPro	AURKB	2.34379e-285	1.01513	0.398	0.028	7.09934e-281
FC-CycPro	KIF15	5.0739e-279	1.47533	0.599	0.077	1.53688e-274
FC-CycPro	DIAPH3	4.06168e-271	2.30376	0.754	0.14	1.23028e-266
FC-CycPro	KIF11	1.03431e-269	1.55703	0.529	0.06	3.13293e-265
FC-CycPro	KIF23	1.66078e-255	1.00942	0.373	0.028	5.03051e-251
FC-CycPro	KIF4A	1.04607e-254	1.26684	0.439	0.041	3.16856e-250
FC-CycPro	CDC25C	1.04987e-254	1.09493	0.386	0.03	3.18007e-250
FC-CycPro	KNL1	1.25953e-253	1.58302	0.509	0.059	3.81512e-249
FC-CycPro	NEIL3	1.24459e-252	0.814121	0.328	0.021	3.76985e-248
FC-CycPro	MELK	5.25033e-240	1.29444	0.549	0.072	1.59033e-235
FC-CycPro	GTSE1	4.22621e-236	1.07157	0.373	0.031	1.28012e-231
FC-CycPro	CDCA2	5.13521e-230	0.74323	0.271	0.015	1.55545e-225
FC-CycPro	FOXN4	2.28304e-227	0.874698	0.348	0.028	6.91531e-223
FC-CycPro	SPC25	9.54195e-227	1.07067	0.484	0.058	2.89026e-222
FC-CycPro	BUB1	1.43664e-222	1.13949	0.361	0.031	4.35157e-218
FC-CycPro	CIT	2.32625e-222	1.34528	0.511	0.068	7.0462e-218
FC-CycPro	NCAPG	3.82094e-221	1.27679	0.514	0.069	1.15736e-216
FC-CycPro	MKI67	5.23807e-219	1.46445	0.461	0.055	1.58661e-214
FC-CycPro	KIF2C	5.8005e-216	0.993964	0.331	0.026	1.75697e-211
FC-CycPro	ECT2	8.19414e-213	1.40454	0.466	0.059	2.482e-208
FC-CycPro	KIFC1	4.33237e-212	0.88067	0.386	0.038	1.31227e-207
FC-CycPro	NDC80	5.4321e-212	1.03037	0.398	0.041	1.64538e-207
FC-CycPro	CENPE	5.61619e-212	1.8665	0.434	0.051	1.70114e-207
FC-CycPro	ARHGAP11B	1.26987e-211	1.45959	0.431	0.05	3.84645e-207
FC-CycPro	BUB1B	2.16739e-211	1.10956	0.391	0.04	6.56503e-207
FC-CycPro	TPX2	1.28053e-209	1.41007	0.471	0.062	3.87874e-205
FC-CycPro	TACC3	1.51489e-208	0.918453	0.404	0.043	4.5886e-204
FC-CycPro	POLQ	2.80939e-204	1.12831	0.459	0.057	8.50965e-200
FC-CycPro	PARPBP	8.31158e-201	1.07094	0.378	0.039	2.51758e-196
FC-CycPro	TTK	6.30414e-199	0.835955	0.318	0.026	1.90953e-194
FC-CycPro	KIF18A	4.6979e-195	0.923913	0.323	0.028	1.42299e-190
FC-CycPro	APOLD1	4.84207e-187	2.36406	0.622	0.127	1.46666e-182
FC-CycPro	BRIP1	2.87107e-186	1.54198	0.627	0.121	8.69647e-182
FC-CycPro	NUF2	6.62855e-186	1.37986	0.451	0.063	2.00779e-181
FC-CycPro	TOP2A	1.13147e-185	2.41907	0.662	0.156	3.42722e-181
FC-CycPro	IQGAP3	2.21604e-181	0.613738	0.263	0.019	6.71238e-177
FC-CycPro	C21orf58	1.26863e-174	1.1021	0.459	0.069	3.84269e-170
FC-CycPro	MIR924HG	2.69656e-174	2.05203	0.607	0.126	8.16789e-170
FC-CycPro	ASPM	2.32149e-171	2.4942	0.544	0.106	7.03179e-167
FC-CycPro	WDR62	4.3052e-171	0.595626	0.283	0.024	1.30404e-166
FC-CycPro	CENPF	5.37659e-169	1.83815	0.564	0.115	1.62857e-164
FC-CycPro	NCAPH	1.5625e-168	0.54771	0.276	0.023	4.73282e-164
FC-CycPro	NUSAP1	5.14629e-162	1.36116	0.529	0.102	1.55881e-157
FC-CycPro	SGO2	1.49675e-160	1.13685	0.341	0.04	4.53365e-156
FC-CycPro	STIL	5.92946e-159	0.732867	0.351	0.042	1.79603e-154
FC-CycPro	MIS18BP1	3.42904e-157	1.24909	0.571	0.12	1.03866e-152
FC-CycPro	CDK1	3.58292e-153	1.1056	0.409	0.062	1.08527e-148
FC-CycPro	DTL	4.26773e-152	0.949821	0.409	0.06	1.2927e-147
FC-CycPro	PRC1	1.67397e-138	1.12655	0.424	0.073	5.07044e-134
FC-CycPro	CENPI	2.12591e-138	0.813213	0.414	0.067	6.43938e-134
FC-CycPro	CCDC150	6.69182e-138	0.758036	0.353	0.05	2.02695e-133
FC-CycPro	SMC4	8.95955e-138	1.78945	0.714	0.238	2.71385e-133
FC-CycPro	CIP2A	7.15791e-136	0.837101	0.409	0.068	2.16813e-131
FC-CycPro	H2AFX	7.02395e-133	1.23819	0.519	0.115	2.12755e-128
FC-CycPro	CENPK	5.84965e-132	1.07974	0.521	0.113	1.77186e-127
FC-CycPro	BLM	1.41349e-131	0.723174	0.343	0.048	4.28147e-127
FC-CycPro	MXD3	5.58955e-131	0.687326	0.311	0.04	1.69308e-126
FC-CycPro	FANCI	1.74456e-129	1.12039	0.534	0.121	5.28426e-125
FC-CycPro	DEPDC1B	7.51574e-129	1.09417	0.471	0.097	2.27652e-124
FC-CycPro	PRR11	8.92297e-128	0.705113	0.298	0.038	2.70277e-123
FC-CycPro	MYBL1	1.7611e-126	0.522748	0.251	0.026	5.33436e-122
FC-CycPro	CEP152	1.88022e-125	0.835709	0.416	0.075	5.69519e-121
FC-CycPro	CKAP2	3.81653e-124	0.994915	0.406	0.074	1.15603e-119
FC-CycPro	PBK	3.25949e-122	0.671845	0.306	0.041	9.873e-118
FC-CycPro	RACGAP1	3.47351e-117	1.03703	0.409	0.08	1.05213e-112
FC-CycPro	BRCA1	9.97016e-117	0.986936	0.461	0.097	3.01996e-112
FC-CycPro	GLI3	1.46631e-116	1.11334	0.847	0.318	4.44145e-112
FC-CycPro	FANCD2	4.00038e-115	0.671674	0.351	0.057	1.21171e-110
FC-CycPro	CCNB1	1.43373e-114	1.11372	0.278	0.037	4.34278e-110
FC-CycPro	CENPU	7.99926e-112	0.712143	0.378	0.069	2.42297e-107
FC-CycPro	NCAPD2	4.13807e-108	0.874633	0.424	0.089	1.25342e-103
FC-CycPro	MMS22L	6.4842e-108	1.49646	0.757	0.313	1.96407e-103
FC-CycPro	TICRR	1.09671e-106	0.554005	0.288	0.042	3.32193e-102
FC-CycPro	SMC2	1.12286e-106	0.869183	0.439	0.095	3.40116e-102
FC-CycPro	E2F7	1.13504e-106	0.610796	0.281	0.04	3.43803e-102
FC-CycPro	ATAD2	6.0592e-106	1.23954	0.596	0.18	1.83533e-101
FC-CycPro	GLI2	7.0051e-102	1.0838	0.637	0.194	2.12185e-97
FC-CycPro	DACH1	3.31729e-101	1.18411	0.787	0.302	1.00481e-96
FC-CycPro	GEN1	1.87357e-98	0.641659	0.348	0.065	5.67505e-94
FC-CycPro	KNTC1	1.55761e-95	0.900073	0.491	0.128	4.71801e-91
FC-CycPro	RAD51AP1	2.75229e-95	0.637368	0.283	0.045	8.3367e-91
FC-CycPro	XRCC2	6.26073e-95	0.620234	0.293	0.048	1.89637e-90
FC-CycPro	NCAPG2	2.11595e-92	0.792039	0.461	0.119	6.40921e-88
FC-CycPro	CLSPN	2.0393e-91	0.61979	0.258	0.039	6.17704e-87
FC-CycPro	DNA2	4.22454e-91	0.950133	0.551	0.17	1.27961e-86
FC-CycPro	ADGRV1	5.47425e-89	1.00811	0.942	0.683	1.65815e-84
FC-CycPro	LINC01965	1.43695e-88	1.28456	0.787	0.36	4.35253e-84
FC-CycPro	RTKN2	6.79426e-88	0.759475	0.328	0.065	2.05798e-83
FC-CycPro	ANLN	9.79169e-87	0.823886	0.441	0.114	2.9659e-82
FC-CycPro	NKAIN3	1.31249e-86	1.44484	0.952	0.89	3.97554e-82
FC-CycPro	EZH2	3.39032e-86	1.52437	0.86	0.654	1.02693e-81
FC-CycPro	PLK4	1.49912e-85	0.473106	0.266	0.043	4.54084e-81
FC-CycPro	EOMES	2.9553e-85	0.786498	0.366	0.081	8.95162e-81
FC-CycPro	ARHGAP11A	1.08737e-84	0.766747	0.346	0.075	3.29364e-80
FC-CycPro	STXBP6	1.26351e-84	0.996762	0.386	0.09	3.82717e-80
FC-CycPro	FANCA	1.22434e-81	0.78336	0.466	0.131	3.70853e-77
FC-CycPro	CCDC18	6.06569e-81	0.984544	0.398	0.104	1.8373e-76
FC-CycPro	DBF4	6.13949e-81	0.738913	0.383	0.093	1.85965e-76
FC-CycPro	PRDM16	1.28666e-80	0.742288	0.669	0.234	3.89729e-76
FC-CycPro	CNTLN	3.29329e-80	1.06181	0.752	0.342	9.97537e-76
FC-CycPro	ZGRF1	3.31243e-79	0.896399	0.501	0.156	1.00333e-74
FC-CycPro	SYNE2	1.18663e-78	1.04794	0.947	0.842	3.5943e-74
FC-CycPro	CENPP	3.38889e-78	1.38154	0.639	0.26	1.0265e-73
FC-CycPro	BRCA2	1.40311e-77	0.590264	0.271	0.049	4.25002e-73
FC-CycPro	STK3	5.69029e-77	0.789751	0.474	0.132	1.72359e-72
FC-CycPro	E2F3	3.86023e-76	0.985671	0.511	0.166	1.16926e-71
FC-CycPro	ORC6	5.59198e-75	0.548814	0.301	0.062	1.69381e-70
FC-CycPro	TMEM132D	5.99943e-75	1.6162	0.466	0.142	1.81723e-70
FC-CycPro	GPC6	6.69816e-75	1.39533	0.882	0.637	2.02887e-70
FC-CycPro	COL4A5	2.61304e-74	0.813706	0.551	0.176	7.91489e-70
FC-CycPro	UHRF1	1.1082e-72	0.584241	0.323	0.072	3.35675e-68
FC-CycPro	RFC3	3.65909e-72	1.12283	0.659	0.281	1.10834e-67
FC-CycPro	WEE1	1.29298e-71	0.652003	0.361	0.09	3.91644e-67
FC-CycPro	AC073529.1	4.70294e-70	0.80096	0.293	0.062	1.42452e-65
FC-CycPro	AL589740.1	3.7002e-69	1.05081	0.927	0.668	1.12079e-64
FC-CycPro	LTBP1	5.9413e-69	0.80207	0.667	0.257	1.79962e-64
FC-CycPro	NFIA	7.30486e-69	1.01422	0.957	0.857	2.21264e-64
FC-CycPro	COL9A1	9.78862e-69	0.538682	0.306	0.067	2.96497e-64
FC-CycPro	RAD54B	1.29277e-68	0.460169	0.276	0.056	3.9158e-64
FC-CycPro	HMGA2	1.34621e-67	0.862721	0.509	0.171	4.07766e-63
FC-CycPro	CELSR1	1.74095e-67	0.81302	0.521	0.178	5.27332e-63
FC-CycPro	MEGF10	2.03067e-67	0.673541	0.511	0.162	6.15089e-63
FC-CycPro	LINC01515	7.31625e-67	0.977764	0.361	0.094	2.21609e-62
FC-CycPro	CHEK1	8.76613e-67	0.584027	0.336	0.082	2.65526e-62
FC-CycPro	COL11A1	4.63472e-66	0.823596	0.734	0.329	1.40386e-61
FC-CycPro	CEP135	1.56564e-65	0.848221	0.596	0.242	4.74231e-61
FC-CycPro	HMGB2	4.24305e-65	1.13401	0.534	0.205	1.28522e-60
FC-CycPro	BICC1	1.12047e-64	1.03096	0.536	0.195	3.3939e-60
FC-CycPro	CCNF	2.62269e-64	0.6404	0.288	0.066	7.94413e-60
FC-CycPro	ZFHX4	3.74234e-64	0.911932	0.759	0.366	1.13356e-59
FC-CycPro	PARD3B	1.59907e-63	0.756808	0.687	0.279	4.84359e-59
FC-CycPro	PAX6	2.29661e-63	0.724038	0.516	0.178	6.95643e-59
FC-CycPro	ZEB1	2.78214e-63	1.05954	0.855	0.538	8.42712e-59
FC-CycPro	KIF20B	8.46141e-63	1.01436	0.479	0.175	2.56296e-58
FC-CycPro	RAD51B	1.26476e-62	0.972612	0.669	0.291	3.83095e-58
FC-CycPro	TBC1D1	5.65764e-62	0.848799	0.697	0.323	1.7137e-57
FC-CycPro	VRK1	1.12647e-60	0.887861	0.639	0.285	3.41208e-56
FC-CycPro	CDH23	1.25884e-58	0.462388	0.288	0.067	3.81301e-54
FC-CycPro	CEP128	1.98679e-58	0.941406	0.734	0.395	6.018e-54
FC-CycPro	GULP1	2.10585e-58	0.729951	0.694	0.302	6.37863e-54
FC-CycPro	SHROOM3	1.76402e-57	0.725584	0.699	0.324	5.3432e-53
FC-CycPro	LMNB1	1.36805e-55	0.952224	0.664	0.346	4.14383e-51
FC-CycPro	BARD1	1.46662e-55	0.682988	0.414	0.132	4.44238e-51
FC-CycPro	HEG1	7.09477e-55	0.596518	0.371	0.11	2.14901e-50
FC-CycPro	UBE2C	9.31075e-55	0.625591	0.268	0.065	2.82023e-50
FC-CycPro	KPNA2	1.12958e-54	0.886857	0.351	0.107	3.42151e-50
FC-CycPro	RAD18	1.95526e-54	0.936222	0.637	0.312	5.9225e-50
FC-CycPro	MED12L	2.65907e-54	0.925883	0.591	0.255	8.05432e-50
FC-CycPro	HSPA1B	7.04756e-54	0.88949	0.704	0.353	2.13471e-49
FC-CycPro	FBXL7	1.15897e-53	0.908265	0.827	0.486	3.51051e-49
FC-CycPro	NCAPD3	1.34325e-52	0.603046	0.388	0.127	4.06872e-48
FC-CycPro	PRIM2	4.10776e-52	0.973268	0.719	0.399	1.24424e-47
FC-CycPro	ABTB2	1.58505e-51	0.730064	0.486	0.177	4.80111e-47
FC-CycPro	SFRP2	1.65748e-51	0.545053	0.263	0.065	5.02051e-47
FC-CycPro	SMOC1	6.16583e-51	1.33858	0.531	0.25	1.86763e-46
FC-CycPro	SLC1A3	1.31492e-50	0.680315	0.662	0.307	3.9829e-46
FC-CycPro	ZBTB20	1.97127e-50	0.786236	0.892	0.654	5.97097e-46
FC-CycPro	AC099792.1	5.23269e-50	0.841544	0.637	0.3	1.58498e-45
FC-CycPro	TRIM59	6.32038e-50	0.563019	0.253	0.062	1.91444e-45
FC-CycPro	DAPK2	2.02454e-49	0.618536	0.346	0.107	6.13232e-45
FC-CycPro	LDLRAD3	4.21362e-49	0.896224	0.772	0.462	1.2763e-44
FC-CycPro	PCLAF	4.50565e-49	0.540148	0.298	0.084	1.36476e-44
FC-CycPro	HELLS	4.54547e-49	0.816141	0.486	0.199	1.37682e-44
FC-CycPro	YAP1	6.42199e-49	0.603229	0.429	0.146	1.94522e-44
FC-CycPro	MSH5	9.70746e-49	0.411491	0.251	0.061	2.94039e-44
FC-CycPro	WDHD1	1.03817e-48	0.637049	0.363	0.116	3.14462e-44
FC-CycPro	LAMA1	1.15535e-48	0.559805	0.419	0.142	3.49955e-44
FC-CycPro	STON2	2.02888e-48	0.527415	0.323	0.095	6.14548e-44
FC-CycPro	TMTC2	2.04927e-48	0.995661	0.832	0.512	6.20722e-44
FC-CycPro	CEP192	2.33905e-48	0.795158	0.657	0.344	7.08498e-44
FC-CycPro	SALL3	2.39883e-48	0.49339	0.301	0.083	7.26606e-44
FC-CycPro	MCM8	2.77637e-48	0.490706	0.258	0.066	8.40963e-44
FC-CycPro	ABHD3	1.10637e-47	0.617322	0.431	0.151	3.3512e-43
FC-CycPro	LYPD6	1.58429e-46	0.763686	0.409	0.15	4.7988e-42
FC-CycPro	GINS1	1.72122e-46	0.496487	0.271	0.073	5.21357e-42
FC-CycPro	IQGAP2	1.9936e-46	0.481373	0.584	0.24	6.03862e-42
FC-CycPro	PREX2	3.0201e-46	0.512426	0.519	0.206	9.14787e-42
FC-CycPro	CKS2	3.90385e-46	0.599904	0.311	0.094	1.18248e-41
FC-CycPro	DLEU2	4.73806e-46	1.18032	0.845	0.634	1.43516e-41
FC-CycPro	SDC2	2.34607e-44	0.557752	0.316	0.096	7.10626e-40
FC-CycPro	BOC	2.62069e-44	0.628255	0.514	0.213	7.93807e-40
FC-CycPro	MIR99AHG	7.65049e-44	0.714664	0.935	0.88	2.31733e-39
FC-CycPro	ITGA2	1.17523e-43	0.530798	0.396	0.138	3.55976e-39
FC-CycPro	LRIG1	1.86705e-43	0.462635	0.481	0.187	5.6553e-39
FC-CycPro	LRIG3	2.48302e-43	0.477839	0.328	0.103	7.52107e-39
FC-CycPro	KIF26B	5.20384e-43	1.12886	0.787	0.536	1.57624e-38
FC-CycPro	GPSM2	7.69571e-43	0.841904	0.479	0.212	2.33103e-38
FC-CycPro	ERI2	7.84474e-43	0.453003	0.291	0.086	2.37617e-38
FC-CycPro	NOTCH1	1.01555e-42	0.586603	0.426	0.16	3.07609e-38
FC-CycPro	AC008543.1	5.23443e-42	0.402118	0.273	0.078	1.58551e-37
FC-CycPro	CENPO	5.96937e-42	0.400647	0.288	0.086	1.80812e-37
FC-CycPro	XPO1	7.54723e-42	0.693935	0.887	0.757	2.28606e-37
FC-CycPro	COL4A6	1.70081e-41	0.600407	0.351	0.119	5.15175e-37
FC-CycPro	MAGI1	2.32779e-41	0.759486	0.872	0.59	7.05088e-37
FC-CycPro	KIF22	2.60533e-41	0.520533	0.256	0.072	7.89154e-37
FC-CycPro	MFGE8	3.35369e-41	0.363585	0.366	0.124	1.01583e-36
FC-CycPro	AC011447.3	3.3642e-41	0.66068	0.424	0.17	1.01902e-36
FC-CycPro	Z94721.1	6.78664e-41	0.516187	0.341	0.118	2.05567e-36
FC-CycPro	NSD2	1.09586e-40	0.797941	0.799	0.613	3.31936e-36
FC-CycPro	NOTCH2	3.71102e-40	0.496246	0.491	0.199	1.12407e-35
FC-CycPro	TMX1	2.77052e-39	0.538549	0.424	0.169	8.3919e-35
FC-CycPro	PDGFD	4.01815e-39	0.509791	0.524	0.222	1.2171e-34
FC-CycPro	CDK6	4.55528e-39	0.835119	0.424	0.171	1.37979e-34
FC-CycPro	ZNF730	5.50814e-39	0.697817	0.479	0.214	1.66842e-34
FC-CycPro	HNRNPA2B1	2.19569e-38	0.631852	0.932	0.8	6.65073e-34
FC-CycPro	PHLPP1	4.4645e-38	0.651731	0.852	0.627	1.3523e-33
FC-CycPro	GRID2	2.97515e-37	0.795938	0.784	0.489	9.01173e-33
FC-CycPro	ZNF423	3.14201e-37	0.744984	0.574	0.281	9.51714e-33
FC-CycPro	PLCB1	4.2451e-37	0.797571	0.912	0.816	1.28584e-32
FC-CycPro	CDON	6.65264e-37	0.673297	0.769	0.538	2.01508e-32
FC-CycPro	PANTR1	1.01399e-36	0.62767	0.947	0.811	3.07137e-32
FC-CycPro	LAMA3	1.13332e-36	0.356505	0.281	0.086	3.43282e-32
FC-CycPro	FIGN	1.40964e-36	0.690998	0.476	0.208	4.26979e-32
FC-CycPro	SFRP1	2.53398e-36	0.658228	0.617	0.322	7.67543e-32
FC-CycPro	MND1	3.33186e-36	0.4463	0.268	0.083	1.00922e-31
FC-CycPro	GPR39	4.16794e-36	0.639103	0.429	0.174	1.26247e-31
FC-CycPro	FANCM	4.25542e-36	0.443894	0.321	0.112	1.28897e-31
FC-CycPro	POLE2	1.52886e-35	0.522198	0.348	0.131	4.63092e-31
FC-CycPro	IKBIP	2.91383e-35	0.446992	0.283	0.093	8.82599e-31
FC-CycPro	SKA2	3.34895e-35	0.849342	0.699	0.461	1.0144e-30
FC-CycPro	LMCD1-AS1	4.83992e-35	0.462528	0.273	0.086	1.46601e-30
FC-CycPro	PBX3	4.89538e-35	0.549079	0.544	0.266	1.48281e-30
FC-CycPro	TMPO	9.66428e-35	0.794141	0.576	0.323	2.92731e-30
FC-CycPro	SPATA5	1.19118e-34	0.764886	0.669	0.396	3.60807e-30
FC-CycPro	FBLN1	2.08073e-34	0.639316	0.539	0.278	6.30253e-30
FC-CycPro	WSCD1	2.41516e-34	0.500817	0.291	0.099	7.31552e-30
FC-CycPro	PTPRM	3.60562e-34	0.609485	0.779	0.488	1.09214e-29
FC-CycPro	PLCE1	4.09697e-34	0.538595	0.609	0.311	1.24097e-29
FC-CycPro	DOCK1	4.59904e-34	0.475759	0.481	0.213	1.39305e-29
FC-CycPro	CHAF1A	4.94279e-34	0.453804	0.288	0.099	1.49717e-29
FC-CycPro	MPPED2	8.45617e-34	0.702256	0.877	0.795	2.56137e-29
FC-CycPro	WDR76	8.49314e-34	0.521283	0.291	0.102	2.57257e-29
FC-CycPro	CHD7	9.10353e-34	0.598048	0.779	0.495	2.75746e-29
FC-CycPro	UTRN	9.24584e-34	0.617673	0.521	0.246	2.80056e-29
FC-CycPro	HES6	1.71904e-33	0.945582	0.667	0.443	5.20696e-29
FC-CycPro	ARL6IP1	4.18199e-33	1.22814	0.627	0.4	1.26672e-28
FC-CycPro	RBL1	6.5798e-33	0.653647	0.571	0.299	1.99302e-28
FC-CycPro	CENPC	1.93967e-32	0.651199	0.464	0.226	5.87526e-28
FC-CycPro	BUB3	2.07377e-32	0.504692	0.396	0.169	6.28146e-28
FC-CycPro	MLC1	6.41868e-32	0.385881	0.271	0.09	1.94422e-27
FC-CycPro	NAALADL2	6.83541e-32	0.809102	0.677	0.412	2.07045e-27
FC-CycPro	AASS	6.89197e-32	0.545524	0.464	0.214	2.08758e-27
FC-CycPro	FAM53B	7.21136e-32	0.629185	0.581	0.325	2.18432e-27
FC-CycPro	SOX6	1.05837e-31	0.28673	0.792	0.458	3.2058e-27
FC-CycPro	RRM1	1.50633e-31	0.521942	0.356	0.145	4.56267e-27
FC-CycPro	PHIP	1.62534e-31	0.537274	0.93	0.841	4.92316e-27
FC-CycPro	TANC1	1.72734e-31	0.462407	0.331	0.124	5.23213e-27
FC-CycPro	ANP32E	2.22522e-31	0.457431	0.303	0.111	6.74018e-27
FC-CycPro	SMC1A	2.23476e-31	0.598833	0.509	0.257	6.76909e-27
FC-CycPro	ZHX3	2.79571e-31	0.622907	0.644	0.377	8.4682e-27
FC-CycPro	ZNF331	3.27509e-31	0.450253	0.336	0.134	9.92024e-27
FC-CycPro	CDK5RAP2	4.60069e-31	0.695273	0.679	0.443	1.39355e-26
FC-CycPro	IGFBPL1	7.59971e-31	0.673618	0.614	0.366	2.30195e-26
FC-CycPro	PCBD2	1.88442e-30	0.502143	0.291	0.108	5.70791e-26
FC-CycPro	POLA1	2.1507e-30	0.784598	0.579	0.336	6.51446e-26
FC-CycPro	SFXN5	2.28641e-30	0.576614	0.506	0.255	6.92553e-26
FC-CycPro	RFWD3	4.59694e-30	0.429409	0.261	0.09	1.39241e-25
FC-CycPro	CHTF18	4.70089e-30	0.384012	0.301	0.112	1.4239e-25
FC-CycPro	CREB5	8.15794e-30	0.403276	0.576	0.293	2.47104e-25
FC-CycPro	CDH20	9.23202e-30	0.552069	0.336	0.131	2.79638e-25
FC-CycPro	TMEM237	1.11563e-29	0.337596	0.288	0.105	3.37924e-25
FC-CycPro	GPC4	1.27229e-29	0.453269	0.348	0.14	3.85378e-25
FC-CycPro	MEIS2	1.41221e-29	0.51666	0.957	0.841	4.27759e-25
FC-CycPro	HSP90AA1	2.01941e-29	0.805606	0.96	0.875	6.1168e-25
FC-CycPro	NFIC	2.25524e-29	0.619897	0.541	0.294	6.83114e-25
FC-CycPro	PLCH1	3.10989e-29	0.438251	0.373	0.153	9.41984e-25
FC-CycPro	NEDD4	3.70912e-29	0.403837	0.286	0.103	1.12349e-24
FC-CycPro	SLF1	4.61275e-29	0.610471	0.576	0.325	1.3972e-24
FC-CycPro	ERBIN	4.66058e-29	0.662023	0.732	0.512	1.41169e-24
FC-CycPro	MPHOSPH9	5.60412e-29	0.621073	0.564	0.326	1.69749e-24
FC-CycPro	KIF7	6.30544e-29	0.407411	0.268	0.097	1.90992e-24
FC-CycPro	CKAP5	8.34014e-29	0.857415	0.642	0.436	2.52623e-24
FC-CycPro	DEK	8.9337e-29	0.594028	0.612	0.357	2.70602e-24
FC-CycPro	GLYATL2	9.40521e-29	0.600334	0.404	0.187	2.84884e-24
FC-CycPro	PCGF5	1.15809e-28	0.390014	0.409	0.178	3.50784e-24
FC-CycPro	RNASEH2B	1.55765e-28	0.613051	0.481	0.247	4.71811e-24
FC-CycPro	NDC1	1.68629e-28	0.452313	0.313	0.124	5.10777e-24
FC-CycPro	HSPA1A	1.78524e-28	0.63567	0.677	0.432	5.40749e-24
FC-CycPro	CRB1	2.68412e-28	0.553014	0.571	0.308	8.13021e-24
FC-CycPro	BEND7	5.12616e-28	0.40605	0.288	0.107	1.55271e-23
FC-CycPro	SPATA13	9.27001e-28	0.475517	0.524	0.265	2.80789e-23
FC-CycPro	NEDD1	1.33956e-27	0.340091	0.263	0.094	4.05754e-23
FC-CycPro	PTN	1.46941e-27	0.475505	0.805	0.601	4.45085e-23
FC-CycPro	FSTL1	2.06012e-27	0.403437	0.343	0.14	6.2401e-23
FC-CycPro	AHI1	2.75362e-27	0.627911	0.429	0.208	8.34071e-23
FC-CycPro	PLEKHA7	3.23616e-27	0.530089	0.481	0.239	9.80233e-23
FC-CycPro	LIMD1	3.90647e-27	0.47505	0.373	0.164	1.18327e-22
FC-CycPro	NLGN1	5.0811e-27	0.373198	0.965	0.897	1.53906e-22
FC-CycPro	EGFR	6.11532e-27	0.261094	0.256	0.09	1.85233e-22
FC-CycPro	MID1	6.63042e-27	0.584441	0.699	0.46	2.00835e-22
FC-CycPro	QSER1	8.18492e-27	0.646144	0.702	0.494	2.47921e-22
FC-CycPro	CA12	1.24278e-26	0.462083	0.404	0.186	3.76439e-22
FC-CycPro	AL136366.1	1.33347e-26	0.43156	0.343	0.146	4.03908e-22
FC-CycPro	CNTRL	1.38503e-26	0.633711	0.561	0.345	4.19527e-22
FC-CycPro	MDK	1.81483e-26	0.525741	0.481	0.248	5.49711e-22
FC-CycPro	SMAD9	2.06058e-26	0.516014	0.386	0.178	6.2415e-22
FC-CycPro	TSPAN5	2.122e-26	0.564105	0.885	0.829	6.42754e-22
FC-CycPro	MTBP	3.33193e-26	0.34712	0.291	0.114	1.00924e-21
FC-CycPro	PDE8A	5.57457e-26	0.60245	0.303	0.125	1.68854e-21
FC-CycPro	STK17A	7.07859e-26	0.464067	0.368	0.167	2.14411e-21
FC-CycPro	TBC1D31	7.9919e-26	0.390999	0.293	0.119	2.42075e-21
FC-CycPro	BTG3	1.12458e-25	0.371529	0.308	0.124	3.40636e-21
FC-CycPro	KMT5A	1.21643e-25	0.431423	0.276	0.108	3.68455e-21
FC-CycPro	RANGAP1	1.26276e-25	0.507701	0.298	0.125	3.82489e-21
FC-CycPro	NFIA-AS2	1.4198e-25	0.708041	0.421	0.202	4.30058e-21
FC-CycPro	AC131571.1	2.89628e-25	0.415136	0.464	0.226	8.77284e-21
FC-CycPro	HNRNPU	2.93934e-25	0.621145	0.86	0.721	8.90327e-21
FC-CycPro	STARD9	3.23144e-25	0.532644	0.504	0.274	9.78804e-21
FC-CycPro	H2AFV	4.92765e-25	0.616136	0.509	0.295	1.49259e-20
FC-CycPro	ASPH	7.78478e-25	0.649671	0.644	0.435	2.35801e-20
FC-CycPro	CCND2	8.60727e-25	0.635854	0.825	0.669	2.60714e-20
FC-CycPro	P2RY14	9.95427e-25	0.419228	0.268	0.103	3.01515e-20
FC-CycPro	ELP4	1.04369e-24	0.558191	0.612	0.365	3.16132e-20
FC-CycPro	ZFPM2	1.18242e-24	0.375107	0.647	0.386	3.58156e-20
FC-CycPro	CENPJ	2.36151e-24	0.416725	0.376	0.177	7.15302e-20
FC-CycPro	EMX2	2.64079e-24	0.361614	0.296	0.121	7.99894e-20
FC-CycPro	MRC2	3.60074e-24	0.287932	0.258	0.095	1.09066e-19
FC-CycPro	SNCAIP	3.96185e-24	0.597297	0.764	0.582	1.20004e-19
FC-CycPro	MTAP	4.03992e-24	0.540401	0.421	0.206	1.22369e-19
FC-CycPro	SCRN1	5.582e-24	0.470363	0.499	0.274	1.69079e-19
FC-CycPro	PDE3A	5.9881e-24	0.492946	0.373	0.171	1.8138e-19
FC-CycPro	RAD21	6.49149e-24	0.720516	0.602	0.398	1.96627e-19
FC-CycPro	LBR	8.33934e-24	0.599716	0.584	0.366	2.52599e-19
FC-CycPro	NEDD4L	1.21377e-23	0.457663	0.932	0.959	3.67651e-19
FC-CycPro	TUBGCP3	1.28441e-23	0.539208	0.521	0.307	3.89048e-19
FC-CycPro	JAM2	1.31824e-23	0.437094	0.419	0.207	3.99293e-19
FC-CycPro	AC004943.2	1.32422e-23	0.450219	0.333	0.149	4.01106e-19
FC-CycPro	HMGN2	1.44556e-23	0.592944	0.682	0.457	4.3786e-19
FC-CycPro	SEMA5B	1.96086e-23	0.409211	0.664	0.385	5.93943e-19
FC-CycPro	PARD3	2.0099e-23	0.556548	0.662	0.401	6.08799e-19
FC-CycPro	H2AFZ	2.42767e-23	0.543591	0.642	0.403	7.35341e-19
FC-CycPro	CUL1	2.60507e-23	0.598021	0.639	0.444	7.89075e-19
FC-CycPro	GPR156	3.29617e-23	0.360125	0.351	0.154	9.98411e-19
FC-CycPro	PRELID2	3.59263e-23	0.453626	0.288	0.118	1.08821e-18
FC-CycPro	IVNS1ABP	4.18634e-23	0.599545	0.591	0.394	1.26804e-18
FC-CycPro	POU3F2	5.70955e-23	0.543726	0.659	0.43	1.72942e-18
FC-CycPro	BMP7	6.78965e-23	0.328249	0.258	0.099	2.05659e-18
FC-CycPro	TGIF2	7.15148e-23	0.304251	0.251	0.096	2.16618e-18
FC-CycPro	L3MBTL4	8.22648e-23	0.467392	0.521	0.282	2.4918e-18
FC-CycPro	CDC14A	9.47608e-23	0.307213	0.303	0.125	2.8703e-18
FC-CycPro	KIF13A	1.13416e-22	0.49972	0.549	0.312	3.43538e-18
FC-CycPro	DYRK1A	1.5833e-22	0.563863	0.87	0.762	4.79582e-18
FC-CycPro	MYO1E	1.5898e-22	0.378243	0.353	0.163	4.81549e-18
FC-CycPro	CDKAL1	1.60922e-22	0.595491	0.83	0.736	4.87432e-18
FC-CycPro	MAST4	2.53708e-22	0.370197	0.481	0.25	7.68483e-18
FC-CycPro	ZRANB3	3.11224e-22	0.459327	0.531	0.303	9.42696e-18
FC-CycPro	CAV3	3.31554e-22	0.436079	0.266	0.11	1.00428e-17
FC-CycPro	LIN54	3.61779e-22	0.425423	0.358	0.171	1.09583e-17
FC-CycPro	GAS2L3	3.69387e-22	0.855709	0.296	0.136	1.11887e-17
FC-CycPro	TEX9	3.96306e-22	0.412618	0.351	0.163	1.20041e-17
FC-CycPro	RGS20	4.58408e-22	0.284826	0.363	0.163	1.38852e-17
FC-CycPro	AP3B1	5.66645e-22	0.475764	0.521	0.295	1.71637e-17
FC-CycPro	PLCB4	7.39302e-22	0.516419	0.639	0.393	2.23935e-17
FC-CycPro	HP1BP3	7.86389e-22	0.664313	0.832	0.713	2.38197e-17
FC-CycPro	CTBP2	1.07448e-21	0.4799	0.85	0.716	3.25461e-17
FC-CycPro	TBC1D5	1.21103e-21	0.556438	0.842	0.719	3.66821e-17
FC-CycPro	BSG	1.30138e-21	0.470608	0.461	0.255	3.94187e-17
FC-CycPro	ARHGAP42	1.749e-21	0.374037	0.266	0.108	5.29772e-17
FC-CycPro	LRRC3B	2.03243e-21	0.43527	0.642	0.405	6.15623e-17
FC-CycPro	AC091078.1	2.07682e-21	0.340019	0.266	0.107	6.29069e-17
FC-CycPro	RHEB	2.11457e-21	0.537363	0.529	0.322	6.40504e-17
FC-CycPro	NSMCE2	2.76536e-21	0.495666	0.637	0.409	8.37627e-17
FC-CycPro	IGF2BP3	2.76599e-21	0.543771	0.842	0.754	8.37819e-17
FC-CycPro	TRPS1	3.79907e-21	0.401071	0.531	0.29	1.15074e-16
FC-CycPro	CCDC14	4.50662e-21	0.537061	0.734	0.548	1.36505e-16
FC-CycPro	PELI2	6.24146e-21	0.558001	0.817	0.677	1.89054e-16
FC-CycPro	KIF26B-AS1	6.42241e-21	0.457238	0.301	0.134	1.94535e-16
FC-CycPro	FUT9	7.67816e-21	0.431525	0.842	0.658	2.32571e-16
FC-CycPro	IGSF9	8.09367e-21	0.315695	0.266	0.111	2.45157e-16
FC-CycPro	SAMD4A	8.55861e-21	0.410201	0.416	0.211	2.5924e-16
FC-CycPro	AC110023.1	9.95816e-21	0.393644	0.253	0.102	3.01633e-16
FC-CycPro	NUCKS1	1.07841e-20	0.649482	0.694	0.517	3.2665e-16
FC-CycPro	FRYL	1.09504e-20	0.494848	0.827	0.741	3.31687e-16
FC-CycPro	GRAMD1B	1.63064e-20	0.625357	0.764	0.607	4.93921e-16
FC-CycPro	ZNF43	1.94563e-20	0.505166	0.506	0.303	5.89331e-16
FC-CycPro	RSRC1	2.43496e-20	0.476216	0.559	0.346	7.37549e-16
FC-CycPro	DDX39A	2.50273e-20	0.369162	0.256	0.106	7.58076e-16
FC-CycPro	NKAIN3-IT1	2.96126e-20	0.422077	0.341	0.164	8.96966e-16
FC-CycPro	NLGN4X	3.60313e-20	0.556955	0.779	0.628	1.09139e-15
FC-CycPro	UBE2E3	3.74323e-20	0.478556	0.782	0.606	1.13382e-15
FC-CycPro	DOT1L	4.54239e-20	0.493335	0.489	0.289	1.37589e-15
FC-CycPro	RASSF8	7.10541e-20	0.361761	0.256	0.106	2.15223e-15
FC-CycPro	MARCH1	8.40657e-20	0.613439	0.82	0.696	2.54635e-15
FC-CycPro	POLH	9.06928e-20	0.37051	0.253	0.11	2.74709e-15
FC-CycPro	TEAD1	9.10097e-20	0.5243	0.782	0.621	2.75669e-15
FC-CycPro	DTYMK	1.00511e-19	0.353436	0.273	0.12	3.04448e-15
FC-CycPro	G2E3	1.3601e-19	0.760923	0.579	0.421	4.11975e-15
FC-CycPro	MBNL1	1.39095e-19	0.607852	0.604	0.4	4.21319e-15
FC-CycPro	BRD8	1.39764e-19	0.621733	0.421	0.238	4.23346e-15
FC-CycPro	LIG1	1.89726e-19	0.385063	0.311	0.151	5.74682e-15
FC-CycPro	MIR222HG	2.02985e-19	0.387374	0.336	0.165	6.14843e-15
FC-CycPro	NFATC3	2.05122e-19	0.424538	0.504	0.291	6.21315e-15
FC-CycPro	FUS	2.11705e-19	0.521482	0.749	0.594	6.41254e-15
FC-CycPro	NEURL1B	2.56955e-19	0.414126	0.271	0.121	7.78316e-15
FC-CycPro	PAGR1	2.93903e-19	0.419578	0.451	0.258	8.90231e-15
FC-CycPro	PRKD3	3.46664e-19	0.390638	0.451	0.245	1.05004e-14
FC-CycPro	NSRP1	3.91527e-19	0.461119	0.524	0.319	1.18593e-14
FC-CycPro	ZNF83	3.96523e-19	0.466413	0.607	0.401	1.20107e-14
FC-CycPro	FHOD3	4.00062e-19	0.370839	0.847	0.768	1.21179e-14
FC-CycPro	PCM1	4.23091e-19	0.477946	0.84	0.785	1.28154e-14
FC-CycPro	POLE	4.76685e-19	0.377992	0.341	0.169	1.44388e-14
FC-CycPro	PRKD1	6.19008e-19	0.349271	0.724	0.484	1.87497e-14
FC-CycPro	ASAP2	7.44979e-19	0.478497	0.794	0.652	2.25654e-14
FC-CycPro	CARD8	1.09149e-18	0.314774	0.258	0.113	3.30613e-14
FC-CycPro	MIR9-3HG	1.21086e-18	0.449025	0.619	0.429	3.6677e-14
FC-CycPro	PKP4	1.52982e-18	0.507503	0.594	0.404	4.63381e-14
FC-CycPro	HDAC9	1.88076e-18	0.495023	0.827	0.641	5.69683e-14
FC-CycPro	QSOX2	1.9811e-18	0.321943	0.296	0.138	6.00074e-14
FC-CycPro	ZFPM2-AS1	2.03752e-18	0.476638	0.303	0.145	6.17164e-14
FC-CycPro	CUX1	2.46243e-18	0.457456	0.832	0.697	7.45869e-14
FC-CycPro	NEK7	3.15751e-18	0.337603	0.353	0.176	9.5641e-14
FC-CycPro	NASP	3.38306e-18	0.555487	0.637	0.47	1.02473e-13
FC-CycPro	PLXNC1	4.51816e-18	0.427446	0.464	0.264	1.36855e-13
FC-CycPro	DIPK2A	7.81641e-18	0.427118	0.331	0.165	2.36759e-13
FC-CycPro	IFT122	9.17382e-18	0.363502	0.273	0.128	2.77875e-13
FC-CycPro	NUP155	9.36416e-18	0.353681	0.326	0.164	2.8364e-13
FC-CycPro	GAB1	9.95079e-18	0.418146	0.511	0.3	3.01409e-13
FC-CycPro	TOPBP1	1.02933e-17	0.369736	0.393	0.215	3.11784e-13
FC-CycPro	CEP295	1.12162e-17	0.371981	0.363	0.192	3.39739e-13
FC-CycPro	DNMT1	1.16041e-17	0.494768	0.441	0.26	3.51488e-13
FC-CycPro	SUCO	1.16967e-17	0.392094	0.546	0.344	3.54292e-13
FC-CycPro	CORO1C	1.32767e-17	0.484485	0.652	0.476	4.0215e-13
FC-CycPro	ITGB8	1.56391e-17	0.454906	0.612	0.408	4.73709e-13
FC-CycPro	G2E3-AS1	1.80573e-17	0.363856	0.271	0.126	5.46954e-13
FC-CycPro	PTPN13	2.23035e-17	0.38649	0.516	0.314	6.75574e-13
FC-CycPro	CCDC138	2.53984e-17	0.406453	0.461	0.269	7.69317e-13
FC-CycPro	SIPA1L1	2.64147e-17	0.443134	0.599	0.397	8.00101e-13
FC-CycPro	OXCT1	2.88282e-17	0.423154	0.398	0.223	8.73206e-13
FC-CycPro	CDYL	3.07596e-17	0.40594	0.393	0.216	9.3171e-13
FC-CycPro	FZR1	3.58574e-17	0.34369	0.281	0.134	1.08612e-12
FC-CycPro	LIN9	3.82979e-17	0.402764	0.341	0.175	1.16004e-12
FC-CycPro	FAM174B	4.98461e-17	0.454172	0.268	0.127	1.50984e-12
FC-CycPro	RTTN	6.68257e-17	0.391598	0.466	0.276	2.02415e-12
FC-CycPro	INSM1	7.15841e-17	0.372349	0.333	0.17	2.16828e-12
FC-CycPro	MPDZ	7.60664e-17	0.43127	0.732	0.54	2.30405e-12
FC-CycPro	POU3F3	9.41851e-17	0.521921	0.764	0.58	2.85287e-12
FC-CycPro	PLPP3	1.00579e-16	0.305626	0.333	0.164	3.04653e-12
FC-CycPro	EEF1AKMT2	1.13908e-16	0.531898	0.546	0.371	3.45028e-12
FC-CycPro	HS6ST2	1.21093e-16	0.324409	0.291	0.136	3.6679e-12
FC-CycPro	LINC01473	1.23293e-16	0.415147	0.526	0.322	3.73455e-12
FC-CycPro	RFX2	1.44681e-16	0.353051	0.326	0.166	4.38239e-12
FC-CycPro	ATAD5	1.9944e-16	0.471401	0.416	0.243	6.04105e-12
FC-CycPro	PPM1D	3.37394e-16	0.378079	0.391	0.219	1.02197e-11
FC-CycPro	ZNF100	3.44298e-16	0.308772	0.331	0.167	1.04288e-11
FC-CycPro	FGFR2	3.47797e-16	0.344124	0.551	0.347	1.05348e-11
FC-CycPro	LCORL	3.69098e-16	0.43957	0.802	0.687	1.118e-11
FC-CycPro	CEP44	4.698e-16	0.338946	0.283	0.138	1.42302e-11
FC-CycPro	ESR2	5.16807e-16	0.514301	0.514	0.336	1.56541e-11
FC-CycPro	CDC7	6.80688e-16	0.260892	0.268	0.128	2.0618e-11
FC-CycPro	NPY	8.17934e-16	0.362574	0.253	0.117	2.47752e-11
FC-CycPro	STAG1	9.06002e-16	0.396597	0.887	0.838	2.74428e-11
FC-CycPro	PRAG1	1.09671e-15	0.336912	0.519	0.313	3.32194e-11
FC-CycPro	METTL15	1.27404e-15	0.405703	0.509	0.317	3.85908e-11
FC-CycPro	SUGP2	1.58623e-15	0.465443	0.607	0.43	4.8047e-11
FC-CycPro	POLD3	1.68419e-15	0.355491	0.256	0.122	5.1014e-11
FC-CycPro	TMEM132B	1.82767e-15	0.447726	0.724	0.576	5.536e-11
FC-CycPro	COL4A2	1.92865e-15	0.378739	0.331	0.178	5.84188e-11
FC-CycPro	RBBP7	2.03981e-15	0.286632	0.286	0.143	6.17858e-11
FC-CycPro	PPP6R3	2.06566e-15	0.3855	0.85	0.757	6.25689e-11
FC-CycPro	SUZ12	2.27663e-15	0.445564	0.536	0.359	6.8959e-11
FC-CycPro	USP1	2.29894e-15	0.312826	0.258	0.122	6.96349e-11
FC-CycPro	TMTC4	2.32351e-15	0.317286	0.371	0.202	7.0379e-11
FC-CycPro	MOXD1	2.52396e-15	0.404888	0.343	0.182	7.64509e-11
FC-CycPro	ELOVL2	2.70859e-15	0.337137	0.446	0.261	8.20431e-11
FC-CycPro	H2AFY	2.78665e-15	0.453178	0.624	0.45	8.44075e-11
FC-CycPro	GKAP1	2.81844e-15	0.336784	0.273	0.134	8.53705e-11
FC-CycPro	DPY19L4	3.06743e-15	0.258569	0.281	0.135	9.29124e-11
FC-CycPro	CSE1L	3.55299e-15	0.4397	0.506	0.333	1.0762e-10
FC-CycPro	TMBIM6	3.58386e-15	0.433435	0.554	0.365	1.08555e-10
FC-CycPro	SCLT1	3.8e-15	0.611112	0.692	0.534	1.15102e-10
FC-CycPro	NAPEPLD	4.18843e-15	0.353059	0.371	0.206	1.26867e-10
FC-CycPro	KCNH7	4.30012e-15	0.442738	0.922	0.842	1.30251e-10
FC-CycPro	HSP90B1	4.76764e-15	0.433414	0.506	0.326	1.44412e-10
FC-CycPro	C15orf41	7.54161e-15	0.450274	0.632	0.462	2.28435e-10
FC-CycPro	SEPHS1	7.81696e-15	0.286362	0.258	0.124	2.36776e-10
FC-CycPro	FBXL5	7.92196e-15	0.434221	0.554	0.375	2.39956e-10
FC-CycPro	RPA1	8.34327e-15	0.327666	0.278	0.139	2.52718e-10
FC-CycPro	SAE1	8.95652e-15	0.386483	0.376	0.22	2.71293e-10
FC-CycPro	SLC24A3	1.00499e-14	0.346042	0.346	0.184	3.04412e-10
FC-CycPro	ATL2	1.06953e-14	0.410568	0.459	0.29	3.2396e-10
FC-CycPro	SMCHD1	1.41076e-14	0.422306	0.752	0.607	4.27318e-10
FC-CycPro	HSPH1	1.63103e-14	0.507423	0.494	0.312	4.94038e-10
FC-CycPro	XRCC4	1.78502e-14	0.352427	0.263	0.13	5.40683e-10
FC-CycPro	DHTKD1	1.91504e-14	0.324182	0.363	0.202	5.80065e-10
FC-CycPro	PRIM1	2.02255e-14	0.331486	0.253	0.125	6.1263e-10
FC-CycPro	CD63	2.06565e-14	0.390511	0.386	0.224	6.25686e-10
FC-CycPro	TWSG1	2.10154e-14	0.312902	0.281	0.14	6.36557e-10
FC-CycPro	STAG2	2.18775e-14	0.357719	0.652	0.466	6.62668e-10
FC-CycPro	CEP83	2.77564e-14	0.360948	0.381	0.217	8.40742e-10
FC-CycPro	WIPF3	2.90245e-14	0.419623	0.411	0.252	8.79153e-10
FC-CycPro	CEP70	2.91208e-14	0.633395	0.376	0.237	8.82069e-10
FC-CycPro	EFNB2	2.97186e-14	0.395102	0.769	0.627	9.00177e-10
FC-CycPro	SRSF10	3.93165e-14	0.428958	0.569	0.396	1.1909e-09
FC-CycPro	TENT4A	4.4627e-14	0.3934	0.479	0.305	1.35175e-09
FC-CycPro	PSPC1	4.66883e-14	0.429848	0.729	0.595	1.41419e-09
FC-CycPro	ST3GAL3	4.81665e-14	0.400414	0.602	0.429	1.45896e-09
FC-CycPro	ADGRA3	7.32608e-14	0.418004	0.607	0.436	2.21907e-09
FC-CycPro	PIP4K2A	7.32945e-14	0.3264	0.434	0.257	2.22009e-09
FC-CycPro	CEP57L1	7.3783e-14	0.358685	0.343	0.194	2.23489e-09
FC-CycPro	PALLD	7.5106e-14	0.351444	0.609	0.423	2.27496e-09
FC-CycPro	DENND1A	8.19195e-14	0.384788	0.822	0.735	2.48134e-09
FC-CycPro	BBX	9.65079e-14	0.357704	0.599	0.397	2.92322e-09
FC-CycPro	HUNK	1.33962e-13	0.317639	0.559	0.365	4.0577e-09
FC-CycPro	CKB	1.44265e-13	0.49189	0.86	0.771	4.36979e-09
FC-CycPro	LDHA	1.57004e-13	0.4115	0.316	0.171	4.75565e-09
FC-CycPro	TBCD	1.60928e-13	0.505639	0.642	0.476	4.87452e-09
FC-CycPro	TBL1X	1.62079e-13	0.256283	0.388	0.218	4.90938e-09
FC-CycPro	FANCL	1.79187e-13	0.458835	0.516	0.352	5.42758e-09
FC-CycPro	PTBP1	2.42107e-13	0.256024	0.316	0.17	7.33341e-09
FC-CycPro	PRKDC	2.86919e-13	0.431767	0.707	0.556	8.69079e-09
FC-CycPro	AGO2	3.11934e-13	0.415825	0.564	0.393	9.44848e-09
FC-CycPro	JADE1	3.36253e-13	0.321303	0.398	0.24	1.01851e-08
FC-CycPro	CMC2	3.56395e-13	0.314382	0.343	0.193	1.07952e-08
FC-CycPro	COMMD10	3.76251e-13	0.358933	0.504	0.324	1.13966e-08
FC-CycPro	CEP97	4.18712e-13	0.423643	0.466	0.306	1.26828e-08
FC-CycPro	SPSB4	4.48898e-13	0.308838	0.256	0.132	1.35971e-08
FC-CycPro	SEZ6L	4.80078e-13	0.528811	0.697	0.533	1.45416e-08
FC-CycPro	ATG10	4.84507e-13	0.339686	0.421	0.253	1.46757e-08
FC-CycPro	SIMC1	6.1012e-13	0.389534	0.499	0.328	1.84805e-08
FC-CycPro	AKNAD1	6.24608e-13	0.376542	0.263	0.14	1.89194e-08
FC-CycPro	INTU	7.14883e-13	0.316873	0.541	0.366	2.16538e-08
FC-CycPro	ITGB3BP	8.48721e-13	0.39091	0.401	0.247	2.57078e-08
FC-CycPro	FANCC	8.52108e-13	0.404295	0.476	0.314	2.58103e-08
FC-CycPro	AP001347.1	9.55272e-13	0.503235	0.724	0.58	2.89352e-08
FC-CycPro	LINC01572	1.07863e-12	0.5524	0.586	0.437	3.26718e-08
FC-CycPro	BAZ1B	1.11105e-12	0.394177	0.534	0.37	3.36538e-08
FC-CycPro	KLF12	1.14705e-12	0.348511	0.784	0.639	3.47443e-08
FC-CycPro	NUMA1	1.36426e-12	0.368152	0.509	0.349	4.13233e-08
FC-CycPro	TUBB4B	1.46617e-12	0.463631	0.306	0.17	4.44102e-08
FC-CycPro	KIAA1958	1.87931e-12	0.290457	0.554	0.36	5.69243e-08
FC-CycPro	MSI1	2.04329e-12	0.417979	0.426	0.271	6.18914e-08
FC-CycPro	PAXIP1	2.07276e-12	0.269556	0.288	0.154	6.27838e-08
FC-CycPro	SMC3	2.13348e-12	0.431795	0.584	0.419	6.4623e-08
FC-CycPro	UBE2S	2.22843e-12	0.507099	0.358	0.214	6.74992e-08
FC-CycPro	DHX9	2.38847e-12	0.44436	0.682	0.521	7.23468e-08
FC-CycPro	ADGRB3	2.5482e-12	0.257362	0.957	0.969	7.7185e-08
FC-CycPro	USP13	2.57372e-12	0.394827	0.484	0.329	7.79579e-08
FC-CycPro	RORA	2.58482e-12	0.291166	0.664	0.452	7.8294e-08
FC-CycPro	DLEU1	2.6899e-12	0.485663	0.484	0.324	8.14772e-08
FC-CycPro	STOX2	2.82299e-12	0.364535	0.647	0.476	8.55083e-08
FC-CycPro	TRA2B	3.57142e-12	0.383499	0.574	0.407	1.08178e-07
FC-CycPro	ARID2	3.92191e-12	0.372091	0.789	0.678	1.18795e-07
FC-CycPro	ZMIZ1	3.93924e-12	0.465065	0.704	0.55	1.1932e-07
FC-CycPro	BMP2K	3.95339e-12	0.345805	0.499	0.332	1.19748e-07
FC-CycPro	SEPTIN10	5.4461e-12	0.318681	0.436	0.277	1.64962e-07
FC-CycPro	ZMAT1	6.13404e-12	0.268749	0.333	0.19	1.858e-07
FC-CycPro	LIFR	6.49135e-12	0.295852	0.441	0.281	1.96623e-07
FC-CycPro	LPCAT1	8.02261e-12	0.328258	0.376	0.234	2.43005e-07
FC-CycPro	DDAH1	8.29593e-12	0.326124	0.381	0.223	2.51284e-07
FC-CycPro	SRRM2	8.54911e-12	0.435178	0.657	0.543	2.58953e-07
FC-CycPro	NAP1L1	8.87015e-12	0.397946	0.787	0.641	2.68677e-07
FC-CycPro	SLC4A8	9.51901e-12	0.440618	0.436	0.296	2.88331e-07
FC-CycPro	SH3RF1	1.00024e-11	0.283126	0.464	0.289	3.02974e-07
FC-CycPro	XRCC5	1.02775e-11	0.373616	0.815	0.704	3.11306e-07
FC-CycPro	COA1	1.03322e-11	0.302735	0.574	0.407	3.12963e-07
FC-CycPro	GJC1	1.06274e-11	0.43808	0.466	0.319	3.21904e-07
FC-CycPro	MLLT10	1.11453e-11	0.390598	0.789	0.73	3.37592e-07
FC-CycPro	PRTFDC1	1.13102e-11	0.286487	0.338	0.196	3.42586e-07
FC-CycPro	SPAG9	1.34373e-11	0.336542	0.832	0.742	4.07016e-07
FC-CycPro	GPCPD1	1.37419e-11	0.329795	0.596	0.427	4.16242e-07
FC-CycPro	NUP188	1.47015e-11	0.332619	0.278	0.157	4.45309e-07
FC-CycPro	SFPQ	1.59381e-11	0.369336	0.852	0.784	4.82765e-07
FC-CycPro	XYLT1	1.62011e-11	0.522502	0.727	0.617	4.90732e-07
FC-CycPro	SPECC1	1.76185e-11	0.274513	0.278	0.15	5.33665e-07
FC-CycPro	CBFB	1.77061e-11	0.309313	0.419	0.265	5.36319e-07
FC-CycPro	CD47	1.94137e-11	0.349332	0.529	0.374	5.8804e-07
FC-CycPro	BAZ1A	2.33301e-11	0.348373	0.496	0.343	7.0667e-07
FC-CycPro	BAZ2B	2.79402e-11	0.277232	0.847	0.765	8.46309e-07
FC-CycPro	CTDSPL2	2.88021e-11	0.409492	0.546	0.407	8.72415e-07
FC-CycPro	KIF5B	3.97665e-11	0.440719	0.612	0.475	1.20453e-06
FC-CycPro	SFMBT1	5.22557e-11	0.423157	0.464	0.317	1.58282e-06
FC-CycPro	ADAMTS6	5.69104e-11	0.266153	0.316	0.179	1.72382e-06
FC-CycPro	ARHGAP33	5.84756e-11	0.393121	0.486	0.346	1.77123e-06
FC-CycPro	TMEM163	5.90837e-11	0.287586	0.609	0.443	1.78965e-06
FC-CycPro	RANBP17	6.07405e-11	0.358618	0.514	0.343	1.83983e-06
FC-CycPro	LTBP3	6.21771e-11	0.32666	0.346	0.212	1.88334e-06
FC-CycPro	SOX2	6.51011e-11	0.377875	0.461	0.308	1.97191e-06
FC-CycPro	GMPS	8.45981e-11	0.378671	0.419	0.278	2.56248e-06
FC-CycPro	STXBP4	9.42839e-11	0.2622	0.414	0.256	2.85586e-06
FC-CycPro	LAMTOR5-AS1	1.04868e-10	0.298102	0.301	0.178	3.17645e-06
FC-CycPro	PTK7	1.14407e-10	0.28642	0.331	0.195	3.46538e-06
FC-CycPro	CBX5	1.14865e-10	0.344937	0.531	0.375	3.47925e-06
FC-CycPro	ITGB1	1.15006e-10	0.300001	0.584	0.411	3.48353e-06
FC-CycPro	NUP205	1.16804e-10	0.307214	0.356	0.219	3.53799e-06
FC-CycPro	LHX2	1.19904e-10	0.25739	0.624	0.445	3.63189e-06
FC-CycPro	HPCAL1	1.21233e-10	0.343888	0.298	0.174	3.67213e-06
FC-CycPro	CHD1	1.3401e-10	0.303502	0.579	0.407	4.05917e-06
FC-CycPro	MAP3K20	1.37185e-10	0.319374	0.338	0.203	4.15532e-06
FC-CycPro	GOLIM4	1.51129e-10	0.322804	0.494	0.336	4.5777e-06
FC-CycPro	ZNF738	1.58913e-10	0.288024	0.393	0.249	4.81347e-06
FC-CycPro	VPS13B	1.67025e-10	0.298312	0.792	0.692	5.05919e-06
FC-CycPro	HACD3	1.69864e-10	0.317686	0.559	0.397	5.14517e-06
FC-CycPro	SLC39A11	1.82483e-10	0.325288	0.333	0.204	5.52741e-06
FC-CycPro	NDUFAF6	1.91909e-10	0.434471	0.506	0.359	5.81292e-06
FC-CycPro	RFC1	1.98265e-10	0.254052	0.351	0.21	6.00545e-06
FC-CycPro	TMEM98	2.05014e-10	0.294972	0.318	0.191	6.20988e-06
FC-CycPro	LIN52	2.20024e-10	0.283472	0.333	0.2	6.66451e-06
FC-CycPro	KIAA0586	2.25091e-10	0.432093	0.484	0.339	6.81801e-06
FC-CycPro	HACE1	2.46953e-10	0.32238	0.574	0.433	7.4802e-06
FC-CycPro	IPO11	2.61648e-10	0.260012	0.336	0.205	7.92532e-06
FC-CycPro	NAA38	2.71122e-10	0.271198	0.341	0.206	8.21228e-06
FC-CycPro	TMEM158	2.73407e-10	0.340344	0.348	0.216	8.28149e-06
FC-CycPro	SVIL	2.74729e-10	0.358156	0.627	0.47	8.32154e-06
FC-CycPro	POU2F1	2.88808e-10	0.282569	0.83	0.762	8.748e-06
FC-CycPro	SLC20A1	3.17251e-10	0.311633	0.301	0.181	9.60953e-06
FC-CycPro	ZNF519	3.36737e-10	0.346739	0.444	0.303	1.01998e-05
FC-CycPro	TULP3	3.37132e-10	0.255057	0.373	0.23	1.02117e-05
FC-CycPro	PKD2	3.57996e-10	0.338047	0.644	0.506	1.08437e-05
FC-CycPro	GGH	3.70811e-10	0.260282	0.291	0.17	1.12319e-05
FC-CycPro	NIPBL	3.72057e-10	0.3252	0.835	0.781	1.12696e-05
FC-CycPro	CASP8AP2	3.76367e-10	0.312027	0.368	0.235	1.14002e-05
FC-CycPro	TOP1	3.86761e-10	0.357634	0.729	0.615	1.1715e-05
FC-CycPro	UGGT2	3.95881e-10	0.313483	0.689	0.534	1.19912e-05
FC-CycPro	AGPAT5	4.4991e-10	0.332472	0.571	0.421	1.36278e-05
FC-CycPro	RIF1	5.31164e-10	0.429358	0.632	0.508	1.60889e-05
FC-CycPro	BTBD3	5.5601e-10	0.25473	0.273	0.156	1.68415e-05
FC-CycPro	DCP2	5.87179e-10	0.336813	0.404	0.27	1.77857e-05
FC-CycPro	PDS5A	6.38031e-10	0.308837	0.764	0.669	1.93259e-05
FC-CycPro	MMP16	6.58237e-10	0.297768	0.87	0.79	1.9938e-05
FC-CycPro	SQLE	6.8034e-10	0.351624	0.607	0.447	2.06075e-05
FC-CycPro	SPCS2	6.91929e-10	0.340819	0.476	0.342	2.09585e-05
FC-CycPro	NOS1AP	7.83694e-10	0.325041	0.647	0.508	2.37381e-05
FC-CycPro	MCM7	8.17712e-10	0.299207	0.326	0.198	2.47685e-05
FC-CycPro	GPD2	9.68328e-10	0.339569	0.471	0.327	2.93307e-05
FC-CycPro	EEF1D	9.72335e-10	0.353318	0.559	0.399	2.9452e-05
FC-CycPro	SMC5	9.8205e-10	0.344525	0.589	0.44	2.97463e-05
FC-CycPro	MAZ	1.09372e-09	0.430722	0.554	0.409	3.31288e-05
FC-CycPro	PPM1E	1.11885e-09	0.270707	0.855	0.763	3.389e-05
FC-CycPro	PDE3B	1.26966e-09	0.401766	0.511	0.384	3.84581e-05
FC-CycPro	VEGFA	1.30276e-09	0.295474	0.271	0.156	3.94607e-05
FC-CycPro	ITGAV	1.31013e-09	0.256136	0.454	0.295	3.96839e-05
FC-CycPro	SLC4A7	1.35982e-09	0.39907	0.707	0.599	4.11891e-05
FC-CycPro	PSD3	1.57309e-09	0.251539	0.822	0.711	4.76489e-05
FC-CycPro	ZNF438	1.69978e-09	0.259659	0.441	0.296	5.14862e-05
FC-CycPro	CALU	1.73438e-09	0.284164	0.308	0.19	5.25344e-05
FC-CycPro	RCOR1	1.73816e-09	0.36371	0.556	0.421	5.26488e-05
FC-CycPro	TTYH3	1.97343e-09	0.384635	0.662	0.536	5.97752e-05
FC-CycPro	ELOVL5	1.99204e-09	0.265455	0.419	0.286	6.0339e-05
FC-CycPro	PLEKHG4B	1.99574e-09	0.31126	0.449	0.306	6.04511e-05
FC-CycPro	ARSB	2.105e-09	0.28935	0.326	0.203	6.37604e-05
FC-CycPro	TAF15	2.11821e-09	0.366306	0.697	0.595	6.41606e-05
FC-CycPro	ACYP1	2.15734e-09	0.298964	0.313	0.199	6.53459e-05
FC-CycPro	CACNA2D1	2.16092e-09	0.312885	0.902	0.832	6.54542e-05
FC-CycPro	CNOT1	2.53944e-09	0.254062	0.519	0.363	7.69195e-05
FC-CycPro	RNF4	2.64058e-09	0.250092	0.293	0.175	7.99831e-05
FC-CycPro	ARHGEF10L	3.05273e-09	0.282407	0.439	0.299	9.24672e-05
FC-CycPro	NAA16	3.21417e-09	0.276977	0.526	0.374	9.73573e-05
FC-CycPro	IGSF11	3.23174e-09	0.255559	0.318	0.188	9.78893e-05
FC-CycPro	FXR1	3.31211e-09	0.299788	0.777	0.668	0.000100324
FC-CycPro	PDE4B	3.51837e-09	0.370219	0.835	0.731	0.000106571
FC-CycPro	ZMYM1	4.25766e-09	0.29028	0.266	0.159	0.000128965
FC-CycPro	SRSF2	4.64708e-09	0.298369	0.459	0.313	0.00014076
FC-CycPro	DNAJC9	4.89487e-09	0.315678	0.383	0.256	0.000148266
FC-CycPro	TCF3	5.79878e-09	0.284623	0.429	0.296	0.000175645
FC-CycPro	FDFT1	6.11569e-09	0.308456	0.632	0.504	0.000185244
FC-CycPro	FHIT	6.53172e-09	0.293406	0.363	0.233	0.000197846
FC-CycPro	SIPA1L2	7.35109e-09	0.307441	0.534	0.373	0.000222665
FC-CycPro	RAB28	7.50717e-09	0.319797	0.551	0.417	0.000227392
FC-CycPro	BMPR1B	8.52814e-09	0.299454	0.291	0.175	0.000258317
FC-CycPro	EMSY	8.86723e-09	0.340151	0.622	0.495	0.000268588
FC-CycPro	WDPCP	9.04495e-09	0.497793	0.602	0.504	0.000273971
FC-CycPro	CTNNA1	1.05861e-08	0.270987	0.586	0.436	0.000320653
FC-CycPro	TOP3A	1.07729e-08	0.279034	0.283	0.177	0.000326312
FC-CycPro	ASAP1	1.23564e-08	0.309121	0.837	0.779	0.000374276
FC-CycPro	NDUFC2	1.28216e-08	0.333624	0.471	0.338	0.000388368
FC-CycPro	HNRNPR	1.29276e-08	0.318075	0.722	0.602	0.000391576
FC-CycPro	NFIX	1.39802e-08	0.328811	0.882	0.778	0.000423462
FC-CycPro	SF3B3	1.42227e-08	0.349027	0.411	0.289	0.000430805
FC-CycPro	MAGI3	1.51211e-08	0.272532	0.709	0.594	0.000458019
FC-CycPro	PMS1	1.61675e-08	0.284791	0.461	0.329	0.000489713
FC-CycPro	KPNB1	1.62532e-08	0.298851	0.561	0.424	0.00049231
FC-CycPro	SLC1A2	2.01063e-08	0.307837	0.689	0.581	0.000609021
FC-CycPro	FUT8	2.03134e-08	0.284538	0.732	0.642	0.000615293
FC-CycPro	H1FX	2.04717e-08	0.374191	0.614	0.492	0.000620087
FC-CycPro	RPN2	2.05638e-08	0.300376	0.404	0.279	0.000622878
FC-CycPro	TLK1	2.09069e-08	0.327098	0.516	0.386	0.000633271
FC-CycPro	FDPS	2.21827e-08	0.278893	0.398	0.267	0.000671915
FC-CycPro	STK39	2.23017e-08	0.29233	0.699	0.579	0.000675519
FC-CycPro	CEP162	2.46794e-08	0.286054	0.501	0.362	0.000747539
FC-CycPro	NT5DC2	2.63487e-08	0.25135	0.356	0.23	0.000798102
FC-CycPro	CDK19	2.72553e-08	0.308612	0.782	0.694	0.000825564
FC-CycPro	HNRNPA3	2.83732e-08	0.300881	0.712	0.588	0.000859424
FC-CycPro	ATR	2.88168e-08	0.283715	0.393	0.271	0.000872859
FC-CycPro	ABCD3	2.92047e-08	0.283372	0.446	0.315	0.00088461
FC-CycPro	CEP112	3.00554e-08	0.436083	0.454	0.33	0.000910377
FC-CycPro	ZXDC	3.30042e-08	0.355786	0.471	0.353	0.000999696
FC-CycPro	UNK	3.32427e-08	0.260929	0.471	0.336	0.00100692
FC-CycPro	GNG4	3.55083e-08	0.290025	0.489	0.353	0.00107555
FC-CycPro	PLXNB2	3.63718e-08	0.274041	0.388	0.264	0.0011017
FC-CycPro	PLAGL1	3.76946e-08	0.259611	0.404	0.274	0.00114177
FC-CycPro	TDRD3	4.41278e-08	0.253895	0.444	0.307	0.00133663
FC-CycPro	PCBP2	4.55112e-08	0.267913	0.637	0.495	0.00137853
FC-CycPro	MIRLET7BHG	4.78211e-08	0.359129	0.569	0.458	0.0014485
FC-CycPro	PTGES3	4.90782e-08	0.337364	0.619	0.505	0.00148658
FC-CycPro	NUP153	5.04073e-08	0.335384	0.509	0.375	0.00152684
FC-CycPro	THUMPD2	5.06966e-08	0.2602	0.258	0.157	0.0015356
FC-CycPro	RNFT2	5.39675e-08	0.267862	0.306	0.197	0.00163467
FC-CycPro	PRRT2	5.96811e-08	0.264218	0.371	0.25	0.00180774
FC-CycPro	SOGA1	6.30692e-08	0.372311	0.624	0.506	0.00191036
FC-CycPro	SPPL2A	6.46665e-08	0.276232	0.454	0.324	0.00195875
FC-CycPro	BICD1	6.51211e-08	0.269638	0.885	0.906	0.00197252
FC-CycPro	ARL17B	6.98265e-08	0.321856	0.429	0.307	0.00211505
FC-CycPro	HNRNPH1	7.30601e-08	0.321939	0.857	0.792	0.00221299
FC-CycPro	CCNY	9.4232e-08	0.25447	0.799	0.739	0.00285429
FC-CycPro	ELAVL2	9.57218e-08	0.348343	0.687	0.578	0.00289941
FC-CycPro	ARID1A	1.01597e-07	0.292794	0.747	0.656	0.00307738
FC-CycPro	POT1	1.04085e-07	0.265684	0.286	0.181	0.00315274
FC-CycPro	GMDS-DT	1.22889e-07	0.280276	0.333	0.218	0.0037223
FC-CycPro	C3orf70	1.31726e-07	0.262374	0.404	0.276	0.00398999
FC-CycPro	ARL6IP6	1.33851e-07	0.299217	0.388	0.267	0.00405435
FC-CycPro	ILF3	1.35284e-07	0.258358	0.709	0.596	0.00409774
FC-CycPro	G3BP1	1.36939e-07	0.261832	0.404	0.278	0.00414788
FC-CycPro	WWOX	1.70609e-07	0.34525	0.659	0.522	0.00516775
FC-CycPro	ANKRD11	1.72407e-07	0.275547	0.815	0.744	0.00522221
FC-CycPro	SCD	1.74477e-07	0.266909	0.454	0.332	0.00528492
FC-CycPro	ADNP	1.989e-07	0.329775	0.792	0.731	0.00602467
FC-CycPro	TBL1XR1	2.22453e-07	0.286706	0.86	0.844	0.00673811
FC-CycPro	SEL1L3	2.25953e-07	0.269691	0.637	0.509	0.00684411
FC-CycPro	AKAP12	2.36353e-07	0.293124	0.486	0.364	0.00715914
FC-CycPro	TRIM24	2.46219e-07	0.291524	0.714	0.605	0.00745797
FC-CycPro	TRAPPC9	2.50394e-07	0.379457	0.707	0.6	0.00758445
FC-CycPro	TSPAN3	2.81179e-07	0.304483	0.476	0.358	0.00851693
FC-CycPro	KCNQ3	2.96741e-07	0.274351	0.835	0.799	0.0089883
FC-CycPro	CCT5	3.10817e-07	0.35966	0.323	0.218	0.00941464
FC-CycPro	PPCDC	3.11596e-07	0.269788	0.311	0.204	0.00943825
FC-CycPro	TPR	3.74203e-07	0.312998	0.474	0.354	0.0113346
FC-CycPro	CHCHD3	4.08417e-07	0.285432	0.697	0.592	0.012371
FC-CycPro	IGFBP2	4.10038e-07	0.353908	0.609	0.496	0.01242
FC-CycPro	EBF4	4.38935e-07	0.269848	0.378	0.263	0.0132953
FC-CycPro	AC068587.4	4.81262e-07	0.34134	0.476	0.36	0.0145774
FC-CycPro	PAXBP1	4.95342e-07	0.302865	0.627	0.519	0.0150039
FC-CycPro	USP25	5.51821e-07	0.270648	0.574	0.445	0.0167147
FC-CycPro	CALR	6.01324e-07	0.34132	0.474	0.351	0.0182141
FC-CycPro	ELAVL4	6.12414e-07	0.262111	0.564	0.434	0.01855
FC-CycPro	USP3	6.55306e-07	0.276058	0.702	0.607	0.0198492
FC-CycPro	STK24	7.01084e-07	0.261867	0.338	0.237	0.0212358
FC-CycPro	TRIM28	7.12831e-07	0.313205	0.486	0.369	0.0215916
FC-CycPro	PKM	7.29898e-07	0.302816	0.414	0.297	0.0221086
FC-CycPro	ARHGAP5	7.36413e-07	0.303138	0.596	0.469	0.0223059
FC-CycPro	AHCTF1	7.62887e-07	0.279998	0.461	0.349	0.0231079
FC-CycPro	CALM2	7.82213e-07	0.374216	0.837	0.766	0.0236932
FC-CycPro	PLPPR4	7.94588e-07	0.299289	0.551	0.423	0.0240681
FC-CycPro	PSMD14	1.10377e-06	0.287957	0.469	0.354	0.0334333
FC-CycPro	PGRMC2	1.15438e-06	0.257969	0.293	0.196	0.0349662
FC-CycPro	PHTF2	1.19486e-06	0.25856	0.672	0.568	0.0361924
FC-Endo	FLT1	0	4.71196	0.952	0.015	0
FC-Endo	IGFBP7	0	4.71032	0.976	0.016	0
FC-Endo	ARHGAP29	0	3.95122	0.952	0.013	0
FC-Endo	EBF1	0	3.62906	0.976	0.02	0
FC-Endo	LEF1	0	3.28712	0.881	0.017	0
FC-Endo	CGNL1	0	3.07226	0.762	0.005	0
FC-Endo	ITIH5	0	2.65956	0.595	0.008	0
FC-Endo	FLI1	0	2.53962	0.667	0.006	0
FC-Endo	ADGRL4	0	2.53308	0.738	0.009	0
FC-Endo	EPAS1	0	2.4762	0.786	0.006	0
FC-Endo	CYTOR	0	2.20955	0.738	0.004	0
FC-Endo	ESAM	0	2.2077	0.762	0.004	0
FC-Endo	ADGRF5	0	2.19531	0.69	0.007	0
FC-Endo	EGR1	0	2.17442	0.524	0.004	0
FC-Endo	PECAM1	0	2.1397	0.667	0.007	0
FC-Endo	HLA-E	0	2.13846	0.667	0.007	0
FC-Endo	BGN	0	2.13333	0.524	0.004	0
FC-Endo	ABCG2	0	2.09595	0.595	0.006	0
FC-Endo	ID1	0	2.0423	0.476	0.004	0
FC-Endo	KDR	0	1.9982	0.5	0.002	0
FC-Endo	DIPK2B	0	1.94357	0.452	0.002	0
FC-Endo	C1orf54	0	1.79296	0.548	0.006	0
FC-Endo	CD93	0	1.78699	0.476	0.001	0
FC-Endo	ROBO4	0	1.78615	0.524	0.004	0
FC-Endo	CAVIN2	0	1.72656	0.429	0.001	0
FC-Endo	SLC38A11	0	1.70358	0.381	0.001	0
FC-Endo	PCAT19	0	1.61891	0.452	0.002	0
FC-Endo	TIE1	0	1.60081	0.548	0.002	0
FC-Endo	FOXQ1	0	1.60063	0.524	0.002	0
FC-Endo	MYCT1	0	1.57169	0.452	0.002	0
FC-Endo	CD34	0	1.55434	0.476	0.003	0
FC-Endo	ECSCR	0	1.5267	0.5	0.002	0
FC-Endo	CLEC3B	0	1.49451	0.405	0.001	0
FC-Endo	SOX18	0	1.47547	0.452	0.002	0
FC-Endo	PDGFB	0	1.37644	0.452	0.003	0
FC-Endo	FOXF2	0	1.34845	0.405	0.002	0
FC-Endo	CLEC1A	0	1.34694	0.31	0	0
FC-Endo	FGD5	0	1.29236	0.5	0.004	0
FC-Endo	TM4SF18	0	1.27991	0.405	0.002	0
FC-Endo	ADM	0	1.26541	0.31	0.001	0
FC-Endo	AC114757.1	0	1.19766	0.31	0.001	0
FC-Endo	ADCY4	0	1.17281	0.452	0.001	0
FC-Endo	C2CD4B	0	1.16446	0.286	0.001	0
FC-Endo	KLF4	0	1.12271	0.333	0.001	0
FC-Endo	ACVRL1	0	1.07734	0.476	0	0
FC-Endo	IFITM2	0	0.999167	0.357	0.002	0
FC-Endo	HEYL	0	0.990368	0.262	0	0
FC-Endo	SRARP	0	0.968243	0.333	0.001	0
FC-Endo	SOX17	0	0.937817	0.286	0	0
FC-Endo	ICAM2	0	0.91133	0.333	0.001	0
FC-Endo	APLNR	0	0.837824	0.31	0	0
FC-Endo	FOXC1	0	0.559984	0.262	0.001	0
FC-Endo	ZNF366	5.86114e-300	0.929017	0.262	0.001	1.77534e-295
FC-Endo	PEAR1	5.75836e-299	0.706505	0.333	0.002	1.74421e-294
FC-Endo	AFAP1L1	2.66494e-296	1.29835	0.476	0.005	8.07211e-292
FC-Endo	EMP1	6.65954e-295	1.31879	0.381	0.003	2.01717e-290
FC-Endo	GGT5	9.35775e-293	1.05908	0.31	0.002	2.83446e-288
FC-Endo	SERPINE1	1.75707e-291	2.15901	0.333	0.002	5.32216e-287
FC-Endo	MFSD2A	1.13751e-290	2.78436	0.667	0.011	3.44552e-286
FC-Endo	ITGA5	2.25072e-289	1.02215	0.429	0.004	6.81744e-285
FC-Endo	ID3	3.45968e-285	2.15774	0.476	0.005	1.04794e-280
FC-Endo	EVA1B	1.40028e-284	0.920336	0.357	0.003	4.24146e-280
FC-Endo	SRGN	2.54881e-284	1.23862	0.429	0.004	7.72036e-280
FC-Endo	TM4SF1	1.55397e-283	1.23046	0.31	0.002	4.70697e-279
FC-Endo	LINC02147	2.63034e-283	3.11397	0.524	0.007	7.9673e-279
FC-Endo	TMEM173	3.81213e-283	0.881634	0.31	0.002	1.15469e-278
FC-Endo	DOCK6	4.63696e-274	1.6281	0.595	0.009	1.40453e-269
FC-Endo	CLDN5	6.41295e-272	4.17961	0.81	0.019	1.94248e-267
FC-Endo	CAVIN1	9.56875e-268	0.953487	0.333	0.002	2.89837e-263
FC-Endo	IFITM3	9.61198e-267	1.94794	0.571	0.009	2.91147e-262
FC-Endo	CDH5	2.39521e-266	1.17826	0.31	0.002	7.2551e-262
FC-Endo	ERG	2.28275e-264	1.97469	0.548	0.008	6.91444e-260
FC-Endo	ITM2A	2.57462e-262	4.04626	0.762	0.017	7.79853e-258
FC-Endo	CARMN	1.36872e-258	1.25825	0.31	0.002	4.14586e-254
FC-Endo	ETS1	1.76598e-249	2.72083	0.833	0.022	5.34916e-245
FC-Endo	VWF	5.29701e-247	2.38455	0.595	0.011	1.60446e-242
FC-Endo	DPEP1	5.3814e-244	0.941658	0.31	0.002	1.63003e-239
FC-Endo	CFH	6.52756e-242	0.762598	0.262	0.001	1.9772e-237
FC-Endo	LAMA4	1.00095e-241	2.81105	0.738	0.018	3.03189e-237
FC-Endo	PRKCH	2.96397e-241	3.02355	0.667	0.014	8.97788e-237
FC-Endo	CCDC141	3.97541e-234	1.43647	0.405	0.005	1.20415e-229
FC-Endo	S100A16	1.26534e-227	1.49262	0.452	0.006	3.83271e-223
FC-Endo	MECOM	2.60464e-227	3.58461	0.667	0.015	7.88945e-223
FC-Endo	ANXA1	8.2205e-227	1.50465	0.405	0.005	2.48999e-222
FC-Endo	ITGA1	2.29179e-226	3.42806	0.833	0.025	6.94184e-222
FC-Endo	CASP10	6.51666e-224	0.895466	0.357	0.004	1.9739e-219
FC-Endo	RGCC	2.39249e-222	2.73941	0.714	0.018	7.24686e-218
FC-Endo	SULT1E1	2.07908e-220	1.10486	0.286	0.002	6.29752e-216
FC-Endo	KLF2	1.95571e-219	1.79424	0.524	0.009	5.92383e-215
FC-Endo	ABCA9	3.33392e-219	0.996042	0.31	0.003	1.00984e-214
FC-Endo	RBPMS	1.13646e-217	2.3052	0.762	0.021	3.44233e-213
FC-Endo	RASGRP3	1.94844e-217	2.55254	0.667	0.016	5.90182e-213
FC-Endo	EMCN	7.87716e-214	1.56573	0.405	0.005	2.38599e-209
FC-Endo	ZFP36	1.88931e-204	1.55115	0.357	0.004	5.72271e-200
FC-Endo	IL4R	8.77221e-204	0.865051	0.31	0.003	2.6571e-199
FC-Endo	COBLL1	9.38301e-195	3.52185	0.929	0.038	2.84211e-190
FC-Endo	PIK3R6	1.48344e-191	0.838632	0.286	0.003	4.49334e-187
FC-Endo	LINC02208	2.10122e-191	1.83873	0.476	0.009	6.36461e-187
FC-Endo	COL3A1	8.72596e-191	1.18392	0.262	0.002	2.64309e-186
FC-Endo	RCSD1	1.23155e-188	0.960818	0.381	0.005	3.73037e-184
FC-Endo	AFAP1L2	2.80457e-187	1.1963	0.476	0.009	8.49505e-183
FC-Endo	EGFL7	4.66577e-182	2.41918	0.571	0.014	1.41326e-177
FC-Endo	INPP5D	2.94004e-179	2.38214	0.5	0.011	8.90537e-175
FC-Endo	NOTCH4	4.53194e-178	1.52436	0.524	0.012	1.37272e-173
FC-Endo	CA2	1.07132e-176	1.7423	0.429	0.008	3.24504e-172
FC-Endo	GNG11	5.17704e-169	1.88344	0.5	0.011	1.56812e-164
FC-Endo	SLCO2B1	4.80799e-167	1.75016	0.429	0.008	1.45634e-162
FC-Endo	JUNB	8.56169e-166	2.50023	0.452	0.009	2.59334e-161
FC-Endo	EDNRA	8.01571e-162	2.17976	0.429	0.009	2.42796e-157
FC-Endo	CALCRL	2.16357e-151	1.50354	0.429	0.009	6.55346e-147
FC-Endo	DUSP6	3.42692e-151	1.68266	0.452	0.01	1.03801e-146
FC-Endo	SLC9A3R2	2.16369e-148	1.18875	0.381	0.007	6.55381e-144
FC-Endo	SERPINH1	2.88567e-147	2.14862	0.738	0.031	8.74069e-143
FC-Endo	MIR4435-2HG	3.54147e-147	2.99867	0.762	0.033	1.07271e-142
FC-Endo	ECM1	1.78567e-144	1.6369	0.524	0.015	5.4088e-140
FC-Endo	TGFBR2	1.64345e-143	1.39544	0.452	0.011	4.97801e-139
FC-Endo	MCAM	1.87687e-141	2.1196	0.643	0.024	5.68505e-137
FC-Endo	STARD8	8.02899e-138	0.74048	0.333	0.006	2.43198e-133
FC-Endo	COL4A1	1.28878e-134	4.40976	0.952	0.062	3.90371e-130
FC-Endo	MYOF	8.97569e-134	1.73334	0.357	0.007	2.71874e-129
FC-Endo	CSPG4	1.50185e-133	1.12953	0.262	0.004	4.54911e-129
FC-Endo	ETS2	2.47152e-133	1.14503	0.357	0.007	7.48623e-129
FC-Endo	SLC38A5	1.00525e-132	2.15044	0.548	0.018	3.0449e-128
FC-Endo	RASIP1	2.4757e-131	1.01624	0.429	0.011	7.4989e-127
FC-Endo	AL357507.1	2.51045e-131	2.24261	0.405	0.01	7.60416e-127
FC-Endo	ADGRA2	4.46569e-128	0.749589	0.31	0.005	1.35266e-123
FC-Endo	SLC7A8	6.27389e-128	1.34283	0.429	0.011	1.90036e-123
FC-Endo	BCAM	4.26475e-124	1.19682	0.452	0.013	1.29179e-119
FC-Endo	FOSL2	3.53594e-122	1.44375	0.429	0.012	1.07104e-117
FC-Endo	FN1	2.24129e-121	4.7107	0.952	0.07	6.78887e-117
FC-Endo	UNC5B	1.36969e-120	1.65314	0.5	0.017	4.14879e-116
FC-Endo	FOS	2.1572e-120	2.55584	0.5	0.017	6.53417e-116
FC-Endo	ENG	2.94887e-120	1.97982	0.548	0.021	8.93214e-116
FC-Endo	SCARF1	4.14842e-120	0.646129	0.262	0.004	1.25656e-115
FC-Endo	VAMP5	1.17621e-117	0.895761	0.286	0.005	3.56275e-113
FC-Endo	LIMS2	5.20067e-117	0.704899	0.31	0.006	1.57528e-112
FC-Endo	NID1	8.87046e-117	2.04233	0.69	0.035	2.68686e-112
FC-Endo	LRRC36	3.57982e-116	1.11281	0.357	0.008	1.08433e-111
FC-Endo	CAV2	9.76626e-115	0.957677	0.405	0.011	2.9582e-110
FC-Endo	KANK3	2.04997e-114	1.17671	0.381	0.01	6.20936e-110
FC-Endo	SLC2A1	4.2462e-114	2.77542	0.714	0.039	1.28618e-109
FC-Endo	RAMP2	3.7266e-112	2.30892	0.69	0.036	1.12879e-107
FC-Endo	TNFRSF10D	2.02337e-111	0.765653	0.31	0.006	6.12878e-107
FC-Endo	SLC39A8	2.4662e-111	1.40749	0.452	0.015	7.47013e-107
FC-Endo	AC092957.1	2.49534e-110	1.84297	0.548	0.022	7.55838e-106
FC-Endo	DLL4	1.12954e-107	0.661449	0.262	0.005	3.42139e-103
FC-Endo	BHLHE40	3.69471e-106	1.32196	0.333	0.008	1.11913e-101
FC-Endo	COL6A2	4.41657e-106	1.71175	0.667	0.035	1.33778e-101
FC-Endo	PDE7B	4.93708e-106	2.44575	0.738	0.044	1.49544e-101
FC-Endo	TEK	3.56535e-105	1.88221	0.571	0.026	1.07995e-100
FC-Endo	ATP10A	4.1551e-104	2.08793	0.5	0.02	1.25858e-99
FC-Endo	LMO2	5.5473e-104	1.80934	0.429	0.014	1.68028e-99
FC-Endo	NHSL2	1.13247e-103	0.97597	0.333	0.008	3.43026e-99
FC-Endo	AC097528.1	1.69102e-102	0.941841	0.262	0.005	5.12211e-98
FC-Endo	PLXDC1	2.01597e-101	2.16992	0.405	0.013	6.10638e-97
FC-Endo	COL18A1	1.08848e-98	2.09442	0.571	0.027	3.29701e-94
FC-Endo	LRMDA	1.39209e-97	2.08585	0.571	0.027	4.21666e-93
FC-Endo	EGFLAM	3.93459e-97	1.02401	0.262	0.005	1.19179e-92
FC-Endo	TFPI	4.28538e-96	2.39966	0.762	0.052	1.29804e-91
FC-Endo	ADAMTS9	2.16518e-94	3.20365	0.857	0.071	6.55834e-90
FC-Endo	CAV1	3.52489e-94	1.42613	0.357	0.011	1.06769e-89
FC-Endo	LAMA2	1.70903e-92	1.87891	0.5	0.022	5.17664e-88
FC-Endo	ANO2	1.66957e-90	2.4096	0.5	0.023	5.05711e-86
FC-Endo	A2M	1.72819e-90	2.52288	0.738	0.053	5.23467e-86
FC-Endo	RGS5	6.82234e-89	1.6093	0.405	0.015	2.06649e-84
FC-Endo	LSR	9.85036e-89	0.6948	0.31	0.008	2.98367e-84
FC-Endo	CSRNP1	7.14746e-88	0.736358	0.262	0.006	2.16496e-83
FC-Endo	PAPSS2	8.81336e-88	1.0421	0.357	0.011	2.66957e-83
FC-Endo	CCN2	3.5777e-87	1.40928	0.405	0.015	1.08369e-82
FC-Endo	CCND1	5.82599e-87	0.861884	0.31	0.009	1.76469e-82
FC-Endo	SPRY4	1.05816e-84	1.13616	0.429	0.017	3.20518e-80
FC-Endo	PALD1	5.24348e-84	1.63775	0.667	0.044	1.58825e-79
FC-Endo	NKD1	1.09503e-81	1.08922	0.381	0.014	3.31686e-77
FC-Endo	TIMP1	3.63606e-81	1.33812	0.429	0.019	1.10136e-76
FC-Endo	DLC1	9.33035e-81	4.09994	0.929	0.1	2.82616e-76
FC-Endo	APCDD1	9.35393e-81	1.83614	0.5	0.026	2.83331e-76
FC-Endo	ST8SIA6	9.79684e-81	1.91521	0.476	0.023	2.96746e-76
FC-Endo	S100A11	1.24064e-80	0.867194	0.286	0.008	3.75789e-76
FC-Endo	ADAM12	6.94212e-80	1.6906	0.381	0.015	2.10277e-75
FC-Endo	KCNE4	9.97432e-80	1.34376	0.262	0.007	3.02122e-75
FC-Endo	PHLDB2	3.43924e-79	1.43703	0.571	0.034	1.04175e-74
FC-Endo	ABCB1	1.64119e-78	2.60243	0.714	0.057	4.97117e-74
FC-Endo	RIN3	2.52005e-77	0.623613	0.262	0.007	7.63323e-73
FC-Endo	PCDH18	1.46741e-76	1.47992	0.333	0.012	4.44477e-72
FC-Endo	SLC7A5	6.90625e-76	3.33852	0.738	0.065	2.0919e-71
FC-Endo	ABCC9	1.16983e-75	2.28266	0.381	0.016	3.54342e-71
FC-Endo	MSRB3	1.99167e-75	1.754	0.619	0.043	6.03276e-71
FC-Endo	SLC38A3	1.7744e-74	1.14315	0.381	0.016	5.37465e-70
FC-Endo	WWTR1	3.40121e-74	3.19988	0.833	0.085	1.03023e-69
FC-Endo	IGFBP4	2.13825e-73	1.18348	0.405	0.018	6.47675e-69
FC-Endo	HMCN1	1.0359e-72	1.28449	0.452	0.023	3.13775e-68
FC-Endo	ADORA2A	1.31514e-72	1.33798	0.5	0.029	3.98356e-68
FC-Endo	NOSTRIN	1.80028e-72	1.54609	0.524	0.032	5.45305e-68
FC-Endo	ZIC1	5.65935e-72	0.962679	0.381	0.016	1.71422e-67
FC-Endo	BTNL9	7.78472e-72	1.13543	0.381	0.016	2.35799e-67
FC-Endo	SPARC	8.90949e-71	3.27996	0.905	0.109	2.69869e-66
FC-Endo	CD109	2.17772e-70	0.857491	0.286	0.009	6.59631e-66
FC-Endo	PCDH12	2.27408e-70	0.71707	0.262	0.008	6.8882e-66
FC-Endo	GJA1	5.82544e-70	1.00369	0.286	0.009	1.76453e-65
FC-Endo	MYL12A	1.06862e-69	1.77706	0.548	0.036	3.23685e-65
FC-Endo	NR3C1	2.69297e-68	2.05115	0.69	0.059	8.157e-64
FC-Endo	RAPGEF5	2.32229e-67	3.10434	0.929	0.122	7.03422e-63
FC-Endo	SLC40A1	1.54242e-66	1.02953	0.357	0.016	4.67199e-62
FC-Endo	HLA-B	1.79913e-66	1.07111	0.405	0.02	5.44955e-62
FC-Endo	MYO1B	3.42519e-66	3.45801	0.929	0.131	1.03749e-61
FC-Endo	CCN1	1.34692e-65	1.60943	0.548	0.037	4.07981e-61
FC-Endo	ACE	1.88095e-65	0.701113	0.286	0.01	5.69741e-61
FC-Endo	B2M	1.30536e-64	2.57441	0.786	0.088	3.95394e-60
FC-Endo	PTPRB	5.66919e-64	2.08538	0.524	0.036	1.7172e-59
FC-Endo	IFI6	1.31096e-63	1.23891	0.405	0.021	3.97088e-59
FC-Endo	SLC26A2	1.89792e-63	1.35613	0.524	0.036	5.74881e-59
FC-Endo	AL138828.1	2.92197e-63	1.22716	0.333	0.014	8.85066e-59
FC-Endo	SULT1C4	3.8333e-63	1.44026	0.429	0.024	1.16111e-58
FC-Endo	RREB1	5.39051e-63	1.32673	0.476	0.029	1.63279e-58
FC-Endo	ALPK3	8.06983e-63	0.645414	0.262	0.009	2.44435e-58
FC-Endo	DUSP1	1.64567e-62	3.12499	0.619	0.054	4.98473e-58
FC-Endo	BAG3	1.67987e-62	1.31104	0.286	0.01	5.08833e-58
FC-Endo	SLC2A3	2.27749e-62	2.64067	0.738	0.078	6.89851e-58
FC-Endo	GRAMD2B	4.12101e-62	0.619025	0.262	0.009	1.24825e-57
FC-Endo	MMRN2	9.84473e-62	0.756712	0.286	0.011	2.98197e-57
FC-Endo	SP100	1.13544e-61	0.751556	0.286	0.011	3.43926e-57
FC-Endo	FCGRT	2.17401e-61	1.09262	0.405	0.022	6.58506e-57
FC-Endo	FKBP5	6.01076e-61	1.70839	0.571	0.045	1.82066e-56
FC-Endo	OSMR	8.54519e-61	0.648643	0.262	0.009	2.58834e-56
FC-Endo	UACA	2.13851e-60	2.50722	0.786	0.093	6.47753e-56
FC-Endo	QPCT	2.70987e-60	0.723743	0.262	0.009	8.20819e-56
FC-Endo	ENTPD1	1.36423e-59	1.33001	0.595	0.05	4.13225e-55
FC-Endo	AC106845.1	2.47023e-56	0.851722	0.262	0.01	7.48233e-52
FC-Endo	CADPS2	2.4627e-55	1.84764	0.595	0.053	7.45951e-51
FC-Endo	GALNT18	5.70536e-55	3.11467	0.976	0.175	1.72815e-50
FC-Endo	COL4A2	2.53443e-54	3.77233	0.952	0.18	7.67679e-50
FC-Endo	MYH9	4.23035e-54	2.52734	0.857	0.131	1.28137e-49
FC-Endo	JCAD	5.70949e-54	1.40691	0.476	0.035	1.7294e-49
FC-Endo	TNXB	9.31575e-54	0.899069	0.31	0.015	2.82174e-49
FC-Endo	SMTN	1.12066e-53	1.15342	0.524	0.042	3.39447e-49
FC-Endo	AL137139.2	8.64564e-53	1.45733	0.476	0.035	2.61876e-48
FC-Endo	PTPN14	6.05392e-52	1.40989	0.476	0.036	1.83373e-47
FC-Endo	SLC12A7	8.45637e-52	1.49324	0.405	0.026	2.56143e-47
FC-Endo	VWA1	1.00592e-51	0.988474	0.333	0.018	3.04694e-47
FC-Endo	RHOJ	2.29016e-51	1.36511	0.69	0.075	6.9369e-47
FC-Endo	DISC1	6.47824e-51	2.45915	0.833	0.122	1.96226e-46
FC-Endo	SLC7A11	7.78454e-51	1.96169	0.429	0.03	2.35794e-46
FC-Endo	NEAT1	4.81696e-50	2.7351	0.762	0.106	1.45906e-45
FC-Endo	RBMS1	2.05157e-49	1.45643	0.548	0.049	6.21422e-45
FC-Endo	HSPG2	2.55419e-49	1.74288	0.405	0.028	7.73665e-45
FC-Endo	ELN	5.81998e-49	0.827325	0.31	0.016	1.76287e-44
FC-Endo	SPRY1	9.006e-49	1.15317	0.381	0.024	2.72792e-44
FC-Endo	CDH6	4.98836e-48	2.0887	0.619	0.068	1.51097e-43
FC-Endo	NR4A1	3.25336e-47	1.16872	0.31	0.017	9.85442e-43
FC-Endo	PDE8A	6.63316e-47	2.26675	0.81	0.129	2.00918e-42
FC-Endo	NID2	1.61105e-46	0.7644	0.381	0.025	4.87986e-42
FC-Endo	CLIC1	2.32508e-46	1.51889	0.619	0.07	7.04268e-42
FC-Endo	PLEKHG1	3.02316e-46	3.09995	0.833	0.138	9.15714e-42
FC-Endo	ADAMTS16	3.94065e-46	1.24187	0.429	0.033	1.19362e-41
FC-Endo	HES1	1.65244e-45	3.27507	0.81	0.132	5.00523e-41
FC-Endo	SHC1	2.02967e-45	0.688602	0.286	0.015	6.14788e-41
FC-Endo	RASSF3	2.1956e-45	1.24399	0.357	0.023	6.65047e-41
FC-Endo	EDN1	3.29414e-45	1.59337	0.286	0.015	9.97794e-41
FC-Endo	RBMS3	5.07978e-45	2.78384	0.881	0.155	1.53867e-40
FC-Endo	IFI16	5.6122e-45	1.11574	0.452	0.037	1.69993e-40
FC-Endo	JAG1	7.09751e-45	1.40274	0.548	0.055	2.14984e-40
FC-Endo	PLAT	1.4238e-44	0.962756	0.357	0.023	4.3127e-40
FC-Endo	RHOC	1.52188e-44	1.09855	0.357	0.023	4.60978e-40
FC-Endo	PODXL	1.44038e-43	2.28209	0.619	0.079	4.36291e-39
FC-Endo	FRZB	1.90097e-43	0.897133	0.31	0.018	5.75805e-39
FC-Endo	LAMB2	5.67797e-43	1.16697	0.333	0.021	1.71986e-38
FC-Endo	MAFF	4.41236e-42	0.738233	0.262	0.013	1.33651e-37
FC-Endo	PLXND1	9.73656e-42	1.1326	0.405	0.032	2.94921e-37
FC-Endo	FZD4	3.38208e-41	1.02426	0.381	0.029	1.02443e-36
FC-Endo	AL589693.1	3.53599e-41	1.79712	0.405	0.033	1.07105e-36
FC-Endo	TANC1	4.63279e-41	1.90926	0.786	0.129	1.40327e-36
FC-Endo	SNTB1	5.01336e-41	1.29924	0.405	0.032	1.51855e-36
FC-Endo	PPM1H	9.43437e-41	1.67505	0.524	0.057	2.85767e-36
FC-Endo	CYBA	1.72212e-40	1.36195	0.452	0.042	5.2163e-36
FC-Endo	TAGLN2	1.94295e-40	1.36303	0.524	0.056	5.88519e-36
FC-Endo	TRPC6	2.83022e-40	1.95802	0.357	0.026	8.57275e-36
FC-Endo	TFRC	1.16727e-39	2.84621	0.714	0.12	3.53566e-35
FC-Endo	IER2	1.29455e-39	1.99282	0.5	0.055	3.92121e-35
FC-Endo	MSN	1.99831e-39	1.84554	0.595	0.077	6.05289e-35
FC-Endo	ARHGAP10	6.73854e-39	1.7675	0.286	0.017	2.0411e-34
FC-Endo	SLC30A1	8.31208e-39	1.18403	0.31	0.02	2.51773e-34
FC-Endo	ARHGAP26	8.50441e-39	2.35428	0.81	0.151	2.57599e-34
FC-Endo	ARHGAP31	1.10033e-38	1.17863	0.548	0.062	3.33291e-34
FC-Endo	CD82	2.12271e-38	0.632622	0.286	0.017	6.4297e-34
FC-Endo	TACC1	4.52882e-38	1.91457	0.738	0.131	1.37178e-33
FC-Endo	GSN	7.80976e-38	0.955754	0.357	0.028	2.36558e-33
FC-Endo	MT2A	8.2514e-38	2.06952	0.5	0.056	2.49935e-33
FC-Endo	SASH1	1.25726e-37	1.42937	0.738	0.114	3.80825e-33
FC-Endo	CYYR1	2.82644e-37	1.01038	0.452	0.044	8.56128e-33
FC-Endo	GRPEL2	4.28507e-37	1.15903	0.405	0.036	1.29795e-32
FC-Endo	ECE1	1.52198e-36	1.50942	0.619	0.088	4.61008e-32
FC-Endo	RFTN1	5.62979e-36	1.56927	0.5	0.057	1.70526e-31
FC-Endo	ELK3	6.82964e-36	0.889071	0.31	0.022	2.0687e-31
FC-Endo	USP53	7.98848e-36	2.3657	0.5	0.061	2.41971e-31
FC-Endo	PLSCR1	8.31435e-36	0.665427	0.286	0.019	2.51842e-31
FC-Endo	PROCR	9.7242e-36	0.538392	0.262	0.016	2.94546e-31
FC-Endo	ARHGAP6	9.76366e-36	1.33064	0.357	0.029	2.95741e-31
FC-Endo	PARVB	1.39417e-35	1.00817	0.452	0.046	4.22295e-31
FC-Endo	CD9	3.28573e-35	0.665788	0.262	0.016	9.95246e-31
FC-Endo	ITPKB	3.41625e-35	1.03623	0.381	0.034	1.03478e-30
FC-Endo	SLC7A1	6.62497e-35	2.70993	0.714	0.139	2.0067e-30
FC-Endo	SPARCL1	3.9158e-34	1.37517	0.357	0.031	1.18609e-29
FC-Endo	COL5A2	5.90219e-34	1.54319	0.429	0.045	1.78777e-29
FC-Endo	COLEC12	8.13715e-34	1.30913	0.31	0.024	2.46474e-29
FC-Endo	MYO1E	8.68296e-34	3.14208	0.786	0.168	2.63007e-29
FC-Endo	PDLIM2	1.27913e-33	0.813108	0.286	0.02	3.87448e-29
FC-Endo	NECTIN2	3.15949e-33	1.69749	0.595	0.092	9.57008e-29
FC-Endo	SYTL2	1.1592e-32	1.35406	0.333	0.028	3.51121e-28
FC-Endo	KANK2	2.21973e-32	0.652259	0.262	0.017	6.72356e-28
FC-Endo	MMP28	2.88693e-32	0.877877	0.357	0.032	8.74452e-28
FC-Endo	CD99	3.7841e-32	1.30613	0.548	0.074	1.1462e-27
FC-Endo	NRP2	8.82029e-32	1.27572	0.476	0.057	2.67167e-27
FC-Endo	PPARD	9.88055e-32	1.75783	0.643	0.116	2.99282e-27
FC-Endo	RAPGEF4	1.61661e-31	2.41685	0.786	0.183	4.89672e-27
FC-Endo	ZIC2	2.50729e-31	0.811662	0.333	0.028	7.59458e-27
FC-Endo	ZFP36L1	3.94682e-31	1.67585	0.595	0.096	1.19549e-26
FC-Endo	IL6ST	8.11129e-31	1.21309	0.5	0.066	2.45691e-26
FC-Endo	ANKRD37	8.25074e-31	2.1243	0.476	0.061	2.49915e-26
FC-Endo	SLC3A2	1.04033e-30	2.24253	0.738	0.168	3.15116e-26
FC-Endo	DAAM2	1.53764e-30	1.14628	0.262	0.019	4.65751e-26
FC-Endo	OSTF1	3.47379e-30	0.833261	0.381	0.038	1.05221e-25
FC-Endo	VCL	4.11888e-30	2.09207	0.762	0.18	1.24761e-25
FC-Endo	RELL1	5.57347e-30	1.29601	0.524	0.074	1.6882e-25
FC-Endo	NFKBIA	6.40306e-30	1.19077	0.381	0.04	1.93949e-25
FC-Endo	SHROOM4	7.75707e-30	1.00748	0.405	0.044	2.34962e-25
FC-Endo	CALD1	8.63317e-30	3.11648	0.929	0.325	2.61499e-25
FC-Endo	TJP1	9.44163e-30	2.67957	0.857	0.261	2.85987e-25
FC-Endo	LRRC8C	1.04665e-29	1.22625	0.571	0.088	3.1703e-25
FC-Endo	S1PR1	1.747e-29	0.84703	0.333	0.03	5.29167e-25
FC-Endo	SPINK8	3.03559e-29	0.872965	0.286	0.023	9.19481e-25
FC-Endo	TSC22D3	5.13641e-29	0.880886	0.333	0.031	1.55582e-24
FC-Endo	ZC3HAV1	6.24004e-29	0.979182	0.31	0.027	1.89011e-24
FC-Endo	PLOD1	8.67133e-29	0.808414	0.357	0.036	2.62654e-24
FC-Endo	ARHGAP24	1.02848e-28	1.23512	0.333	0.032	3.11526e-24
FC-Endo	GADD45A	1.43737e-28	0.650488	0.286	0.023	4.35379e-24
FC-Endo	GNAI2	4.99326e-28	1.98268	0.905	0.285	1.51246e-23
FC-Endo	LHFPL2	7.72025e-28	1.34228	0.548	0.087	2.33847e-23
FC-Endo	MGST2	1.06025e-27	1.05322	0.381	0.042	3.21149e-23
FC-Endo	NOTCH3	1.46024e-27	1.86841	0.5	0.077	4.42305e-23
FC-Endo	MTUS1	2.67804e-27	1.92184	0.738	0.178	8.11179e-23
FC-Endo	COL1A2	4.45498e-27	1.60413	0.333	0.034	1.34941e-22
FC-Endo	LAMC1	7.69623e-27	1.9398	0.786	0.207	2.33119e-22
FC-Endo	AFF1	9.40384e-27	1.71322	0.667	0.143	2.84842e-22
FC-Endo	RBMS2	1.20948e-26	1.38851	0.571	0.1	3.66351e-22
FC-Endo	HBEGF	1.58882e-26	0.770901	0.262	0.022	4.81254e-22
FC-Endo	APOLD1	1.96765e-26	1.69664	0.69	0.144	5.96e-22
FC-Endo	DGKH	4.31626e-26	2.16478	0.786	0.234	1.30739e-21
FC-Endo	SH2D3C	4.75889e-26	1.4271	0.524	0.085	1.44147e-21
FC-Endo	ROR1	5.18414e-26	1.9268	0.738	0.178	1.57028e-21
FC-Endo	UTRN	1.41152e-25	2.22662	0.833	0.255	4.27551e-21
FC-Endo	NAMPT	2.22489e-25	2.05062	0.643	0.143	6.73918e-21
FC-Endo	BSG	4.47104e-25	2.33631	0.81	0.261	1.35428e-20
FC-Endo	CD320	7.96441e-25	1.63536	0.5	0.083	2.41242e-20
FC-Endo	APBB2	1.01346e-24	2.07721	0.905	0.347	3.06976e-20
FC-Endo	TUBB6	2.05791e-24	0.749388	0.333	0.036	6.2334e-20
FC-Endo	HYAL2	2.4e-24	1.14262	0.405	0.055	7.26961e-20
FC-Endo	TPM4	2.60724e-24	2.13675	0.81	0.264	7.89733e-20
FC-Endo	PDLIM5	3.21394e-24	1.63127	0.643	0.136	9.73502e-20
FC-Endo	RASSF1	3.32391e-24	0.627049	0.429	0.057	1.00681e-19
FC-Endo	KIAA1671	3.82351e-24	1.18625	0.429	0.059	1.15814e-19
FC-Endo	FSTL1	6.38659e-24	1.63125	0.643	0.146	1.9345e-19
FC-Endo	LYN	6.96075e-24	1.00576	0.357	0.043	2.10841e-19
FC-Endo	HLA-A	1.06292e-23	1.16046	0.548	0.1	3.21958e-19
FC-Endo	PTPRG	1.08569e-23	2.37501	0.976	0.546	3.28856e-19
FC-Endo	LURAP1L	1.95149e-23	1.07702	0.262	0.024	5.91107e-19
FC-Endo	DCBLD1	2.27422e-23	1.13675	0.405	0.056	6.8886e-19
FC-Endo	PDGFRB	2.45208e-23	2.28127	0.405	0.059	7.42735e-19
FC-Endo	NDUFA4L2	2.65781e-23	0.986547	0.286	0.029	8.0505e-19
FC-Endo	TNS1	3.57178e-23	1.08288	0.381	0.05	1.08189e-18
FC-Endo	FOXO1	3.84033e-23	1.16148	0.333	0.038	1.16323e-18
FC-Endo	TNFRSF1A	3.99977e-23	0.485216	0.286	0.028	1.21153e-18
FC-Endo	CYTH3	4.63612e-23	2.24189	0.786	0.24	1.40428e-18
FC-Endo	RHOB	9.01559e-23	1.90601	0.667	0.171	2.73082e-18
FC-Endo	STARD4	1.14693e-22	1.26716	0.429	0.067	3.47405e-18
FC-Endo	ITPRID2	1.36256e-22	1.18166	0.5	0.085	4.1272e-18
FC-Endo	PON2	2.05202e-22	1.6643	0.619	0.134	6.21556e-18
FC-Endo	HSPB1	2.44407e-22	1.55979	0.619	0.135	7.4031e-18
FC-Endo	LINC00472	2.60356e-22	1.3523	0.571	0.116	7.88619e-18
FC-Endo	DNAJB1	3.63458e-22	1.42305	0.524	0.1	1.10091e-17
FC-Endo	INPP4B	3.64796e-22	1.65689	0.524	0.095	1.10497e-17
FC-Endo	CPNE8	3.74801e-22	1.09458	0.333	0.041	1.13527e-17
FC-Endo	CFLAR	3.85371e-22	1.65349	0.667	0.17	1.16729e-17
FC-Endo	PLSCR4	5.35889e-22	0.937748	0.31	0.035	1.62321e-17
FC-Endo	TCN2	7.79188e-22	0.649776	0.286	0.03	2.36016e-17
FC-Endo	STK3	8.67377e-22	1.39887	0.643	0.144	2.62729e-17
FC-Endo	ATP8B1	1.17002e-21	1.70105	0.595	0.129	3.544e-17
FC-Endo	GPCPD1	2.0879e-21	2.36008	0.929	0.432	6.32426e-17
FC-Endo	ITPR2	2.86927e-21	1.71732	0.69	0.182	8.69101e-17
FC-Endo	YES1	2.99374e-21	1.61688	0.643	0.163	9.06803e-17
FC-Endo	MYO10	3.66228e-21	2.14469	0.905	0.379	1.1093e-16
FC-Endo	LATS2	6.79306e-21	1.0662	0.429	0.067	2.05762e-16
FC-Endo	LAMB1	7.48339e-21	1.45824	0.571	0.126	2.26672e-16
FC-Endo	EGFL8	8.43235e-21	0.750002	0.357	0.048	2.55416e-16
FC-Endo	SERPINB6	1.44871e-20	0.85144	0.31	0.037	4.38814e-16
FC-Endo	PDZD2	2.68916e-20	1.80966	0.81	0.273	8.14546e-16
FC-Endo	SAT1	2.72772e-20	2.04002	0.595	0.14	8.26226e-16
FC-Endo	CREB3L2	2.98489e-20	0.782972	0.381	0.055	9.04124e-16
FC-Endo	SIRPA	3.19841e-20	0.615368	0.262	0.027	9.68798e-16
FC-Endo	AC027097.2	4.04187e-20	1.00325	0.5	0.092	1.22428e-15
FC-Endo	PARVA	5.7369e-20	1.101	0.524	0.104	1.73771e-15
FC-Endo	SLC43A3	6.24139e-20	0.492368	0.31	0.037	1.89052e-15
FC-Endo	WWC2	6.89096e-20	1.60651	0.69	0.196	2.08727e-15
FC-Endo	SEMA5A	1.26488e-19	3.24282	0.595	0.153	3.83133e-15
FC-Endo	ZEB1	1.29424e-19	2.05332	0.952	0.549	3.92026e-15
FC-Endo	FILIP1	1.98654e-19	0.727764	0.262	0.029	6.01724e-15
FC-Endo	MEF2A	4.02568e-19	2.0824	0.952	0.588	1.21938e-14
FC-Endo	MCL1	4.17074e-19	1.6112	0.548	0.13	1.26332e-14
FC-Endo	SMAD3	4.20145e-19	1.13508	0.405	0.067	1.27262e-14
FC-Endo	PPFIBP1	5.82834e-19	1.7338	0.762	0.266	1.7654e-14
FC-Endo	MAST4	5.87904e-19	2.17667	0.81	0.257	1.78076e-14
FC-Endo	LGALS1	6.25037e-19	0.755714	0.286	0.034	1.89324e-14
FC-Endo	LPAR6	6.5375e-19	0.80405	0.405	0.066	1.98021e-14
FC-Endo	GNA14	7.35836e-19	1.11562	0.286	0.035	2.22885e-14
FC-Endo	PARP14	1.05811e-18	0.692825	0.262	0.029	3.205e-14
FC-Endo	PALM2-AKAP2	1.09833e-18	1.65435	0.762	0.257	3.32683e-14
FC-Endo	PAWR	1.78788e-18	1.0466	0.5	0.101	5.4155e-14
FC-Endo	SUCLG2	1.86148e-18	0.957841	0.405	0.067	5.63844e-14
FC-Endo	TDRP	1.86477e-18	1.41585	0.714	0.227	5.64838e-14
FC-Endo	ELOVL7	1.87964e-18	0.957087	0.262	0.03	5.69344e-14
FC-Endo	CD59	2.23293e-18	1.14605	0.524	0.117	6.76355e-14
FC-Endo	MAP4K2	3.95537e-18	0.753298	0.357	0.055	1.19808e-13
FC-Endo	ITPRIP	4.62478e-18	0.698286	0.31	0.041	1.40085e-13
FC-Endo	ANGPT2	4.84106e-18	1.93739	0.595	0.159	1.46636e-13
FC-Endo	ARAP2	1.46868e-17	1.07214	0.524	0.114	4.44863e-13
FC-Endo	CCDC85B	2.34066e-17	1.25993	0.429	0.083	7.08986e-13
FC-Endo	ZFYVE28	2.4453e-17	0.822009	0.381	0.063	7.4068e-13
FC-Endo	POLR2L	2.72262e-17	1.25387	0.571	0.149	8.24681e-13
FC-Endo	ABLIM1	2.89332e-17	1.79264	0.833	0.332	8.76386e-13
FC-Endo	STARD13	3.05161e-17	1.55892	0.69	0.2	9.24333e-13
FC-Endo	CALR	3.16094e-17	1.67698	0.786	0.354	9.57449e-13
FC-Endo	JUN	4.23443e-17	2.10158	0.643	0.205	1.28261e-12
FC-Endo	ATP1A2	4.25794e-17	2.04432	0.476	0.108	1.28973e-12
FC-Endo	MYO6	4.44928e-17	1.28133	0.857	0.348	1.34769e-12
FC-Endo	NEDD4	6.94525e-17	1.03697	0.5	0.109	2.10372e-12
FC-Endo	PXN	7.14761e-17	0.688694	0.31	0.044	2.16501e-12
FC-Endo	RRBP1	8.86086e-17	0.475446	0.262	0.032	2.68395e-12
FC-Endo	PXDC1	9.3516e-17	0.611518	0.262	0.032	2.8326e-12
FC-Endo	KLF6	1.11588e-16	1.73585	0.69	0.24	3.38001e-12
FC-Endo	NHS	1.62285e-16	1.38878	0.619	0.165	4.91562e-12
FC-Endo	HSPA1A	1.80881e-16	2.38604	0.857	0.44	5.47889e-12
FC-Endo	SLC39A10	1.82089e-16	2.52751	0.833	0.415	5.51547e-12
FC-Endo	CSTB	1.8562e-16	1.07292	0.571	0.149	5.62242e-12
FC-Endo	CPT1A	2.11918e-16	0.612114	0.31	0.045	6.41899e-12
FC-Endo	ABLIM3	2.31237e-16	1.28279	0.381	0.07	7.00417e-12
FC-Endo	PRKAR1A	2.82613e-16	1.38353	0.667	0.22	8.56035e-12
FC-Endo	TMEM204	3.25748e-16	0.565839	0.262	0.033	9.86691e-12
FC-Endo	ITGA6	4.50798e-16	1.52396	0.476	0.113	1.36547e-11
FC-Endo	IQSEC1	5.65727e-16	1.45921	0.714	0.236	1.71359e-11
FC-Endo	SHANK3	5.72523e-16	1.06695	0.476	0.113	1.73417e-11
FC-Endo	AL390728.6	5.81949e-16	0.58307	0.381	0.067	1.76272e-11
FC-Endo	FMNL3	7.48069e-16	1.26957	0.524	0.135	2.2659e-11
FC-Endo	ARHGEF28	8.40563e-16	1.00957	0.333	0.054	2.54607e-11
FC-Endo	HSP90B1	1.15407e-15	1.59571	0.762	0.331	3.49567e-11
FC-Endo	CRYBG3	2.03019e-15	1.02382	0.286	0.042	6.14943e-11
FC-Endo	ITGB1	2.1018e-15	1.55107	0.81	0.416	6.36635e-11
FC-Endo	CLEC11A	2.7643e-15	0.684495	0.262	0.036	8.37306e-11
FC-Endo	PDXK	2.94674e-15	1.47003	0.571	0.169	8.92568e-11
FC-Endo	HSPA5	3.01614e-15	1.50786	0.643	0.218	9.1359e-11
FC-Endo	PLS3	3.19682e-15	0.938751	0.619	0.159	9.68317e-11
FC-Endo	HEG1	4.945e-15	1.0915	0.5	0.119	1.49784e-10
FC-Endo	TGFB1	6.34462e-15	0.924665	0.405	0.081	1.92179e-10
FC-Endo	SORBS3	6.91811e-15	0.494188	0.262	0.036	2.09549e-10
FC-Endo	IFNAR2	7.79351e-15	1.276	0.476	0.114	2.36065e-10
FC-Endo	FKBP1A	8.84289e-15	1.33392	0.667	0.234	2.67851e-10
FC-Endo	ARL4A	1.17765e-14	0.799814	0.262	0.038	3.56709e-10
FC-Endo	ESYT2	1.35599e-14	1.8003	0.857	0.478	4.1073e-10
FC-Endo	CASP3	1.43525e-14	1.11075	0.405	0.086	4.34738e-10
FC-Endo	CD63	1.58246e-14	1.63164	0.643	0.229	4.79327e-10
FC-Endo	ACTN4	1.71518e-14	1.69527	0.714	0.322	5.19527e-10
FC-Endo	TSPAN9	2.58658e-14	1.29578	0.571	0.168	7.83474e-10
FC-Endo	MLEC	2.71199e-14	1.30232	0.548	0.158	8.21462e-10
FC-Endo	PREX2	2.9617e-14	1.86166	0.643	0.216	8.97098e-10
FC-Endo	MAML2	3.46346e-14	1.49038	0.81	0.324	1.04908e-09
FC-Endo	PARD3	3.95701e-14	1.44724	0.881	0.409	1.19858e-09
FC-Endo	PCCA	4.98299e-14	1.42744	0.833	0.488	1.50935e-09
FC-Endo	SLC38A2	5.20993e-14	1.4507	0.714	0.301	1.57809e-09
FC-Endo	FNDC3B	5.22196e-14	1.48476	0.786	0.333	1.58173e-09
FC-Endo	PGM2	5.2587e-14	0.557923	0.262	0.037	1.59286e-09
FC-Endo	PRKCB	5.44858e-14	1.11397	0.5	0.128	1.65037e-09
FC-Endo	SLC20A2	5.64968e-14	1.60582	0.762	0.3	1.71129e-09
FC-Endo	SNX3	7.58768e-14	1.0969	0.69	0.246	2.29831e-09
FC-Endo	CDYL2	7.98138e-14	1.11299	0.31	0.054	2.41756e-09
FC-Endo	WIPF1	7.98969e-14	0.869169	0.31	0.053	2.42008e-09
FC-Endo	ST5	9.89137e-14	1.00851	0.476	0.118	2.9961e-09
FC-Endo	CDH11	1.43437e-13	1.64966	0.881	0.463	4.34472e-09
FC-Endo	TES	1.53643e-13	0.578822	0.286	0.045	4.65386e-09
FC-Endo	ACTN1	1.59978e-13	1.56198	0.476	0.133	4.84572e-09
FC-Endo	ETV6	1.64428e-13	1.41946	0.667	0.242	4.98053e-09
FC-Endo	LPP	1.67184e-13	1.49719	0.857	0.44	5.064e-09
FC-Endo	SLC16A1	1.80993e-13	1.0523	0.452	0.112	5.48228e-09
FC-Endo	RHOA	2.36107e-13	1.42284	0.69	0.252	7.15168e-09
FC-Endo	RASSF8	2.69746e-13	0.997008	0.452	0.11	8.17061e-09
FC-Endo	AGRN	2.81089e-13	1.50301	0.524	0.153	8.51418e-09
FC-Endo	MARCH3	2.99264e-13	1.45047	0.643	0.228	9.06469e-09
FC-Endo	TTN	3.30929e-13	1.50364	0.381	0.088	1.00238e-08
FC-Endo	ADAM15	3.90441e-13	0.814595	0.333	0.064	1.18265e-08
FC-Endo	PTEN	4.48298e-13	1.72483	0.857	0.566	1.35789e-08
FC-Endo	KITLG	6.32008e-13	1.91951	0.571	0.193	1.91435e-08
FC-Endo	PKIG	6.55728e-13	0.958628	0.548	0.154	1.9862e-08
FC-Endo	RNF19A	6.62124e-13	1.42316	0.738	0.336	2.00557e-08
FC-Endo	AC007319.1	6.78668e-13	1.12454	0.262	0.041	2.05569e-08
FC-Endo	MBNL2	8.01732e-13	1.24434	0.643	0.227	2.42845e-08
FC-Endo	POMP	8.52835e-13	1.5662	0.619	0.233	2.58324e-08
FC-Endo	VMP1	9.35038e-13	1.61115	0.762	0.394	2.83223e-08
FC-Endo	DACH1	9.65589e-13	1.10743	0.81	0.319	2.92477e-08
FC-Endo	UBC	9.77304e-13	1.8556	0.786	0.434	2.96025e-08
FC-Endo	AK1	1.04205e-12	0.813214	0.452	0.115	3.15636e-08
FC-Endo	THSD1	1.09103e-12	0.769668	0.262	0.042	3.30472e-08
FC-Endo	TMEM132C	1.58004e-12	0.77511	0.262	0.042	4.78595e-08
FC-Endo	PRXL2A	1.98871e-12	1.41017	0.643	0.269	6.0238e-08
FC-Endo	LIMK2	2.06625e-12	0.944675	0.429	0.11	6.25866e-08
FC-Endo	WDR1	2.19845e-12	1.12903	0.429	0.107	6.6591e-08
FC-Endo	HSPH1	2.27493e-12	2.68366	0.69	0.317	6.89076e-08
FC-Endo	SLC1A4	2.51195e-12	1.28732	0.524	0.169	7.60871e-08
FC-Endo	EML4	2.65484e-12	1.39827	0.69	0.305	8.0415e-08
FC-Endo	GAB1	2.76728e-12	1.40899	0.714	0.306	8.38208e-08
FC-Endo	TMSB4X	2.87852e-12	1.4065	1	0.95	8.71904e-08
FC-Endo	ARHGEF12	3.55412e-12	1.38439	0.929	0.636	1.07654e-07
FC-Endo	MYO15B	3.78513e-12	0.877864	0.5	0.137	1.14652e-07
FC-Endo	RGS3	3.93054e-12	0.780437	0.286	0.052	1.19056e-07
FC-Endo	RPS6KA3	4.67986e-12	1.52929	0.69	0.315	1.41753e-07
FC-Endo	SCARB1	4.79453e-12	1.14153	0.476	0.134	1.45226e-07
FC-Endo	NOD1	5.42261e-12	0.580766	0.262	0.044	1.64251e-07
FC-Endo	MYL6	6.26059e-12	1.61396	0.833	0.499	1.89633e-07
FC-Endo	DDR2	6.44016e-12	0.602668	0.262	0.044	1.95072e-07
FC-Endo	PICALM	6.68326e-12	1.66894	0.952	0.755	2.02436e-07
FC-Endo	NBL1	6.69594e-12	0.500735	0.286	0.051	2.0282e-07
FC-Endo	ARPC1B	6.97983e-12	0.763659	0.286	0.052	2.11419e-07
FC-Endo	CPD	8.29217e-12	1.36043	0.595	0.233	2.5117e-07
FC-Endo	SORT1	9.2005e-12	1.13115	0.714	0.322	2.78683e-07
FC-Endo	PALMD	9.59247e-12	1.49133	0.571	0.198	2.90556e-07
FC-Endo	DOCK1	1.01729e-11	1.19132	0.619	0.222	3.08137e-07
FC-Endo	LAPTM4A	1.24705e-11	1.29243	0.667	0.284	3.7773e-07
FC-Endo	HTRA1	1.27631e-11	0.954831	0.357	0.078	3.86594e-07
FC-Endo	FKBP9	1.2895e-11	0.659602	0.333	0.071	3.90591e-07
FC-Endo	MRPS15	1.31019e-11	0.372612	0.286	0.051	3.96857e-07
FC-Endo	DOCK9	1.34477e-11	2.17712	0.738	0.414	4.07331e-07
FC-Endo	MYADM	1.378e-11	0.510865	0.286	0.053	4.17397e-07
FC-Endo	FRMD6	1.47056e-11	0.678538	0.286	0.053	4.45432e-07
FC-Endo	RAP1B	1.51811e-11	1.15494	0.714	0.334	4.59836e-07
FC-Endo	NPIPB4	1.58647e-11	1.09701	0.429	0.122	4.80543e-07
FC-Endo	ZYX	1.72239e-11	0.782011	0.357	0.081	5.21712e-07
FC-Endo	NEDD9	1.94028e-11	1.40696	0.595	0.232	5.87709e-07
FC-Endo	GRN	2.65696e-11	0.565146	0.286	0.054	8.04793e-07
FC-Endo	AKAP13	3.02739e-11	1.26255	0.833	0.539	9.16998e-07
FC-Endo	GNG5	3.06722e-11	0.932673	0.452	0.132	9.29062e-07
FC-Endo	ELF1	3.80932e-11	0.529153	0.333	0.069	1.15384e-06
FC-Endo	ADGRL2	3.84334e-11	1.61048	0.786	0.459	1.16415e-06
FC-Endo	CPNE5	4.39016e-11	0.852769	0.357	0.083	1.32978e-06
FC-Endo	TRPC3	4.54797e-11	0.824039	0.286	0.056	1.37758e-06
FC-Endo	SAMD12	5.4523e-11	1.60865	0.548	0.197	1.6515e-06
FC-Endo	CCDC102B	5.5195e-11	1.20489	0.357	0.087	1.67186e-06
FC-Endo	HSPD1	6.06448e-11	1.79977	0.714	0.36	1.83693e-06
FC-Endo	FAM118A	6.31896e-11	0.800602	0.429	0.114	1.91401e-06
FC-Endo	PFN1	8.2005e-11	1.31768	0.476	0.156	2.48393e-06
FC-Endo	LHFPL6	8.32495e-11	1.22302	0.833	0.4	2.52163e-06
FC-Endo	ARHGAP18	8.63788e-11	1.04764	0.405	0.11	2.61641e-06
FC-Endo	PDE8B	8.76346e-11	2.14207	0.452	0.151	2.65445e-06
FC-Endo	PTPRM	9.06706e-11	1.239	0.881	0.498	2.74641e-06
FC-Endo	TUSC3	9.35658e-11	1.45883	0.857	0.614	2.83411e-06
FC-Endo	SESTD1	9.69671e-11	1.30239	0.905	0.633	2.93713e-06
FC-Endo	SMARCA2	1.03021e-10	1.38722	0.857	0.526	3.12052e-06
FC-Endo	TNS3	1.03822e-10	1.02665	0.405	0.109	3.14478e-06
FC-Endo	LIMS1	1.06697e-10	1.25815	0.738	0.375	3.23184e-06
FC-Endo	RNF220	1.11157e-10	0.821751	0.429	0.122	3.36694e-06
FC-Endo	CD302	1.49016e-10	0.639036	0.286	0.058	4.51368e-06
FC-Endo	CAPNS1	1.52154e-10	0.798343	0.405	0.111	4.60874e-06
FC-Endo	PRRG1	1.587e-10	0.639349	0.286	0.057	4.80703e-06
FC-Endo	SYPL1	1.58913e-10	0.702351	0.429	0.116	4.81347e-06
FC-Endo	VIM	1.61621e-10	1.83754	0.81	0.482	4.89551e-06
FC-Endo	ACSL3	1.6709e-10	1.1797	0.714	0.362	5.06114e-06
FC-Endo	TTYH2	1.70973e-10	0.68399	0.333	0.075	5.17877e-06
FC-Endo	ST6GALNAC3	1.8152e-10	1.8347	0.786	0.462	5.49823e-06
FC-Endo	TCF7L1	1.90075e-10	0.964964	0.5	0.155	5.75737e-06
FC-Endo	RPS28	1.93612e-10	1.32178	0.976	0.911	5.86452e-06
FC-Endo	SAMM50	1.94586e-10	0.840797	0.381	0.097	5.89402e-06
FC-Endo	TCF7L2	2.88097e-10	0.757737	0.619	0.222	8.72646e-06
FC-Endo	PEAK1	3.05876e-10	1.46042	0.667	0.33	9.26498e-06
FC-Endo	ARHGEF7	3.64485e-10	1.88346	0.857	0.675	1.10403e-05
FC-Endo	UBE2J1	3.97934e-10	0.803343	0.452	0.136	1.20534e-05
FC-Endo	TMSB10	4.2221e-10	1.66818	1	0.966	1.27887e-05
FC-Endo	SPTBN1	4.33853e-10	1.11058	0.881	0.739	1.31414e-05
FC-Endo	STAT3	4.72053e-10	0.916378	0.571	0.209	1.42985e-05
FC-Endo	STX12	5.96417e-10	1.18679	0.619	0.255	1.80655e-05
FC-Endo	MGLL	6.0862e-10	1.02318	0.595	0.229	1.84351e-05
FC-Endo	DSTN	6.25113e-10	1.26445	0.69	0.365	1.89347e-05
FC-Endo	ARHGAP42	6.44274e-10	2.02061	0.381	0.113	1.95151e-05
FC-Endo	PINK1	7.09993e-10	1.02914	0.381	0.102	2.15057e-05
FC-Endo	NPIPB5	7.33259e-10	1.49115	0.476	0.165	2.22104e-05
FC-Endo	DENND2A	8.45492e-10	1.38834	0.643	0.296	2.561e-05
FC-Endo	CD164	8.7112e-10	0.455549	0.381	0.096	2.63862e-05
FC-Endo	PPP1R15A	9.00768e-10	0.661118	0.31	0.07	2.72842e-05
FC-Endo	B4GALT1	9.05436e-10	0.363429	0.262	0.05	2.74256e-05
FC-Endo	CCNL1	9.41352e-10	0.920262	0.5	0.183	2.85136e-05
FC-Endo	SERF2	9.96876e-10	1.35359	0.69	0.348	3.01954e-05
FC-Endo	SCAF11	1.05144e-09	1.0048	0.738	0.335	3.18483e-05
FC-Endo	FOXP1	1.10254e-09	1.11031	0.929	0.668	3.3396e-05
FC-Endo	WDFY1	1.15217e-09	0.885866	0.5	0.169	3.48994e-05
FC-Endo	AKAP12	1.22497e-09	1.53875	0.714	0.367	3.71045e-05
FC-Endo	TRPS1	1.32744e-09	0.846267	0.69	0.298	4.02083e-05
FC-Endo	SEC14L1	1.39951e-09	1.33959	0.5	0.181	4.23911e-05
FC-Endo	ACTB	1.70021e-09	1.41124	0.905	0.919	5.14995e-05
FC-Endo	PRR5L	1.77337e-09	0.492359	0.286	0.06	5.37153e-05
FC-Endo	SUSD6	1.80868e-09	0.905043	0.5	0.164	5.47849e-05
FC-Endo	ANXA5	1.89216e-09	0.748652	0.262	0.055	5.73136e-05
FC-Endo	KRTCAP2	1.92165e-09	0.730958	0.524	0.172	5.82069e-05
FC-Endo	TXNDC5	1.99323e-09	0.515848	0.286	0.061	6.0375e-05
FC-Endo	GPC5	2.00264e-09	1.47771	0.476	0.159	6.06601e-05
FC-Endo	HERPUD1	2.09576e-09	0.916806	0.31	0.072	6.34804e-05
FC-Endo	ARPC2	2.93764e-09	1.29757	0.714	0.349	8.89811e-05
FC-Endo	FAM241A	3.06755e-09	0.534147	0.262	0.055	9.2916e-05
FC-Endo	SLC52A2	3.11455e-09	0.464468	0.286	0.063	9.43397e-05
FC-Endo	BCAP31	3.35992e-09	0.845956	0.405	0.126	0.000101772
FC-Endo	PPM1F	4.17472e-09	0.623197	0.381	0.106	0.000126452
FC-Endo	AC019197.1	4.81869e-09	1.12057	0.5	0.196	0.000145958
FC-Endo	ERO1A	5.63146e-09	1.58166	0.548	0.232	0.000170577
FC-Endo	PDIA3	5.8319e-09	1.02751	0.595	0.272	0.000176648
FC-Endo	SNRK	6.15118e-09	1.19593	0.571	0.251	0.000186319
FC-Endo	TPI1	6.72187e-09	1.00958	0.524	0.2	0.000203605
FC-Endo	LY6E	7.06564e-09	0.530868	0.333	0.083	0.000214018
FC-Endo	NFKB1	7.98523e-09	0.923882	0.429	0.138	0.000241873
FC-Endo	TEAD1	8.32146e-09	1.13712	0.857	0.626	0.000252057
FC-Endo	TLN1	8.33648e-09	0.826121	0.381	0.11	0.000252512
FC-Endo	ABCG1	8.50726e-09	0.758592	0.31	0.079	0.000257685
FC-Endo	CD2AP	8.934e-09	1.24191	0.595	0.264	0.000270611
FC-Endo	REEP3	9.52465e-09	1.09419	0.643	0.292	0.000288502
FC-Endo	KLHL5	1.06233e-08	1.14163	0.524	0.216	0.00032178
FC-Endo	BBS9	1.11251e-08	1.16508	0.857	0.717	0.000336978
FC-Endo	ILK	1.14395e-08	0.846199	0.405	0.127	0.000346503
FC-Endo	ARHGEF10	1.19854e-08	1.03897	0.69	0.313	0.000363038
FC-Endo	MBNL1	1.21287e-08	1.20863	0.714	0.407	0.000367379
FC-Endo	EPB41L2	1.31157e-08	0.855424	0.5	0.179	0.000397274
FC-Endo	ERBIN	1.32024e-08	0.896251	0.833	0.519	0.000399901
FC-Endo	CNN3	1.47335e-08	0.970309	0.738	0.376	0.000446279
FC-Endo	CEP112	1.69502e-08	0.958136	0.69	0.333	0.000513423
FC-Endo	CTNND1	1.74166e-08	1.06444	0.857	0.671	0.000527549
FC-Endo	NOX4	1.75264e-08	0.95161	0.333	0.089	0.000530873
FC-Endo	CCNY	1.84164e-08	0.989079	0.929	0.741	0.000557834
FC-Endo	KTN1	1.88248e-08	1.22896	0.762	0.479	0.000570204
FC-Endo	SH3D19	1.95873e-08	1.00824	0.381	0.117	0.000593301
FC-Endo	LDLR	2.0925e-08	0.858559	0.476	0.175	0.000633818
FC-Endo	INF2	2.12118e-08	0.519656	0.31	0.078	0.000642505
FC-Endo	BCL2L1	2.3001e-08	0.75614	0.524	0.203	0.0006967
FC-Endo	HBB	2.5192e-08	2.24778	0.262	0.063	0.000763065
FC-Endo	CD81	2.66534e-08	1.17804	0.643	0.31	0.000807331
FC-Endo	NAA50	2.74457e-08	0.648746	0.595	0.238	0.000831331
FC-Endo	ITSN2	2.87901e-08	1.37306	0.571	0.274	0.000872052
FC-Endo	HSP90AB1	3.23844e-08	1.04664	0.857	0.657	0.000980923
FC-Endo	NFE2L2	3.56644e-08	0.964169	0.405	0.129	0.00108028
FC-Endo	MANF	3.58922e-08	0.695347	0.357	0.104	0.00108718
FC-Endo	CLIC4	3.59532e-08	1.18642	0.714	0.398	0.00108902
FC-Endo	PRKG1	3.6955e-08	2.51027	0.667	0.404	0.00111937
FC-Endo	HSP90AA1	3.79543e-08	1.43785	0.905	0.878	0.00114964
FC-Endo	SPATS2L	3.90352e-08	0.96676	0.619	0.287	0.00118238
FC-Endo	CREM	3.90992e-08	1.26982	0.476	0.185	0.00118432
FC-Endo	RBP1	3.92898e-08	0.991818	0.357	0.107	0.00119009
FC-Endo	CTNNB1	4.18424e-08	1.09063	0.786	0.559	0.00126741
FC-Endo	TLE1	4.67893e-08	1.38894	0.643	0.334	0.00141725
FC-Endo	CMTM6	4.93909e-08	0.477264	0.31	0.08	0.00149605
FC-Endo	SMAD1	5.21664e-08	1.16115	0.5	0.209	0.00158012
FC-Endo	NEK7	5.3644e-08	0.74846	0.5	0.181	0.00162488
FC-Endo	FLNA	5.56338e-08	1.16201	0.524	0.233	0.00168515
FC-Endo	PDLIM7	5.86733e-08	0.629599	0.31	0.084	0.00177721
FC-Endo	PLCG2	5.89876e-08	0.666044	0.405	0.124	0.00178674
FC-Endo	MAGED2	6.14499e-08	0.855258	0.548	0.247	0.00186132
FC-Endo	NPAS2	6.72928e-08	0.813931	0.452	0.157	0.0020383
FC-Endo	DAPK3	6.81487e-08	0.730558	0.31	0.085	0.00206422
FC-Endo	PTBP1	7.05738e-08	0.944092	0.452	0.175	0.00213768
FC-Endo	NUCB1	7.20513e-08	0.589056	0.357	0.105	0.00218244
FC-Endo	MYO1C	7.2558e-08	0.544053	0.286	0.072	0.00219778
FC-Endo	ADAMTS9-AS2	7.85363e-08	0.872076	0.357	0.11	0.00237886
FC-Endo	PDIA4	8.12343e-08	0.556195	0.381	0.115	0.00246059
FC-Endo	CDK17	8.75966e-08	1.31422	0.667	0.397	0.0026533
FC-Endo	GRK5	9.41516e-08	1.00079	0.643	0.301	0.00285185
FC-Endo	FGFR1	9.86528e-08	0.751721	0.5	0.196	0.00298819
FC-Endo	RORA	9.8783e-08	0.887089	0.881	0.459	0.00299214
FC-Endo	PKP4	1.01278e-07	1.35884	0.69	0.41	0.0030677
FC-Endo	ZFAND6	1.02079e-07	0.822911	0.595	0.263	0.00309198
FC-Endo	LRIG1	1.0906e-07	0.905249	0.5	0.198	0.00330344
FC-Endo	CRIM1	1.26843e-07	1.97339	0.69	0.436	0.00384206
FC-Endo	STXBP6	1.38059e-07	1.42374	0.333	0.101	0.0041818
FC-Endo	MFAP2	1.44083e-07	0.61093	0.286	0.076	0.00436426
FC-Endo	ARPC5L	1.46544e-07	0.628576	0.31	0.086	0.00443881
FC-Endo	NFE2L1	1.49609e-07	0.820036	0.405	0.136	0.00453166
FC-Endo	CSGALNACT1	1.6069e-07	1.79813	0.476	0.196	0.0048673
FC-Endo	TMBIM6	1.61326e-07	1.01804	0.667	0.371	0.00488657
FC-Endo	JUND	1.62744e-07	0.88349	0.714	0.422	0.00492953
FC-Endo	SPECC1	1.6672e-07	1.28535	0.429	0.154	0.00504996
FC-Endo	TNIP1	1.73384e-07	0.712685	0.262	0.067	0.0052518
FC-Endo	DENND3	1.74318e-07	0.776337	0.31	0.088	0.00528009
FC-Endo	PHACTR2	1.78184e-07	0.63455	0.476	0.172	0.0053972
FC-Endo	JAK1	1.87151e-07	0.847194	0.81	0.532	0.0056688
FC-Endo	CYB5A	2.00851e-07	0.782837	0.286	0.076	0.00608378
FC-Endo	CAST	2.03554e-07	0.67855	0.262	0.066	0.00616565
FC-Endo	RAC1	2.09058e-07	0.989733	0.69	0.367	0.00633238
FC-Endo	LMBR1	2.09991e-07	0.939985	0.738	0.469	0.00636064
FC-Endo	PPP1R13B	2.15129e-07	1.09853	0.476	0.193	0.00651627
FC-Endo	NR1D2	2.1825e-07	0.489046	0.286	0.075	0.0066108
FC-Endo	GAPDH	2.25487e-07	1.04551	0.81	0.701	0.00682999
FC-Endo	SWAP70	2.29133e-07	0.518951	0.286	0.076	0.00694045
FC-Endo	BACE2	2.34179e-07	0.666345	0.381	0.118	0.00709329
FC-Endo	APRT	2.40776e-07	0.541623	0.286	0.076	0.00729309
FC-Endo	LAPTM4B	2.54663e-07	0.800469	0.333	0.101	0.00771375
FC-Endo	RNF145	2.5857e-07	1.03325	0.667	0.443	0.00783207
FC-Endo	TMOD3	2.7821e-07	0.921748	0.571	0.284	0.00842697
FC-Endo	MAP3K1	3.14852e-07	0.497459	0.333	0.1	0.00953687
FC-Endo	SLC12A2	3.2627e-07	1.57557	0.524	0.249	0.00988271
FC-Endo	SKIL	3.33925e-07	0.942657	0.5	0.22	0.0101146
FC-Endo	NRP1	3.42119e-07	0.952718	0.643	0.305	0.0103628
FC-Endo	CTSD	3.42414e-07	0.463391	0.262	0.065	0.0103717
FC-Endo	HES4	3.47785e-07	1.49492	0.548	0.276	0.0105344
FC-Endo	ELOVL5	3.90169e-07	1.54573	0.571	0.29	0.0118182
FC-Endo	CDC42	4.07336e-07	0.824755	0.81	0.505	0.0123382
FC-Endo	CARD8	4.09217e-07	0.683759	0.357	0.117	0.0123952
FC-Endo	ACTG1	4.40264e-07	0.93703	1	0.936	0.0133356
FC-Endo	HSPE1	4.41461e-07	1.15008	0.571	0.275	0.0133719
FC-Endo	LDLRAD3	4.61033e-07	0.859343	0.81	0.473	0.0139647
FC-Endo	H3F3B	4.66672e-07	0.951151	0.833	0.642	0.0141355
FC-Endo	MYRIP	4.88076e-07	1.40299	0.524	0.238	0.0147838
FC-Endo	RPL8	5.15733e-07	0.729833	0.952	0.812	0.0156216
FC-Endo	SSH1	5.93341e-07	1.01171	0.476	0.2	0.0179723
FC-Endo	KDM7A	6.04321e-07	0.916042	0.476	0.217	0.0183049
FC-Endo	TNFAIP1	6.16254e-07	0.486302	0.286	0.08	0.0186663
FC-Endo	FAM189A1	6.5527e-07	1.00318	0.405	0.143	0.0198481
FC-Endo	INSIG1	6.65034e-07	1.13157	0.405	0.145	0.0201439
FC-Endo	PDE3A	6.88172e-07	1.94703	0.452	0.178	0.0208447
FC-Endo	PTGES3	7.24921e-07	0.951857	0.738	0.509	0.0219579
FC-Endo	IGF2R	7.30737e-07	0.744808	0.548	0.26	0.022134
FC-Endo	COX4I1	7.91424e-07	0.882817	0.69	0.419	0.0239722
FC-Endo	PARP4	7.92389e-07	0.526446	0.262	0.069	0.0240015
FC-Endo	PTPRE	8.07064e-07	0.677332	0.452	0.171	0.024446
FC-Endo	P4HB	8.60229e-07	0.74424	0.452	0.181	0.0260563
FC-Endo	HSPA1B	9.39205e-07	1.47523	0.619	0.366	0.0284485
FC-Endo	EXOC2	9.78719e-07	0.791574	0.69	0.415	0.0296454
FC-Endo	SQSTM1	1.00627e-06	0.967287	0.452	0.187	0.03048
FC-Endo	AP2A2	1.01302e-06	0.892382	0.69	0.391	0.0306843
FC-Endo	PTTG1IP	1.03859e-06	0.797022	0.5	0.231	0.0314588
FC-Endo	OCLN	1.09509e-06	0.642687	0.333	0.109	0.0331703
FC-Endo	SEC24D	1.11379e-06	0.516539	0.31	0.092	0.0337366
FC-Endo	FTL	1.12282e-06	1.1002	0.857	0.64	0.0340102
FC-Endo	ATP11A	1.18251e-06	1.18763	0.524	0.28	0.0358183
FC-Endo	TPT1	1.18954e-06	0.877355	0.929	0.862	0.0360313
FC-Endo	ATOX1	1.37971e-06	0.729675	0.476	0.193	0.0417915
FC-Endo	SLK	1.39242e-06	0.838268	0.5	0.237	0.0421764
FC-Endo	ZBTB46	1.41522e-06	0.764045	0.5	0.202	0.0428669
FC-Endo	DGLUCY	1.47788e-06	0.497025	0.31	0.093	0.0447649
FC-Endo	WASF2	1.53307e-06	0.760386	0.548	0.261	0.0464368
FC-Endo	DARS	1.61381e-06	0.793664	0.476	0.209	0.0488823
FC-Endo	GMDS-DT	1.61998e-06	0.857257	0.5	0.221	0.0490693
FC-Endo	PELI1	1.64439e-06	1.23099	0.595	0.317	0.0498086
FC-ExN-1	UNC5D	0	2.50077	0.999	0.689	0
FC-ExN-1	DPY19L1	0	2.05042	0.92	0.352	0
FC-ExN-1	NRP1	0	2.02267	0.809	0.188	0
FC-ExN-1	EML6	0	1.94825	0.657	0.228	0
FC-ExN-1	DOK6	0	1.84731	0.976	0.657	0
FC-ExN-1	CLMP	0	1.72234	0.769	0.296	0
FC-ExN-1	SORBS2	0	1.71148	0.991	0.741	0
FC-ExN-1	CNTNAP2	0	1.63513	0.919	0.499	0
FC-ExN-1	AC119868.2	0	1.59961	0.673	0.187	0
FC-ExN-1	NRG1	0	1.59891	0.976	0.833	0
FC-ExN-1	KCNQ3	0	1.57535	0.988	0.756	0
FC-ExN-1	SEMA3C	0	1.49071	0.856	0.447	0
FC-ExN-1	KCND2	0	1.47191	0.79	0.406	0
FC-ExN-1	CASC15	0	1.43951	0.997	0.937	0
FC-ExN-1	PLCB1	0	1.43836	0.985	0.78	0
FC-ExN-1	AC068931.1	0	1.2776	0.576	0.191	0
FC-ExN-1	MLLT3	0	1.26096	0.998	0.908	0
FC-ExN-1	DISP3	0	1.24628	0.729	0.297	0
FC-ExN-1	RBFOX3	0	1.21646	0.816	0.43	0
FC-ExN-1	CNR1	0	1.2091	0.822	0.458	0
FC-ExN-1	DOCK4	0	1.2065	0.982	0.807	0
FC-ExN-1	RAB12	0	1.19929	0.744	0.329	0
FC-ExN-1	GRAMD1B	0	1.1845	0.894	0.547	0
FC-ExN-1	MEIS2	0	1.12629	0.999	0.809	0
FC-ExN-1	PGAP1	0	1.11131	0.93	0.708	0
FC-ExN-1	KCNN3	0	1.0844	0.751	0.311	0
FC-ExN-1	AC105230.1	0	1.08347	0.453	0.085	0
FC-ExN-1	FAM149A	0	1.08279	0.512	0.146	0
FC-ExN-1	TTC28	0	1.01844	0.997	0.942	0
FC-ExN-1	SLC17A6	0	1.00342	0.472	0.11	0
FC-ExN-1	CUX2	0	0.999651	0.954	0.509	0
FC-ExN-1	SPIRE1	0	0.892356	0.983	0.822	0
FC-ExN-1	AC104781.2	0	0.862188	0.321	0.045	0
FC-ExN-1	AL512590.3	0	0.814622	0.34	0.041	0
FC-ExN-1	NFIB	0	0.743189	1	0.954	0
FC-ExN-1	LRP8	1.14408e-305	1.10501	0.836	0.527	3.46541e-301
FC-ExN-1	SLA	6.03976e-296	1.01288	0.837	0.488	1.82944e-291
FC-ExN-1	HUNK	1.40439e-294	1.10158	0.689	0.299	4.25391e-290
FC-ExN-1	LRRC7	1.62297e-284	0.813189	0.999	0.894	4.91596e-280
FC-ExN-1	ROBO2	6.6658e-284	0.747666	1	0.976	2.01907e-279
FC-ExN-1	MYO10	6.33225e-283	1.12265	0.686	0.31	1.91804e-278
FC-ExN-1	AUTS2	9.79587e-281	0.577311	1	0.998	2.96717e-276
FC-ExN-1	TDRD7	4.82827e-280	1.00283	0.504	0.158	1.46248e-275
FC-ExN-1	NTM	1.35232e-273	1.05542	0.989	0.81	4.09616e-269
FC-ExN-1	GRIA2	1.00034e-272	0.858808	0.98	0.767	3.03004e-268
FC-ExN-1	PLXNA2	9.19237e-266	0.919167	0.959	0.732	2.78437e-261
FC-ExN-1	RASGEF1B	5.94243e-264	1.20505	0.603	0.236	1.79996e-259
FC-ExN-1	CDH4	7.94182e-264	1.02821	0.868	0.46	2.40558e-259
FC-ExN-1	ZNF704	2.69453e-260	0.941693	0.945	0.754	8.16174e-256
FC-ExN-1	KIAA1324	1.4163e-259	1.09923	0.609	0.259	4.28998e-255
FC-ExN-1	NBAT1	1.64844e-258	1.00659	0.592	0.227	4.99312e-254
FC-ExN-1	PTPN4	4.63521e-250	0.909156	0.892	0.676	1.40401e-245
FC-ExN-1	PREX1	3.26888e-246	1.00077	0.63	0.279	9.90144e-242
FC-ExN-1	ST8SIA1	3.81065e-246	1.10045	0.749	0.426	1.15425e-241
FC-ExN-1	CPE	6.01901e-246	0.862938	0.919	0.683	1.82316e-241
FC-ExN-1	BICD1	8.25082e-237	0.696517	0.982	0.887	2.49917e-232
FC-ExN-1	TG	9.92156e-232	0.869295	0.47	0.158	3.00524e-227
FC-ExN-1	EPHB6	8.33776e-231	0.831941	0.396	0.111	2.52551e-226
FC-ExN-1	KCTD16	9.49915e-231	1.23814	0.526	0.191	2.87729e-226
FC-ExN-1	SETD7	9.55262e-231	0.912097	0.477	0.165	2.89349e-226
FC-ExN-1	TENM4	4.44668e-228	0.736319	0.985	0.828	1.3469e-223
FC-ExN-1	ST6GAL2	5.31238e-226	1.03768	0.774	0.487	1.60912e-221
FC-ExN-1	ZNF804A	9.54512e-217	1.09632	0.852	0.594	2.89122e-212
FC-ExN-1	HECTD4	1.06404e-215	0.862321	0.92	0.795	3.22297e-211
FC-ExN-1	SOX11	2.09382e-211	0.628854	0.994	0.942	6.34219e-207
FC-ExN-1	AC069228.1	2.04922e-202	1.08324	0.721	0.438	6.20709e-198
FC-ExN-1	DOP1B	8.35036e-197	0.949973	0.687	0.398	2.52933e-192
FC-ExN-1	PPP2R2B	9.38287e-195	1.01666	0.91	0.719	2.84207e-190
FC-ExN-1	GPM6A	2.93273e-193	0.571673	0.999	0.972	8.88324e-189
FC-ExN-1	SRGAP1	8.50894e-193	0.656084	0.982	0.855	2.57736e-188
FC-ExN-1	PPFIA2	1.73059e-191	0.658343	0.991	0.914	5.24195e-187
FC-ExN-1	NRXN1	9.75703e-189	0.466868	1	0.991	2.9554e-184
FC-ExN-1	ANTXR2	3.12564e-188	0.828284	0.493	0.198	9.46757e-184
FC-ExN-1	EPHA3	5.2093e-184	0.583736	0.992	0.802	1.5779e-179
FC-ExN-1	ANKS1B	3.46384e-182	0.586646	0.987	0.945	1.0492e-177
FC-ExN-1	POU3F2	1.73173e-180	0.78223	0.673	0.384	5.24541e-176
FC-ExN-1	CECR2	3.70277e-178	0.79927	0.827	0.558	1.12157e-173
FC-ExN-1	FMNL2	4.88902e-176	0.711133	0.951	0.777	1.48089e-171
FC-ExN-1	EPHA5	1.82028e-174	0.643288	0.986	0.873	5.51364e-170
FC-ExN-1	AC013727.2	6.2995e-173	0.680648	0.315	0.085	1.90812e-168
FC-ExN-1	AC020611.2	1.07467e-172	0.89815	0.621	0.337	3.25519e-168
FC-ExN-1	MYT1L	2.00398e-172	0.578873	0.996	0.853	6.07006e-168
FC-ExN-1	PRKX	4.20364e-172	0.762726	0.553	0.26	1.27328e-167
FC-ExN-1	PANTR1	1.09713e-170	0.666018	0.96	0.783	3.32322e-166
FC-ExN-1	FYN	1.2585e-167	0.627644	0.941	0.843	3.81199e-163
FC-ExN-1	RBFOX1	1.59368e-167	0.734501	0.984	0.907	4.82726e-163
FC-ExN-1	SORBS1	4.34005e-167	0.621123	0.961	0.834	1.3146e-162
FC-ExN-1	FAM126A	2.05e-166	0.833141	0.633	0.357	6.20944e-162
FC-ExN-1	ARHGAP21	1.41373e-165	0.56135	0.976	0.908	4.28218e-161
FC-ExN-1	ENC1	7.92666e-164	0.799812	0.743	0.508	2.40098e-159
FC-ExN-1	SYT1	9.38522e-164	0.727864	0.991	0.912	2.84278e-159
FC-ExN-1	PAG1	2.20167e-160	0.97709	0.61	0.341	6.66887e-156
FC-ExN-1	CTTNBP2	2.49775e-160	0.774152	0.857	0.636	7.56569e-156
FC-ExN-1	AL589740.1	2.51992e-160	0.684362	0.894	0.627	7.63284e-156
FC-ExN-1	FHDC1	5.89777e-160	0.607476	0.292	0.079	1.78643e-155
FC-ExN-1	SLC22A23	1.25247e-157	0.635588	0.899	0.689	3.79373e-153
FC-ExN-1	SEZ6	4.82986e-155	0.739153	0.708	0.452	1.46297e-150
FC-ExN-1	SLIT2	1.38483e-153	1.05263	0.515	0.241	4.19464e-149
FC-ExN-1	ITPR2	7.41584e-153	0.793997	0.385	0.137	2.24626e-148
FC-ExN-1	AP003025.2	1.08903e-148	0.815449	0.371	0.138	3.29867e-144
FC-ExN-1	PALMD	5.38514e-147	0.763418	0.395	0.154	1.63116e-142
FC-ExN-1	MIR100HG	8.20846e-145	0.671399	0.937	0.831	2.48634e-140
FC-ExN-1	BCL11B	1.11464e-144	0.580133	0.86	0.568	3.37625e-140
FC-ExN-1	IGFBPL1	3.02505e-142	0.729231	0.585	0.326	9.16288e-138
FC-ExN-1	AP003025.1	1.39286e-140	0.732745	0.347	0.125	4.21898e-136
FC-ExN-1	RERE	9.94068e-140	0.432602	0.997	0.969	3.01103e-135
FC-ExN-1	ANTXR1	1.30948e-139	0.689804	0.722	0.489	3.96642e-135
FC-ExN-1	ELMO1	1.12662e-138	1.20292	0.725	0.518	3.41254e-134
FC-ExN-1	MN1	1.39504e-138	0.620293	0.854	0.645	4.22559e-134
FC-ExN-1	PTPRS	1.84747e-138	0.518018	0.968	0.898	5.59597e-134
FC-ExN-1	CCDC88C	5.11095e-138	0.638018	0.514	0.253	1.54811e-133
FC-ExN-1	CBFA2T2	1.78838e-134	0.643811	0.857	0.696	5.41701e-130
FC-ExN-1	WNK2	3.86725e-133	0.659675	0.758	0.549	1.17139e-128
FC-ExN-1	SHB	1.83044e-132	0.69165	0.573	0.324	5.54441e-128
FC-ExN-1	CNKSR2	4.98463e-132	0.694895	0.821	0.617	1.50985e-127
FC-ExN-1	FTX	5.69808e-132	0.456882	0.994	0.981	1.72595e-127
FC-ExN-1	TMEFF1	3.48615e-131	0.634303	0.818	0.641	1.05596e-126
FC-ExN-1	GNG4	3.66741e-131	0.73686	0.569	0.309	1.11086e-126
FC-ExN-1	NFASC	6.81939e-131	0.628004	0.765	0.502	2.06559e-126
FC-ExN-1	CBLB	7.29162e-131	0.627274	0.895	0.743	2.20863e-126
FC-ExN-1	LINC01551	7.506e-131	0.791854	0.716	0.52	2.27357e-126
FC-ExN-1	HS3ST1	4.61907e-128	0.544697	0.296	0.097	1.39912e-123
FC-ExN-1	PRSS12	5.52078e-128	0.682668	0.336	0.12	1.67224e-123
FC-ExN-1	FGFR2	4.05816e-126	0.614648	0.582	0.302	1.22922e-121
FC-ExN-1	NRN1	8.74958e-126	0.602986	0.329	0.12	2.65025e-121
FC-ExN-1	FRMD4B	1.17756e-124	0.484379	0.93	0.68	3.56684e-120
FC-ExN-1	WDFY3	5.01657e-124	0.660469	0.889	0.806	1.51952e-119
FC-ExN-1	DCC	2.08952e-123	0.740371	0.849	0.633	6.32914e-119
FC-ExN-1	ADD3	7.24431e-123	0.679319	0.52	0.275	2.1943e-118
FC-ExN-1	AC005400.1	3.19567e-120	0.586202	0.262	0.081	9.67968e-116
FC-ExN-1	HNRNPH1	1.5218e-119	0.583763	0.874	0.776	4.60954e-115
FC-ExN-1	ZNF608	7.91534e-119	0.596849	0.867	0.646	2.39756e-114
FC-ExN-1	AKT3	8.97327e-119	0.438962	0.997	0.96	2.718e-114
FC-ExN-1	ROBO1	5.84844e-118	0.321596	0.956	0.785	1.77149e-113
FC-ExN-1	NXN	7.30777e-115	0.6373	0.703	0.452	2.21352e-110
FC-ExN-1	DDX5	2.66418e-114	0.608409	0.848	0.718	8.06979e-110
FC-ExN-1	CLVS1	5.51254e-112	0.683754	0.742	0.537	1.66975e-107
FC-ExN-1	SH3PXD2A	1.17845e-110	0.642625	0.662	0.465	3.56952e-106
FC-ExN-1	NHSL1	1.58819e-110	0.539261	0.865	0.658	4.81063e-106
FC-ExN-1	SVIL	3.05618e-109	0.551896	0.678	0.429	9.25718e-105
FC-ExN-1	ZNF423	3.19315e-109	0.625153	0.49	0.247	9.67205e-105
FC-ExN-1	SETBP1	4.16079e-108	0.426185	0.992	0.952	1.2603e-103
FC-ExN-1	PDE1C	1.27296e-107	0.666556	0.578	0.33	3.8558e-103
FC-ExN-1	TIAM2	1.81064e-106	0.527064	0.951	0.853	5.48444e-102
FC-ExN-1	GPR137C	1.48794e-104	0.720697	0.68	0.481	4.50697e-100
FC-ExN-1	PDE4D	3.46569e-104	0.451045	0.985	0.896	1.04976e-99
FC-ExN-1	QSER1	3.76818e-104	0.593136	0.667	0.463	1.14138e-99
FC-ExN-1	AC063944.1	8.20833e-104	0.521374	0.253	0.084	2.4863e-99
FC-ExN-1	HECW1	1.08767e-100	0.565219	0.849	0.653	3.29455e-96
FC-ExN-1	TCF12	7.78343e-100	0.428081	0.969	0.907	2.3576e-95
FC-ExN-1	BASP1	9.38305e-97	0.401088	0.981	0.943	2.84213e-92
FC-ExN-1	DUBR	4.216e-96	0.69969	0.501	0.295	1.27703e-91
FC-ExN-1	GRIA3	6.65701e-95	0.569444	0.77	0.571	2.01641e-90
FC-ExN-1	PRAG1	5.27223e-94	0.516632	0.51	0.277	1.59696e-89
FC-ExN-1	PHF20L1	2.16669e-93	0.654708	0.639	0.474	6.5629e-89
FC-ExN-1	BAZ2B	2.90223e-93	0.500313	0.872	0.744	8.79085e-89
FC-ExN-1	SH3BGRL2	1.59315e-92	0.574036	0.36	0.171	4.82565e-88
FC-ExN-1	KCNH8	1.12582e-91	0.743724	0.694	0.504	3.4101e-87
FC-ExN-1	EZR	1.91207e-91	0.595298	0.543	0.338	5.79165e-87
FC-ExN-1	PHACTR3	1.08932e-89	0.536136	0.835	0.659	3.29956e-85
FC-ExN-1	MAP2	9.32769e-89	0.326681	0.998	0.984	2.82536e-84
FC-ExN-1	PPFIA2-AS1	3.52106e-88	0.548209	0.329	0.151	1.06653e-83
FC-ExN-1	PAK5	1.09723e-87	0.488193	0.877	0.71	3.32352e-83
FC-ExN-1	HES6	4.64861e-87	0.55373	0.606	0.416	1.40806e-82
FC-ExN-1	GOLGA8A	1.32165e-86	0.679991	0.591	0.421	4.00328e-82
FC-ExN-1	CADM2	3.50436e-86	0.541278	0.941	0.855	1.06147e-81
FC-ExN-1	ADAMTS7	3.64407e-85	0.509362	0.361	0.178	1.10379e-80
FC-ExN-1	PRKG2	5.25273e-85	0.662893	0.335	0.158	1.59105e-80
FC-ExN-1	UNC5A	9.47748e-83	0.612404	0.408	0.228	2.87073e-78
FC-ExN-1	CEP76	6.09166e-80	0.523232	0.298	0.134	1.84516e-75
FC-ExN-1	AC097537.1	1.15821e-79	0.484918	0.317	0.148	3.50821e-75
FC-ExN-1	ZBTB46	2.68536e-78	0.460284	0.348	0.169	8.13396e-74
FC-ExN-1	COL9A2	2.08737e-77	0.465172	0.26	0.107	6.32266e-73
FC-ExN-1	PPP2R1B	3.69656e-77	0.432204	0.298	0.134	1.11969e-72
FC-ExN-1	USP3	1.48586e-75	0.474225	0.734	0.582	4.50067e-71
FC-ExN-1	FAM155A	2.6942e-75	0.530054	0.904	0.744	8.16072e-71
FC-ExN-1	CLASP2	3.69968e-75	0.37481	0.974	0.935	1.12063e-70
FC-ExN-1	ADGRB3	1.09408e-74	0.262384	0.995	0.962	3.31396e-70
FC-ExN-1	SLC24A2	1.12761e-74	0.543791	0.502	0.289	3.41553e-70
FC-ExN-1	TBR1	1.59709e-74	0.535832	0.506	0.322	4.83759e-70
FC-ExN-1	EPC1	2.4279e-72	0.458815	0.829	0.719	7.35412e-68
FC-ExN-1	RICTOR	5.31582e-72	0.483901	0.739	0.605	1.61016e-67
FC-ExN-1	CEP170	1.02605e-71	0.388472	0.919	0.841	3.10792e-67
FC-ExN-1	DSCAM	1.74169e-71	0.532679	0.832	0.632	5.27557e-67
FC-ExN-1	SORL1	2.60816e-71	0.51309	0.56	0.382	7.90011e-67
FC-ExN-1	KCNB2	3.85062e-71	0.503263	0.86	0.705	1.16635e-66
FC-ExN-1	SLC1A2	4.28622e-71	0.449147	0.73	0.551	1.2983e-66
FC-ExN-1	SNAP25-AS1	6.04972e-71	0.496622	0.394	0.217	1.83246e-66
FC-ExN-1	CAMK4	1.54564e-68	0.531102	0.83	0.688	4.68174e-64
FC-ExN-1	THBS1	2.43866e-68	0.424902	0.273	0.124	7.38669e-64
FC-ExN-1	PIPOX	2.90495e-68	0.430485	0.264	0.12	8.79909e-64
FC-ExN-1	TNRC6B	3.54865e-68	0.365071	0.917	0.849	1.07489e-63
FC-ExN-1	MIR99AHG	3.82132e-68	0.29673	0.953	0.866	1.15748e-63
FC-ExN-1	CORO2B	4.48881e-68	0.434722	0.744	0.58	1.35966e-63
FC-ExN-1	AC211433.1	7.73158e-68	0.464039	0.539	0.358	2.3419e-63
FC-ExN-1	PSMG2	1.03391e-67	0.573873	0.49	0.331	3.13172e-63
FC-ExN-1	SOX4	1.237e-67	0.277769	0.945	0.869	3.74689e-63
FC-ExN-1	NCKAP1	1.29131e-67	0.468485	0.76	0.639	3.91137e-63
FC-ExN-1	AL391839.1	4.77991e-67	0.451567	0.333	0.17	1.44783e-62
FC-ExN-1	NCOR2	4.83683e-67	0.478207	0.532	0.374	1.46508e-62
FC-ExN-1	TMTC2	1.55756e-64	0.330058	0.708	0.482	4.71786e-60
FC-ExN-1	EPHA7	4.46554e-64	0.397231	0.816	0.645	1.35261e-59
FC-ExN-1	SDCBP	1.0432e-63	0.534407	0.508	0.354	3.15984e-59
FC-ExN-1	LDLRAD4	8.46332e-63	0.519915	0.84	0.721	2.56354e-58
FC-ExN-1	EPCAM-DT	8.84345e-63	0.490275	0.543	0.37	2.67868e-58
FC-ExN-1	PLPPR1	1.30836e-61	0.385636	0.861	0.68	3.96303e-57
FC-ExN-1	ELAVL2	1.32904e-61	0.438352	0.707	0.553	4.02567e-57
FC-ExN-1	TFDP2	1.5147e-61	0.396332	0.781	0.638	4.58803e-57
FC-ExN-1	LSM12	1.75129e-61	0.394948	0.29	0.145	5.30466e-57
FC-ExN-1	AC027288.3	6.21266e-61	0.594826	0.42	0.258	1.88181e-56
FC-ExN-1	ZFAND3	9.97693e-61	0.364424	0.945	0.897	3.02201e-56
FC-ExN-1	TAFA5	1.51067e-60	0.440621	0.652	0.501	4.57583e-56
FC-ExN-1	DDAH2	4.59451e-60	0.506527	0.622	0.493	1.39168e-55
FC-ExN-1	ERC1	2.53559e-59	0.374391	0.933	0.833	7.68029e-55
FC-ExN-1	GTF2I	2.65948e-59	0.335941	0.927	0.889	8.05557e-55
FC-ExN-1	KCNN1	3.61984e-59	0.385605	0.26	0.123	1.09645e-54
FC-ExN-1	PLCB4	4.05443e-59	0.52316	0.549	0.368	1.22809e-54
FC-ExN-1	EDIL3	4.33258e-59	0.505537	0.621	0.454	1.31234e-54
FC-ExN-1	ZNF292	4.83414e-59	0.347319	0.934	0.892	1.46426e-54
FC-ExN-1	KDM5B	2.44819e-58	0.397699	0.77	0.65	7.41558e-54
FC-ExN-1	FOXN3	6.04961e-58	0.363284	0.922	0.85	1.83243e-53
FC-ExN-1	SPAG9	8.38756e-58	0.36821	0.833	0.724	2.54059e-53
FC-ExN-1	BRAF	1.55286e-57	0.418019	0.834	0.766	4.70363e-53
FC-ExN-1	POU3F3	3.97972e-57	0.408076	0.698	0.561	1.20546e-52
FC-ExN-1	RPL34	5.23962e-57	0.29709	0.993	0.965	1.58708e-52
FC-ExN-1	AC007666.2	6.36127e-57	0.374493	0.26	0.122	1.92683e-52
FC-ExN-1	ST3GAL6	5.74069e-56	0.485512	0.402	0.25	1.73885e-51
FC-ExN-1	SMARCC1	5.90663e-56	0.371031	0.866	0.797	1.78912e-51
FC-ExN-1	SLC4A7	2.05239e-55	0.414088	0.703	0.58	6.2167e-51
FC-ExN-1	FNBP1L	2.32628e-55	0.302841	0.957	0.911	7.04631e-51
FC-ExN-1	ARL15	7.13393e-55	0.430803	0.803	0.685	2.16087e-50
FC-ExN-1	EEF1A1	1.17241e-54	0.279854	0.99	0.966	3.55123e-50
FC-ExN-1	ARID4B	1.42142e-53	0.351598	0.863	0.775	4.30547e-49
FC-ExN-1	AC090709.1	4.42836e-53	0.516981	0.364	0.215	1.34135e-48
FC-ExN-1	SERINC5	5.5791e-53	0.432987	0.606	0.462	1.68991e-48
FC-ExN-1	AFDN-DT	8.69952e-53	0.438776	0.422	0.275	2.63508e-48
FC-ExN-1	NKAIN1	3.6879e-52	0.484717	0.603	0.457	1.11706e-47
FC-ExN-1	RPS3A	1.72364e-51	0.29471	0.968	0.934	5.2209e-47
FC-ExN-1	FRMD4A	3.67249e-51	0.423726	0.977	0.924	1.1124e-46
FC-ExN-1	KALRN	8.81838e-51	0.253837	0.989	0.923	2.67109e-46
FC-ExN-1	AL031428.1	9.10969e-51	0.439486	0.405	0.26	2.75932e-46
FC-ExN-1	RNF24	1.04895e-50	0.375068	0.799	0.684	3.17726e-46
FC-ExN-1	KLHL24	1.32894e-50	0.421196	0.61	0.482	4.02537e-46
FC-ExN-1	MXI1	2.68097e-50	0.418779	0.582	0.445	8.12067e-46
FC-ExN-1	NOL4	4.97209e-50	0.402625	0.806	0.708	1.50605e-45
FC-ExN-1	KDM1A	1.8832e-49	0.396875	0.688	0.582	5.7042e-45
FC-ExN-1	RPS26	4.3404e-49	0.572782	0.51	0.385	1.31471e-44
FC-ExN-1	THSD7A	4.46216e-49	0.727865	0.609	0.491	1.35159e-44
FC-ExN-1	PPP1R16B	5.219e-49	0.396094	0.251	0.129	1.58083e-44
FC-ExN-1	DUSP16	1.40605e-48	0.402759	0.297	0.162	4.25894e-44
FC-ExN-1	CTNND1	3.04374e-48	0.347797	0.768	0.65	9.21949e-44
FC-ExN-1	SNHG29	3.09008e-48	0.343192	0.87	0.818	9.35985e-44
FC-ExN-1	CNOT2	9.09612e-48	0.388064	0.737	0.645	2.75521e-43
FC-ExN-1	WDR86	1.20347e-47	0.38088	0.366	0.228	3.64531e-43
FC-ExN-1	RPL10	1.62947e-47	0.276715	0.989	0.97	4.93567e-43
FC-ExN-1	RPS4X	1.90294e-47	0.289599	0.967	0.933	5.764e-43
FC-ExN-1	ZNF462	3.21736e-47	0.33183	0.883	0.785	9.7454e-43
FC-ExN-1	TCF4	3.98293e-47	0.258378	0.999	0.967	1.20643e-42
FC-ExN-1	ZNF33A	4.8425e-47	0.43406	0.544	0.408	1.46679e-42
FC-ExN-1	SCARB2	6.5582e-47	0.415706	0.562	0.439	1.98648e-42
FC-ExN-1	SESN1	8.34293e-47	0.450739	0.572	0.428	2.52707e-42
FC-ExN-1	KMT2E	1.10788e-46	0.32683	0.884	0.827	3.35577e-42
FC-ExN-1	MAPK8	1.14496e-46	0.327018	0.903	0.819	3.46808e-42
FC-ExN-1	MYT1	1.45515e-46	0.326687	0.322	0.182	4.40764e-42
FC-ExN-1	SH3RF3	1.90139e-46	0.581298	0.646	0.529	5.75932e-42
FC-ExN-1	DYNC1I2	3.20047e-46	0.356266	0.781	0.705	9.69423e-42
FC-ExN-1	IP6K2	4.64594e-46	0.392458	0.54	0.41	1.40726e-41
FC-ExN-1	IGDCC3	6.43752e-46	0.396938	0.454	0.311	1.94992e-41
FC-ExN-1	RPL11	8.19917e-46	0.314316	0.973	0.949	2.48353e-41
FC-ExN-1	RPL13	8.57548e-46	0.314869	0.99	0.968	2.59751e-41
FC-ExN-1	RAB11A	3.85686e-45	0.456784	0.569	0.448	1.16824e-40
FC-ExN-1	USP3-AS1	7.64206e-45	0.386702	0.342	0.209	2.31478e-40
FC-ExN-1	PRDM8	8.0461e-45	0.366481	0.419	0.279	2.43717e-40
FC-ExN-1	RPL29	9.23577e-45	0.317626	0.928	0.883	2.79752e-40
FC-ExN-1	H3F3A	2.86144e-44	0.327983	0.89	0.836	8.66731e-40
FC-ExN-1	TMEM196	3.6342e-44	0.388506	0.301	0.172	1.1008e-39
FC-ExN-1	RPS24	1.6227e-43	0.264413	0.984	0.964	4.91517e-39
FC-ExN-1	PCMTD1	1.61097e-42	0.371202	0.705	0.615	4.87963e-38
FC-ExN-1	PRDX1	1.82259e-42	0.45364	0.513	0.399	5.52064e-38
FC-ExN-1	PTMA	2.13028e-42	0.320576	0.922	0.886	6.45261e-38
FC-ExN-1	RPS27	2.82853e-42	0.254151	0.989	0.972	8.56761e-38
FC-ExN-1	SLC4A10	3.67715e-42	0.347035	0.741	0.577	1.11381e-37
FC-ExN-1	RPS12	4.62336e-42	0.272769	0.956	0.929	1.40042e-37
FC-ExN-1	MARCKS	5.21487e-42	0.302635	0.845	0.77	1.57959e-37
FC-ExN-1	TMEM72-AS1	2.10976e-41	0.378041	0.258	0.141	6.39045e-37
FC-ExN-1	SCRT2	2.17222e-41	0.323765	0.258	0.142	6.57965e-37
FC-ExN-1	CEP85L	3.42898e-41	0.426039	0.641	0.53	1.03864e-36
FC-ExN-1	IGF1R	3.87036e-41	0.28089	0.969	0.926	1.17233e-36
FC-ExN-1	AFDN	5.6509e-41	0.251024	0.931	0.87	1.71166e-36
FC-ExN-1	SGCE	9.556e-41	0.39436	0.503	0.379	2.89451e-36
FC-ExN-1	CAP2	1.17212e-40	0.473068	0.572	0.455	3.55035e-36
FC-ExN-1	RPS27A	1.46027e-40	0.278079	0.944	0.915	4.42317e-36
FC-ExN-1	CNKSR3	1.97712e-40	0.340275	0.262	0.142	5.9887e-36
FC-ExN-1	WDR20	3.52419e-40	0.380414	0.521	0.397	1.06748e-35
FC-ExN-1	PHF14	1.70686e-39	0.295082	0.905	0.854	5.17008e-35
FC-ExN-1	CHD9	2.14225e-39	0.279789	0.882	0.816	6.48887e-35
FC-ExN-1	RPL30	2.59568e-39	0.269957	0.961	0.923	7.8623e-35
FC-ExN-1	RPS19	2.88436e-39	0.280065	0.973	0.95	8.73671e-35
FC-ExN-1	RPS23	5.21903e-39	0.266706	0.97	0.93	1.58084e-34
FC-ExN-1	RPS13	2.33777e-38	0.275949	0.935	0.893	7.08111e-34
FC-ExN-1	CDK19	2.86611e-38	0.363397	0.772	0.68	8.68146e-34
FC-ExN-1	RPS8	3.1246e-38	0.262275	0.959	0.929	9.4644e-34
FC-ExN-1	PDE3B	3.5048e-38	0.467646	0.493	0.364	1.0616e-33
FC-ExN-1	RPL6	3.54887e-38	0.300122	0.909	0.874	1.07495e-33
FC-ExN-1	FBXO11	5.08732e-38	0.305262	0.865	0.8	1.54095e-33
FC-ExN-1	FNBP1	5.65706e-38	0.30889	0.694	0.586	1.71352e-33
FC-ExN-1	TUBA1A	7.08584e-38	0.259909	0.99	0.978	2.1463e-33
FC-ExN-1	ABHD16A	7.89058e-38	0.355038	0.273	0.163	2.39006e-33
FC-ExN-1	BTBD9	3.4309e-37	0.434032	0.734	0.65	1.03922e-32
FC-ExN-1	ATP1B3	6.21347e-37	0.356059	0.611	0.514	1.88206e-32
FC-ExN-1	RPS15A	7.65758e-37	0.268817	0.941	0.9	2.31948e-32
FC-ExN-1	PDE9A	1.27894e-36	0.364112	0.657	0.565	3.87391e-32
FC-ExN-1	RPL18A	1.29025e-36	0.262488	0.965	0.94	3.90818e-32
FC-ExN-1	CERK	3.20593e-36	0.361271	0.409	0.288	9.71076e-32
FC-ExN-1	PTBP2	3.22091e-36	0.28322	0.914	0.862	9.75612e-32
FC-ExN-1	ADGRA3	3.82816e-36	0.332251	0.545	0.419	1.15955e-31
FC-ExN-1	ABHD6	4.71003e-36	0.374522	0.318	0.203	1.42667e-31
FC-ExN-1	CRADD	1.22658e-35	0.449622	0.455	0.324	3.7153e-31
FC-ExN-1	STXBP1	1.44341e-35	0.331522	0.676	0.565	4.37209e-31
FC-ExN-1	ZNF286A	1.69615e-35	0.37193	0.426	0.314	5.13762e-31
FC-ExN-1	MTCL1	4.32733e-35	0.401027	0.44	0.321	1.31075e-30
FC-ExN-1	CHN1	5.01223e-35	0.42225	0.511	0.397	1.5182e-30
FC-ExN-1	RASA1	5.04331e-35	0.287192	0.855	0.795	1.52762e-30
FC-ExN-1	EVL	5.54746e-35	0.296593	0.847	0.785	1.68033e-30
FC-ExN-1	AC018730.1	1.05854e-34	0.364327	0.49	0.374	3.20631e-30
FC-ExN-1	PTPN12	1.29465e-34	0.344867	0.73	0.658	3.9215e-30
FC-ExN-1	GSK3B	1.58837e-34	0.27113	0.901	0.85	4.81117e-30
FC-ExN-1	GLCE	1.93406e-34	0.412322	0.462	0.345	5.85825e-30
FC-ExN-1	WNT5B	2.35957e-34	0.436539	0.456	0.338	7.14713e-30
FC-ExN-1	ARGLU1	2.45586e-34	0.344437	0.761	0.701	7.43879e-30
FC-ExN-1	RPL19	2.54046e-34	0.272839	0.921	0.887	7.69506e-30
FC-ExN-1	BMPR1A	4.56512e-34	0.399943	0.715	0.644	1.38277e-29
FC-ExN-1	RAI14	4.58985e-34	0.351321	0.632	0.504	1.39027e-29
FC-ExN-1	GPHN	5.41874e-34	0.308554	0.933	0.897	1.64133e-29
FC-ExN-1	RPL24	6.89336e-34	0.270795	0.907	0.873	2.088e-29
FC-ExN-1	CLIC4	9.70874e-34	0.33376	0.496	0.376	2.94078e-29
FC-ExN-1	AC044781.1	1.4278e-33	0.313644	0.256	0.153	4.3248e-29
FC-ExN-1	AC022146.2	2.49841e-33	0.345894	0.255	0.154	7.56768e-29
FC-ExN-1	UBR5	2.87738e-33	0.261753	0.896	0.852	8.71558e-29
FC-ExN-1	TRMT9B	5.16945e-33	0.366902	0.379	0.262	1.56583e-28
FC-ExN-1	PCLO	5.55684e-33	0.313808	0.781	0.65	1.68317e-28
FC-ExN-1	PUM1	5.58109e-33	0.27193	0.846	0.785	1.69051e-28
FC-ExN-1	AL133166.1	5.89782e-33	0.405253	0.34	0.226	1.78645e-28
FC-ExN-1	TMOD1	1.41527e-32	0.266236	0.268	0.157	4.28687e-28
FC-ExN-1	USP49	1.48656e-32	0.379111	0.543	0.441	4.50278e-28
FC-ExN-1	UHRF1BP1L	3.67811e-32	0.365255	0.391	0.28	1.1141e-27
FC-ExN-1	GLG1	4.01781e-32	0.346485	0.735	0.67	1.21699e-27
FC-ExN-1	AC023509.6	4.83425e-32	0.352084	0.324	0.212	1.4643e-27
FC-ExN-1	TACC2	5.42768e-32	0.338579	0.493	0.391	1.64404e-27
FC-ExN-1	PDE7A	6.81485e-32	0.319969	0.71	0.629	2.06422e-27
FC-ExN-1	KLHL29	7.08776e-32	0.359928	0.47	0.346	2.14688e-27
FC-ExN-1	ARID2	9.07575e-32	0.313247	0.734	0.67	2.74905e-27
FC-ExN-1	SNAP25	1.47731e-31	0.329578	0.564	0.455	4.47478e-27
FC-ExN-1	OGA	2.14066e-31	0.272237	0.823	0.765	6.48405e-27
FC-ExN-1	TSC22D1	3.29952e-31	0.302901	0.882	0.832	9.99425e-27
FC-ExN-1	NETO2	4.04025e-31	0.361692	0.62	0.52	1.22379e-26
FC-ExN-1	PHKB	7.24637e-31	0.329568	0.704	0.632	2.19492e-26
FC-ExN-1	PAFAH1B1	8.92839e-31	0.27695	0.829	0.774	2.70441e-26
FC-ExN-1	APP	2.36915e-30	0.258337	0.909	0.876	7.17615e-26
FC-ExN-1	VEZT	3.40316e-30	0.294108	0.768	0.707	1.03082e-25
FC-ExN-1	ITGAV	7.88632e-30	0.330212	0.391	0.28	2.38877e-25
FC-ExN-1	FOXO3	1.08897e-29	0.378763	0.563	0.467	3.29849e-25
FC-ExN-1	ARRDC3	1.66788e-29	0.329976	0.518	0.421	5.05201e-25
FC-ExN-1	SHC3	2.00491e-29	0.313709	0.42	0.301	6.07287e-25
FC-ExN-1	DIP2B	2.19263e-29	0.275042	0.794	0.732	6.64149e-25
FC-ExN-1	FRYL	2.53853e-29	0.259846	0.794	0.733	7.6892e-25
FC-ExN-1	H3F3B	2.53861e-29	0.275012	0.701	0.63	7.68944e-25
FC-ExN-1	CSRP2	2.74481e-29	0.370943	0.405	0.306	8.31403e-25
FC-ExN-1	PAXBP1	3.38597e-29	0.299948	0.591	0.507	1.02561e-24
FC-ExN-1	HDAC2	6.17044e-29	0.285775	0.654	0.585	1.86903e-24
FC-ExN-1	GPR158	6.54822e-29	0.369755	0.307	0.197	1.98346e-24
FC-ExN-1	FAU	6.90744e-29	0.253868	0.864	0.83	2.09226e-24
FC-ExN-1	HPCAL1	7.50756e-29	0.276193	0.26	0.16	2.27404e-24
FC-ExN-1	RANBP9	9.75905e-29	0.316029	0.665	0.584	2.95602e-24
FC-ExN-1	NEUROD6	1.10508e-28	0.316111	0.62	0.534	3.34729e-24
FC-ExN-1	PATJ	1.23002e-28	0.376539	0.511	0.407	3.72574e-24
FC-ExN-1	ENO4	1.41118e-28	0.277295	0.393	0.283	4.27447e-24
FC-ExN-1	KCNQ2	2.11838e-28	0.294605	0.568	0.481	6.41657e-24
FC-ExN-1	MYO6	2.30241e-28	0.311925	0.44	0.329	6.97398e-24
FC-ExN-1	FBXL20	3.77295e-28	0.313274	0.702	0.628	1.14283e-23
FC-ExN-1	MACO1	6.48022e-28	0.29385	0.646	0.558	1.96286e-23
FC-ExN-1	GDAP1	7.03529e-28	0.306108	0.72	0.639	2.13099e-23
FC-ExN-1	RPL10A	7.78418e-28	0.276271	0.825	0.791	2.35783e-23
FC-ExN-1	CEP95	1.08717e-27	0.313274	0.567	0.485	3.29304e-23
FC-ExN-1	CPSF6	1.30054e-27	0.264568	0.73	0.663	3.93932e-23
FC-ExN-1	MAP3K13	2.43617e-27	0.327333	0.615	0.528	7.37917e-23
FC-ExN-1	JPT1	2.92154e-27	0.2756	0.711	0.659	8.84934e-23
FC-ExN-1	PHF21B	5.56276e-27	0.266282	0.656	0.553	1.68496e-22
FC-ExN-1	CACNA1A	6.48375e-27	0.439963	0.488	0.39	1.96393e-22
FC-ExN-1	SEC63	7.13018e-27	0.306325	0.627	0.556	2.15973e-22
FC-ExN-1	LINC01102	8.38921e-27	0.346594	0.429	0.322	2.54109e-22
FC-ExN-1	SIK2	1.20872e-26	0.379629	0.426	0.326	3.6612e-22
FC-ExN-1	RPL8	1.27952e-26	0.252572	0.845	0.805	3.87566e-22
FC-ExN-1	SLC38A1	2.38636e-26	0.260105	0.726	0.621	7.22827e-22
FC-ExN-1	GPC2	3.40228e-26	0.307714	0.389	0.289	1.03055e-21
FC-ExN-1	AC002429.2	3.90794e-26	0.337907	0.302	0.205	1.18372e-21
FC-ExN-1	KBTBD2	4.0136e-26	0.310152	0.41	0.317	1.21572e-21
FC-ExN-1	EPB41L5	4.2726e-26	0.327637	0.584	0.506	1.29417e-21
FC-ExN-1	JAK1	4.36988e-26	0.309555	0.602	0.517	1.32364e-21
FC-ExN-1	TUBB2B	4.86018e-26	0.287685	0.962	0.937	1.47215e-21
FC-ExN-1	SMS	6.38563e-26	0.310514	0.429	0.332	1.93421e-21
FC-ExN-1	SYNRG	1.25077e-25	0.317632	0.467	0.38	3.78858e-21
FC-ExN-1	KDM7A	1.27836e-25	0.270538	0.298	0.199	3.87217e-21
FC-ExN-1	RPL22	2.21535e-25	0.255813	0.847	0.814	6.7103e-21
FC-ExN-1	SLC17A7	2.53308e-25	0.274489	0.275	0.184	7.67269e-21
FC-ExN-1	ATP8A2	2.97347e-25	0.318534	0.672	0.563	9.00665e-21
FC-ExN-1	BAZ1A	3.63282e-25	0.321393	0.429	0.33	1.10038e-20
FC-ExN-1	KCNK2	3.73036e-25	0.25023	0.492	0.373	1.12993e-20
FC-ExN-1	IL7	6.13425e-25	0.291073	0.421	0.318	1.85806e-20
FC-ExN-1	RAPGEF2	6.4679e-25	0.260156	0.855	0.812	1.95913e-20
FC-ExN-1	CALD1	1.21155e-24	0.25339	0.416	0.306	3.66979e-20
FC-ExN-1	CORO1C	1.29704e-24	0.328118	0.551	0.467	3.92873e-20
FC-ExN-1	SENP7	1.57254e-24	0.266461	0.783	0.732	4.76323e-20
FC-ExN-1	AC011900.1	1.84935e-24	0.271045	0.34	0.238	5.6017e-20
FC-ExN-1	KAT6A	2.02618e-24	0.262415	0.702	0.631	6.13731e-20
FC-ExN-1	ELP2	3.01951e-24	0.283538	0.474	0.39	9.1461e-20
FC-ExN-1	SRP14	5.46532e-24	0.329414	0.598	0.531	1.65545e-19
FC-ExN-1	JPX	6.51316e-24	0.27944	0.772	0.721	1.97284e-19
FC-ExN-1	CCSER2	8.43458e-24	0.275544	0.699	0.64	2.55483e-19
FC-ExN-1	CREB1	9.76606e-24	0.295393	0.582	0.507	2.95814e-19
FC-ExN-1	VRK1	1.13391e-23	0.291106	0.381	0.28	3.43462e-19
FC-ExN-1	GOLGA8B	1.46875e-23	0.273355	0.329	0.24	4.44885e-19
FC-ExN-1	AC006059.1	1.8083e-23	0.256476	0.331	0.234	5.47734e-19
FC-ExN-1	ALDH7A1	1.85041e-23	0.334827	0.327	0.233	5.60488e-19
FC-ExN-1	CD24	2.66725e-23	0.261951	0.657	0.591	8.07911e-19
FC-ExN-1	ZNF506	2.77774e-23	0.311769	0.406	0.322	8.41377e-19
FC-ExN-1	SECISBP2	3.03434e-23	0.294304	0.54	0.461	9.191e-19
FC-ExN-1	UBE2B	6.84375e-23	0.301932	0.492	0.413	2.07297e-18
FC-ExN-1	NOL4L	6.96782e-23	0.267112	0.405	0.315	2.11055e-18
FC-ExN-1	ZNF254	7.13637e-23	0.274426	0.652	0.588	2.16161e-18
FC-ExN-1	LUC7L	7.70145e-23	0.300717	0.597	0.534	2.33277e-18
FC-ExN-1	CASD1	1.01812e-22	0.336819	0.435	0.352	3.08388e-18
FC-ExN-1	PPP2R5E	1.06715e-22	0.262053	0.767	0.726	3.23241e-18
FC-ExN-1	AC019197.1	1.40055e-22	0.266657	0.268	0.18	4.24227e-18
FC-ExN-1	KCNMB4	1.66883e-22	0.292826	0.41	0.321	5.05488e-18
FC-ExN-1	SKA2	1.72085e-22	0.28068	0.54	0.454	5.21245e-18
FC-ExN-1	CALCOCO1	1.92766e-22	0.271566	0.304	0.219	5.83887e-18
FC-ExN-1	SNAPC3	2.50669e-22	0.307124	0.449	0.369	7.59277e-18
FC-ExN-1	RPS7	2.88141e-22	0.258021	0.774	0.732	8.72778e-18
FC-ExN-1	ZNF253	3.79147e-22	0.27734	0.292	0.205	1.14844e-17
FC-ExN-1	ZNF69	4.7239e-22	0.309051	0.405	0.319	1.43087e-17
FC-ExN-1	LRCH1	7.38755e-22	0.255281	0.761	0.681	2.23769e-17
FC-ExN-1	ZNF827	7.50157e-22	0.32851	0.478	0.387	2.27222e-17
FC-ExN-1	C14orf132	1.35277e-21	0.251774	0.345	0.255	4.09755e-17
FC-ExN-1	CCNH	1.45597e-21	0.253584	0.807	0.757	4.41013e-17
FC-ExN-1	PSMG4	1.51418e-21	0.298159	0.468	0.392	4.58645e-17
FC-ExN-1	INPP5F	2.08477e-21	0.27643	0.577	0.504	6.31476e-17
FC-ExN-1	AP001442.1	3.48515e-21	0.278388	0.265	0.182	1.05565e-16
FC-ExN-1	IPO9-AS1	5.03737e-21	0.296839	0.42	0.334	1.52582e-16
FC-ExN-1	HIP1	7.3435e-21	0.255126	0.532	0.444	2.22434e-16
FC-ExN-1	TTC39C	9.00778e-21	0.299507	0.436	0.348	2.72846e-16
FC-ExN-1	OSBPL5	9.65448e-21	0.282728	0.412	0.332	2.92434e-16
FC-ExN-1	BACH1	2.9229e-20	0.300769	0.544	0.452	8.85347e-16
FC-ExN-1	FGD4	2.96072e-20	0.25439	0.626	0.553	8.96801e-16
FC-ExN-1	RNF144A	3.05243e-20	0.257512	0.564	0.496	9.24582e-16
FC-ExN-1	GOLIM4	3.39743e-20	0.285568	0.411	0.326	1.02908e-15
FC-ExN-1	STARD4-AS1	3.8351e-20	0.30283	0.421	0.34	1.16165e-15
FC-ExN-1	ZNF782	3.87944e-20	0.301829	0.378	0.298	1.17508e-15
FC-ExN-1	VTA1	4.32569e-20	0.307422	0.403	0.323	1.31025e-15
FC-ExN-1	AMOTL1	4.61527e-20	0.259913	0.44	0.358	1.39797e-15
FC-ExN-1	FOXN2	6.39958e-20	0.282628	0.31	0.227	1.93843e-15
FC-ExN-1	SMARCAD1	1.29015e-19	0.271565	0.627	0.576	3.90785e-15
FC-ExN-1	AP1S2	1.62141e-19	0.259007	0.291	0.207	4.91126e-15
FC-ExN-1	MAK	2.00107e-19	0.313469	0.396	0.314	6.06124e-15
FC-ExN-1	PPP2R3A	2.77442e-19	0.297287	0.577	0.51	8.40371e-15
FC-ExN-1	BBX	8.05314e-19	0.284307	0.475	0.388	2.4393e-14
FC-ExN-1	PARK7	1.02694e-18	0.250367	0.351	0.273	3.11061e-14
FC-ExN-1	ATP6V0A1	1.09281e-18	0.261412	0.516	0.453	3.31011e-14
FC-ExN-1	DNM1	1.18082e-18	0.272385	0.434	0.367	3.57671e-14
FC-ExN-1	SRSF6	2.86737e-18	0.258566	0.374	0.3	8.68527e-14
FC-ExN-1	ATF7	3.9498e-18	0.285371	0.447	0.375	1.19639e-13
FC-ExN-1	AP003086.1	1.12724e-17	0.268583	0.376	0.294	3.41442e-13
FC-ExN-1	UBA6-AS1	1.15673e-17	0.376354	0.557	0.496	3.50372e-13
FC-ExN-1	AP000462.1	1.42206e-17	0.294951	0.443	0.368	4.30742e-13
FC-ExN-1	CAPRIN1	1.90277e-17	0.257699	0.527	0.471	5.7635e-13
FC-ExN-1	ZNF738	2.05663e-17	0.253623	0.319	0.24	6.22953e-13
FC-ExN-1	STAT5B	5.70009e-17	0.302315	0.474	0.408	1.72656e-12
FC-ExN-1	CERS4	6.93981e-17	0.312365	0.369	0.304	2.10207e-12
FC-ExN-1	PEAK1	2.14879e-16	0.263482	0.396	0.316	6.50869e-12
FC-ExN-1	MEIS3	2.43849e-16	0.256755	0.384	0.32	7.3862e-12
FC-ExN-1	KCTD1	2.51202e-16	0.264174	0.398	0.32	7.60892e-12
FC-ExN-1	TANK	4.10703e-16	0.254967	0.363	0.29	1.24402e-11
FC-ExN-1	KANSL1L	7.46916e-16	0.260125	0.544	0.488	2.26241e-11
FC-ExN-1	ZNF33B	1.08398e-15	0.273913	0.441	0.375	3.28338e-11
FC-ExN-1	HBP1	1.31437e-15	0.251216	0.33	0.262	3.98124e-11
FC-ExN-1	IRAK1BP1	6.92667e-15	0.258006	0.383	0.316	2.09809e-10
FC-ExN-1	BZW2	2.25965e-14	0.256936	0.383	0.319	6.84449e-10
FC-ExN-1	IMMP2L	4.26084e-14	0.306982	0.623	0.567	1.29061e-09
FC-ExN-1	STXBP4	5.47228e-14	0.251879	0.317	0.249	1.65755e-09
FC-ExN-1	OSBP2	1.17965e-13	0.284654	0.495	0.439	3.57315e-09
FC-ExN-1	BCAS3	1.92822e-13	0.256867	0.67	0.618	5.84058e-09
FC-ExN-1	MCU	2.75301e-13	0.281542	0.469	0.41	8.33887e-09
FC-ExN-1	TXNDC16	2.77771e-12	0.253781	0.426	0.374	8.4137e-08
FC-ExN-1	FILIP1L	1.23635e-11	0.276726	0.31	0.251	3.74492e-07
FC-ExN-1	CELSR2	5.28946e-11	0.250287	0.358	0.313	1.60218e-06
FC-ExN-1	GLRB	1.43168e-08	0.254028	0.266	0.223	0.000433656
FC-ExN-1	HS6ST3	4.82916e-07	0.275379	0.342	0.296	0.0146275
FC-ExN-2	IQCJ-SCHIP1	0	3.25543	0.883	0.35	0
FC-ExN-2	PTPRK	0	3.19503	0.993	0.559	0
[truncated: 8,707 more rows]

## Sheet: Table S3
Table S3. Differentially expressed genes (Bonferroni P < 0.05) in each cell cluster identified in ganglionic eminence
Cluster ID	gene	p_val	avg_log2FC	pct.1	pct.2	p_val_adj
GE-CycPro	RRM2	0	2.15691	0.632	0.055	0
GE-CycPro	DIAPH3	0	2.12185	0.682	0.099	0
GE-CycPro	KNL1	0	1.91873	0.581	0.061	0
GE-CycPro	KIF11	0	1.73121	0.562	0.062	0
GE-CycPro	ARHGAP11B	0	1.65656	0.48	0.042	0
GE-CycPro	MELK	0	1.53498	0.556	0.058	0
GE-CycPro	CDC25C	0	1.45104	0.412	0.032	0
GE-CycPro	KIF18B	0	1.43049	0.422	0.027	0
GE-CycPro	KIF15	0	1.41513	0.542	0.061	0
GE-CycPro	BUB1B	0	1.38246	0.424	0.027	0
GE-CycPro	NDC80	0	1.30828	0.458	0.042	0
GE-CycPro	AURKB	0	1.30754	0.412	0.029	0
GE-CycPro	BRIP1	1.25411e-301	1.76287	0.658	0.104	3.6842e-297
GE-CycPro	NCAPG	1.6287e-301	1.24365	0.434	0.038	4.78464e-297
GE-CycPro	APOLD1	1.51149e-298	2.62909	0.634	0.106	4.44031e-294
GE-CycPro	CIT	1.65338e-291	1.37274	0.501	0.057	4.85713e-287
GE-CycPro	KIFC1	1.87223e-287	1.21822	0.414	0.037	5.50004e-283
GE-CycPro	C21orf58	4.16274e-287	1.4114	0.535	0.069	1.22289e-282
GE-CycPro	NUSAP1	2.60844e-277	1.76295	0.636	0.114	7.6628e-273
GE-CycPro	CENPK	1.01571e-274	1.41002	0.59	0.089	2.98386e-270
GE-CycPro	POLQ	1.24409e-274	1.26559	0.503	0.06	3.65475e-270
GE-CycPro	KIF23	8.12942e-270	1.11511	0.35	0.025	2.38818e-265
GE-CycPro	TPX2	1.07626e-268	1.57624	0.482	0.06	3.16173e-264
GE-CycPro	MKI67	1.75732e-266	1.45045	0.456	0.052	5.16249e-262
GE-CycPro	KIF14	2.25441e-263	1.41513	0.379	0.033	6.62278e-259
GE-CycPro	SPC25	2.2782e-262	1.24577	0.479	0.058	6.69268e-258
GE-CycPro	CDCA2	2.96623e-260	0.958387	0.299	0.017	8.71389e-256
GE-CycPro	TOP2A	2.33505e-259	2.42795	0.685	0.156	6.85969e-255
GE-CycPro	STIL	2.7957e-258	1.03291	0.357	0.029	8.21293e-254
GE-CycPro	COL1A2	7.36806e-253	2.24307	0.485	0.067	2.16452e-248
GE-CycPro	PARPBP	8.1556e-251	1.21579	0.371	0.033	2.39587e-246
GE-CycPro	AC091057.6	5.82721e-249	0.669209	0.256	0.012	1.71186e-244
GE-CycPro	MYBL1	1.01196e-245	0.959307	0.376	0.035	2.97285e-241
GE-CycPro	ATAD2	1.92088e-243	1.67254	0.677	0.148	5.64297e-239
GE-CycPro	CIP2A	1.94268e-243	1.13201	0.431	0.05	5.707e-239
GE-CycPro	SMC4	7.75849e-243	1.82931	0.726	0.184	2.27921e-238
GE-CycPro	DLGAP5	8.06971e-241	1.23864	0.33	0.026	2.37064e-236
GE-CycPro	CKAP2L	1.12193e-237	0.854866	0.325	0.025	3.29589e-233
GE-CycPro	KIF4A	2.09449e-234	1.12491	0.374	0.037	6.153e-230
GE-CycPro	MIR924HG	5.61478e-233	1.9385	0.499	0.074	1.64945e-228
GE-CycPro	MIS18BP1	1.81236e-230	1.55248	0.585	0.112	5.32417e-226
GE-CycPro	DLEU2	5.46686e-230	1.85763	0.979	0.785	1.606e-225
GE-CycPro	CENPE	1.13339e-228	1.51706	0.359	0.036	3.32957e-224
GE-CycPro	GTSE1	3.10877e-228	1.10257	0.349	0.033	9.13264e-224
GE-CycPro	PRC1	1.55305e-226	1.34115	0.501	0.08	4.56241e-222
GE-CycPro	BRCA1	3.98595e-220	1.35928	0.576	0.107	1.17095e-215
GE-CycPro	KIF18A	3.39836e-217	0.871903	0.277	0.019	9.98338e-213
GE-CycPro	SHCBP1	1.67925e-215	0.764393	0.262	0.016	4.93314e-211
GE-CycPro	CEP152	3.86877e-215	1.06783	0.417	0.054	1.13653e-210
GE-CycPro	KIF2C	3.12403e-214	0.865638	0.301	0.024	9.17745e-210
GE-CycPro	PBK	2.87625e-211	0.957043	0.364	0.04	8.44956e-207
GE-CycPro	CENPF	9.38463e-211	1.83309	0.556	0.11	2.75692e-206
GE-CycPro	ARHGAP11A	4.1882e-210	1.14174	0.388	0.048	1.23037e-205
GE-CycPro	ESCO2	1.1755e-208	0.810701	0.306	0.026	3.45327e-204
GE-CycPro	RAD51AP1	9.94782e-208	0.94394	0.379	0.045	2.92237e-203
GE-CycPro	E2F7	1.22392e-206	0.853548	0.338	0.034	3.59552e-202
GE-CycPro	E2F3	1.31232e-206	1.1937	0.45	0.067	3.85521e-202
GE-CycPro	FANCI	3.10095e-205	1.17796	0.538	0.098	9.10966e-201
GE-CycPro	RTKN2	6.0204e-202	1.14173	0.439	0.066	1.76861e-197
GE-CycPro	SGO1	6.84531e-200	0.782271	0.321	0.032	2.01095e-195
GE-CycPro	BUB1	1.22828e-197	1.12495	0.304	0.028	3.60832e-193
GE-CycPro	MMS22L	1.36497e-197	1.62635	0.803	0.259	4.00986e-193
GE-CycPro	CDCA8	7.16313e-196	0.791279	0.255	0.018	2.10431e-191
GE-CycPro	NEIL3	7.46534e-196	0.789644	0.267	0.02	2.19309e-191
GE-CycPro	DEPDC1B	6.80708e-194	1.32669	0.479	0.085	1.99972e-189
GE-CycPro	DNA2	5.19091e-193	1.26769	0.583	0.126	1.52493e-188
GE-CycPro	CENPU	1.04832e-191	1.03551	0.456	0.075	3.07964e-187
GE-CycPro	ANLN	3.61525e-188	1.06894	0.419	0.064	1.06205e-183
GE-CycPro	SPC24	3.90322e-183	0.792145	0.313	0.034	1.14665e-178
GE-CycPro	CDK1	7.95657e-183	1.04453	0.395	0.057	2.3374e-178
GE-CycPro	SMC2	4.78347e-182	1.09572	0.487	0.091	1.40524e-177
GE-CycPro	BLM	6.38015e-182	1.03642	0.391	0.056	1.8743e-177
GE-CycPro	CENPP	1.4025e-179	1.56073	0.576	0.129	4.12012e-175
GE-CycPro	NUF2	1.26658e-178	1.07712	0.4	0.061	3.72082e-174
GE-CycPro	CENPI	4.37249e-178	0.898275	0.385	0.055	1.28451e-173
GE-CycPro	TTK	2.2471e-176	0.716076	0.25	0.02	6.60132e-172
GE-CycPro	CKAP2	2.10573e-175	1.15736	0.424	0.071	6.186e-171
GE-CycPro	NCAPH	3.33304e-175	0.631967	0.251	0.021	9.79148e-171
GE-CycPro	SGO2	2.46302e-174	1.16308	0.344	0.045	7.23562e-170
GE-CycPro	MYO3A	2.96401e-174	1.51052	0.631	0.167	8.70738e-170
GE-CycPro	RGS3	4.79908e-172	1.03114	0.376	0.055	1.40983e-167
GE-CycPro	CDK6	5.86369e-171	1.70542	0.754	0.265	1.72258e-166
GE-CycPro	TACC3	7.16629e-167	0.894017	0.318	0.039	2.10524e-162
GE-CycPro	DTL	2.15461e-166	1.00594	0.357	0.05	6.32959e-162
GE-CycPro	MXD3	5.97116e-164	0.759626	0.296	0.034	1.75415e-159
GE-CycPro	MCM10	2.63244e-162	0.791219	0.285	0.031	7.73333e-158
GE-CycPro	NCAPG2	2.62903e-158	0.956214	0.46	0.091	7.72332e-154
GE-CycPro	PLK4	1.1555e-154	0.768585	0.303	0.038	3.39451e-150
GE-CycPro	FANCA	1.30432e-154	0.99105	0.451	0.089	3.83169e-150
GE-CycPro	GPC6	3.37197e-154	1.74137	0.848	0.362	9.90585e-150
GE-CycPro	RACGAP1	5.62186e-154	1.13724	0.426	0.083	1.65154e-149
GE-CycPro	ECT2	1.25743e-153	0.996452	0.296	0.037	3.69396e-149
GE-CycPro	AC011447.3	1.8064e-152	1.20173	0.597	0.164	5.30665e-148
GE-CycPro	FANCD2	3.09028e-152	0.799168	0.313	0.042	9.0783e-148
GE-CycPro	XRCC2	9.75545e-152	0.759944	0.32	0.044	2.86586e-147
GE-CycPro	FOXM1	8.23278e-149	0.586991	0.253	0.026	2.41854e-144
GE-CycPro	HELLS	1.67667e-148	1.31174	0.603	0.174	4.92554e-144
GE-CycPro	DLEU1	2.85562e-148	1.52152	0.877	0.441	8.38896e-144
GE-CycPro	CHEK1	1.01559e-147	0.865491	0.357	0.058	2.98349e-143
GE-CycPro	Z94721.1	3.10975e-146	0.940929	0.368	0.062	9.1355e-142
GE-CycPro	WEE1	1.03461e-144	0.798428	0.414	0.078	3.03938e-140
GE-CycPro	OIP5	3.53981e-144	0.806165	0.332	0.05	1.03989e-139
GE-CycPro	GEN1	2.88569e-143	0.703595	0.316	0.045	8.47728e-139
GE-CycPro	HES6	4.39695e-143	1.34428	0.662	0.217	1.29169e-138
GE-CycPro	VRK1	1.36521e-141	1.1014	0.566	0.153	4.01057e-137
GE-CycPro	TTF2	1.43621e-140	0.664816	0.287	0.037	4.21915e-136
GE-CycPro	POLA2	1.68564e-140	0.774972	0.309	0.044	4.95191e-136
GE-CycPro	HMGB2	3.34017e-136	1.45048	0.639	0.22	9.81242e-132
GE-CycPro	PRR11	2.01459e-135	0.659276	0.26	0.032	5.91825e-131
GE-CycPro	GLCCI1	4.02544e-134	1.53137	0.952	0.696	1.18255e-129
GE-CycPro	STK39	5.59363e-133	1.34641	0.93	0.593	1.64324e-128
GE-CycPro	CNTLN	2.43597e-131	1.10172	0.639	0.197	7.15615e-127
GE-CycPro	KNTC1	6.12709e-130	0.964064	0.451	0.103	1.79996e-125
GE-CycPro	CCDC150	1.55758e-127	0.681561	0.255	0.032	4.5757e-123
GE-CycPro	BRCA2	2.87441e-126	0.676922	0.272	0.037	8.44417e-122
GE-CycPro	NCAPD3	7.36662e-126	0.74583	0.359	0.066	2.16409e-121
GE-CycPro	EZH2	7.0039e-125	1.31281	0.896	0.621	2.05754e-120
GE-CycPro	NCAPD2	8.87263e-123	0.965776	0.426	0.099	2.60651e-118
GE-CycPro	MSH5	1.14311e-122	0.782702	0.309	0.052	3.35811e-118
GE-CycPro	MND1	4.93663e-120	0.838941	0.374	0.076	1.45023e-115
GE-CycPro	CLSPN	4.99837e-119	0.784515	0.297	0.049	1.46837e-114
GE-CycPro	FBXO5	1.02376e-117	0.579305	0.255	0.035	3.0075e-113
GE-CycPro	RNASEH2B	8.92081e-117	1.13547	0.65	0.238	2.62067e-112
GE-CycPro	BEST3	3.24964e-116	0.914734	0.332	0.062	9.54646e-112
GE-CycPro	CHAF1A	3.01744e-112	0.746002	0.333	0.064	8.86434e-108
GE-CycPro	GLI2	2.68143e-111	0.986148	0.583	0.187	7.87724e-107
GE-CycPro	ZGRF1	4.49387e-111	0.961689	0.463	0.123	1.32016e-106
GE-CycPro	BARD1	1.20352e-110	0.897612	0.456	0.119	3.53559e-106
GE-CycPro	CCND2	1.44007e-110	1.24439	0.855	0.488	4.23048e-106
GE-CycPro	CEP135	7.22778e-110	0.990679	0.586	0.195	2.1233e-105
GE-CycPro	ORC6	5.04881e-109	0.589205	0.284	0.048	1.48319e-104
GE-CycPro	GINS1	1.933e-108	0.76727	0.32	0.062	5.67859e-104
GE-CycPro	ANP32E	4.11587e-108	0.930133	0.448	0.12	1.20912e-103
GE-CycPro	TRIM59	1.6168e-107	0.84125	0.35	0.075	4.74966e-103
GE-CycPro	AHI1	1.71581e-107	1.07539	0.53	0.161	5.04053e-103
GE-CycPro	RFC3	4.99719e-107	1.15915	0.595	0.208	1.46802e-102
GE-CycPro	TOX3	5.1715e-107	1.16966	0.938	0.666	1.51923e-102
GE-CycPro	MED12L	1.72598e-106	1.29454	0.455	0.126	5.07041e-102
GE-CycPro	ASPM	4.45698e-106	1.62058	0.475	0.146	1.30933e-101
GE-CycPro	PCLAF	9.82499e-106	0.837639	0.35	0.076	2.88629e-101
GE-CycPro	CCNF	1.08315e-103	0.727305	0.26	0.043	3.18198e-99
GE-CycPro	DBF4	1.19409e-102	0.800882	0.368	0.085	3.50788e-98
GE-CycPro	SEMA5A	6.20514e-102	0.888833	0.496	0.143	1.82289e-97
GE-CycPro	WDHD1	2.86418e-101	0.899247	0.436	0.117	8.41411e-97
GE-CycPro	LMO1	3.86486e-100	1.10589	0.289	0.055	1.13538e-95
GE-CycPro	UBE2T	1.17358e-99	0.641184	0.306	0.061	3.44762e-95
GE-CycPro	WDR76	1.38672e-99	0.892646	0.431	0.118	4.07376e-95
GE-CycPro	KPNA2	1.23413e-94	0.941799	0.309	0.067	3.6255e-90
GE-CycPro	H2AFX	1.61917e-94	0.751098	0.345	0.081	4.75662e-90
GE-CycPro	NRF1	5.1532e-94	1.11341	0.721	0.35	1.51386e-89
GE-CycPro	TMPO	1.91416e-93	1.06183	0.716	0.359	5.62323e-89
GE-CycPro	KIF20B	3.41384e-93	1.0332	0.474	0.149	1.00288e-88
GE-CycPro	CCDC18	4.57774e-91	0.941234	0.344	0.083	1.3448e-86
GE-CycPro	CENPO	7.4537e-91	0.589172	0.297	0.061	2.18967e-86
GE-CycPro	CEP192	3.98939e-89	0.964628	0.632	0.265	1.17196e-84
GE-CycPro	AKT3	3.85105e-88	0.812862	0.978	0.888	1.13132e-83
GE-CycPro	SKA2	2.00739e-87	1.11873	0.745	0.413	5.89711e-83
GE-CycPro	UHRF1	4.93924e-87	0.694819	0.284	0.06	1.451e-82
GE-CycPro	CEP128	2.13708e-86	0.937263	0.617	0.247	6.27811e-82
GE-CycPro	ERI2	4.78945e-86	0.64551	0.275	0.056	1.407e-81
GE-CycPro	CKS2	4.2905e-84	0.735579	0.325	0.078	1.26042e-79
GE-CycPro	ZNF367	5.14855e-83	0.72106	0.292	0.065	1.51249e-78
GE-CycPro	MGAT4C	3.51514e-81	0.782809	0.636	0.248	1.03264e-76
GE-CycPro	GLYATL2	7.49593e-81	0.963151	0.503	0.181	2.20208e-76
GE-CycPro	POLE2	5.55319e-80	0.829532	0.414	0.126	1.63136e-75
GE-CycPro	MEIS2	2.33331e-79	0.533718	0.926	0.46	6.85458e-75
GE-CycPro	NSD2	2.78426e-79	0.905432	0.829	0.526	8.17932e-75
GE-CycPro	RBL1	9.51234e-78	0.956074	0.636	0.29	2.79444e-73
GE-CycPro	PBX3	1.26987e-77	0.89317	0.836	0.507	3.7305e-73
GE-CycPro	KIF22	7.36859e-77	0.561481	0.268	0.059	2.16467e-72
GE-CycPro	MPHOSPH9	9.83889e-77	0.918067	0.571	0.239	2.89037e-72
GE-CycPro	P2RY14	1.03197e-76	0.897637	0.296	0.072	3.0316e-72
GE-CycPro	LMNB1	2.88287e-75	0.896549	0.612	0.278	8.46901e-71
GE-CycPro	ARHGAP19	5.14939e-73	0.625257	0.296	0.073	1.51274e-68
GE-CycPro	TYMS	5.6643e-73	0.545292	0.262	0.059	1.664e-68
GE-CycPro	NFIA	9.80666e-73	0.884323	0.879	0.504	2.8809e-68
GE-CycPro	MCM8	1.3433e-72	0.512743	0.25	0.054	3.94622e-68
GE-CycPro	MGME1	2.88832e-72	0.624206	0.306	0.078	8.48503e-68
GE-CycPro	ST6GALNAC5	3.41744e-72	0.972111	0.614	0.265	1.00394e-67
GE-CycPro	CDC7	5.34799e-72	0.672057	0.306	0.079	1.57108e-67
GE-CycPro	NDC1	7.11332e-72	0.614266	0.323	0.086	2.08968e-67
GE-CycPro	PKP4	1.09063e-71	0.927637	0.455	0.164	3.20393e-67
GE-CycPro	LCORL	3.13019e-71	0.981043	0.785	0.487	9.19556e-67
GE-CycPro	FANCM	3.37863e-71	0.552951	0.297	0.074	9.92539e-67
GE-CycPro	PRIM2	7.77728e-71	0.909965	0.674	0.331	2.28473e-66
GE-CycPro	HUNK	8.53592e-71	0.856327	0.622	0.284	2.5076e-66
GE-CycPro	FOXP2	1.47049e-70	0.565846	0.602	0.248	4.31986e-66
GE-CycPro	DNMT1	4.26133e-70	0.745126	0.436	0.153	1.25185e-65
GE-CycPro	FANCL	2.30955e-69	0.718394	0.499	0.191	6.78477e-65
GE-CycPro	HAT1	6.61172e-69	0.945129	0.552	0.239	1.94233e-64
GE-CycPro	ATAD5	9.70329e-69	0.813772	0.6	0.263	2.85054e-64
GE-CycPro	CEP83	1.08766e-67	0.826147	0.504	0.197	3.19523e-63
GE-CycPro	POLH	4.32534e-67	0.629137	0.326	0.094	1.27066e-62
GE-CycPro	DDX11	1.80964e-66	0.550826	0.272	0.067	5.31617e-62
GE-CycPro	LAMTOR5-AS1	7.6085e-66	0.655834	0.443	0.161	2.23515e-61
GE-CycPro	COL9A1	2.19313e-65	0.553217	0.258	0.062	6.44274e-61
GE-CycPro	PTTG1	2.42455e-65	0.728516	0.274	0.07	7.12261e-61
GE-CycPro	PHLPP1	3.99396e-65	0.842636	0.73	0.383	1.17331e-60
GE-CycPro	ZFHX4	1.88653e-64	0.821563	0.53	0.216	5.54207e-60
GE-CycPro	STAG1	2.00625e-64	0.693504	0.952	0.863	5.89377e-60
GE-CycPro	TBC1D31	2.98771e-64	0.585	0.318	0.091	8.77699e-60
GE-CycPro	DEK	1.63828e-62	0.822725	0.656	0.337	4.81278e-58
GE-CycPro	RHEB	4.09103e-62	0.704183	0.453	0.173	1.20182e-57
GE-CycPro	DERA	7.23777e-62	0.562322	0.303	0.085	2.12624e-57
GE-CycPro	HMGN2	2.15579e-61	0.957759	0.723	0.449	6.33307e-57
GE-CycPro	TTC28	2.89631e-61	0.726344	0.947	0.834	8.5085e-57
GE-CycPro	CENPC	5.87597e-61	0.844434	0.547	0.25	1.72618e-56
GE-CycPro	SCLT1	3.50035e-60	0.999591	0.675	0.367	1.0283e-55
GE-CycPro	H2AFV	3.95721e-60	0.807744	0.603	0.302	1.16251e-55
GE-CycPro	POLE	4.38761e-60	0.53181	0.27	0.072	1.28895e-55
GE-CycPro	SOX1-OT	4.70267e-60	0.977209	0.822	0.565	1.3815e-55
GE-CycPro	FLRT2	7.30431e-60	0.703266	0.675	0.326	2.14579e-55
GE-CycPro	UBE2C	1.93829e-59	0.828345	0.272	0.074	5.69412e-55
GE-CycPro	ELF2	3.61538e-59	0.854042	0.906	0.759	1.06209e-54
GE-CycPro	IGF2BP3	7.98198e-59	0.739858	0.909	0.675	2.34487e-54
GE-CycPro	ZNF730	1.14391e-58	0.678592	0.538	0.234	3.36046e-54
GE-CycPro	STK33	1.26829e-58	1.06355	0.383	0.133	3.72585e-54
GE-CycPro	DLL1	1.79055e-58	0.745287	0.326	0.103	5.2601e-54
GE-CycPro	RRM1	3.12206e-58	0.608856	0.374	0.129	9.17169e-54
GE-CycPro	TMTC2	4.11809e-57	1.0378	0.752	0.424	1.20977e-52
GE-CycPro	RORB	6.85452e-57	0.657901	0.491	0.194	2.01365e-52
GE-CycPro	SAE1	6.93641e-57	0.630029	0.405	0.149	2.03771e-52
GE-CycPro	FBXL7	8.08543e-57	0.700299	0.761	0.413	2.37526e-52
GE-CycPro	AASS	2.5317e-56	0.562683	0.451	0.17	7.43736e-52
GE-CycPro	ABHD3	7.17105e-56	0.708286	0.311	0.097	2.10664e-51
GE-CycPro	ITGB3BP	1.82961e-55	0.750764	0.523	0.24	5.37485e-51
GE-CycPro	CDK5RAP2	2.06977e-55	0.786051	0.627	0.339	6.08036e-51
GE-CycPro	DTYMK	2.28355e-55	0.469308	0.296	0.088	6.70838e-51
GE-CycPro	ST18	1.52321e-54	0.932786	0.337	0.114	4.47472e-50
GE-CycPro	LIN9	2.93153e-54	0.65014	0.47	0.19	8.61196e-50
GE-CycPro	CADM1	3.10828e-54	0.812098	0.95	0.837	9.13119e-50
GE-CycPro	AP001347.1	4.94809e-54	0.803123	0.721	0.42	1.4536e-49
GE-CycPro	PSD3	1.26536e-53	0.673865	0.913	0.691	3.71725e-49
GE-CycPro	KIF7	1.34012e-53	0.529215	0.262	0.074	3.93688e-49
GE-CycPro	MARCH1	2.63174e-53	0.85959	0.824	0.531	7.73126e-49
GE-CycPro	CCNE2	4.81232e-53	0.645566	0.323	0.109	1.41372e-48
GE-CycPro	UTRN	6.47812e-53	0.724591	0.497	0.214	1.90308e-48
GE-CycPro	SFMBT1	9.21567e-53	0.727776	0.427	0.169	2.70729e-48
GE-CycPro	MID1	4.23484e-52	0.626943	0.46	0.184	1.24407e-47
GE-CycPro	NLGN4X	1.19518e-51	0.837293	0.735	0.445	3.51107e-47
GE-CycPro	NASP	1.23345e-51	0.710142	0.728	0.445	3.62349e-47
GE-CycPro	MBNL1	2.34668e-51	0.667589	0.492	0.212	6.89385e-47
GE-CycPro	SPATA5	2.71021e-51	0.7996	0.612	0.32	7.9618e-47
GE-CycPro	GPC4	4.79236e-51	0.638805	0.284	0.088	1.40785e-46
GE-CycPro	USP1	1.72979e-50	0.476473	0.296	0.093	5.0816e-46
GE-CycPro	OLA1	2.48161e-50	0.767126	0.832	0.597	7.29021e-46
GE-CycPro	CREB5	5.47754e-50	0.32573	0.506	0.201	1.60914e-45
GE-CycPro	SLC16A4	1.20222e-49	0.509667	0.316	0.106	3.53176e-45
GE-CycPro	ZBTB20	2.11352e-49	0.611299	0.968	0.867	6.20888e-45
GE-CycPro	SMC1A	2.62077e-49	0.651051	0.487	0.217	7.69904e-45
GE-CycPro	NEK7	2.87628e-49	0.684265	0.455	0.193	8.44966e-45
GE-CycPro	RFWD3	5.59634e-49	0.513112	0.26	0.077	1.64404e-44
GE-CycPro	MYO1B	6.26328e-49	0.873881	0.545	0.276	1.83996e-44
GE-CycPro	SYNE2	6.66815e-49	0.614549	0.95	0.855	1.9589e-44
GE-CycPro	SERINC5	1.07698e-48	0.875647	0.779	0.516	3.16385e-44
GE-CycPro	FBLN1	1.22072e-48	0.621287	0.477	0.214	3.58611e-44
GE-CycPro	RAB3IP	1.42103e-48	0.702257	0.455	0.193	4.17457e-44
GE-CycPro	HIVEP2	6.89209e-48	0.604561	0.368	0.139	2.02469e-43
GE-CycPro	NEDD4L	7.45616e-48	0.594384	0.981	0.927	2.1904e-43
GE-CycPro	PCBD2	8.03013e-48	0.540431	0.267	0.083	2.35901e-43
GE-CycPro	AC099792.1	1.58085e-47	0.76332	0.499	0.224	4.64407e-43
GE-CycPro	CERS6	4.80199e-47	0.707784	0.928	0.807	1.41068e-42
GE-CycPro	BEND7	2.76209e-46	0.480067	0.268	0.085	8.11419e-42
GE-CycPro	KMT5A	3.77251e-46	0.464464	0.27	0.085	1.10825e-41
GE-CycPro	LIN54	4.5917e-46	0.486254	0.379	0.145	1.3489e-41
GE-CycPro	MB21D2	1.42995e-45	0.697266	0.424	0.178	4.20076e-41
GE-CycPro	DNAJC1	1.61964e-45	0.725569	0.485	0.224	4.75801e-41
GE-CycPro	GPSM2	6.70555e-45	0.788562	0.566	0.306	1.96989e-40
GE-CycPro	RANBP17	1.02475e-44	0.648322	0.434	0.183	3.01041e-40
GE-CycPro	POLA1	3.26814e-44	0.74869	0.573	0.302	9.60082e-40
GE-CycPro	TEAD1	6.00011e-44	0.622872	0.872	0.615	1.76265e-39
GE-CycPro	DDB2	6.05388e-44	0.525834	0.263	0.086	1.77845e-39
GE-CycPro	CNTRL	8.54957e-44	0.652966	0.532	0.268	2.51161e-39
GE-CycPro	NDUFAF6	7.53543e-43	0.785039	0.639	0.375	2.21368e-38
GE-CycPro	LIN52	1.2493e-42	0.573422	0.386	0.158	3.67007e-38
GE-CycPro	EPHA4	2.04408e-42	0.77337	0.768	0.518	6.0049e-38
GE-CycPro	ILDR2	2.05531e-42	0.287582	0.285	0.094	6.03789e-38
GE-CycPro	RAD18	4.66244e-42	0.613284	0.472	0.218	1.36968e-37
GE-CycPro	CEP295	1.25933e-41	0.536065	0.306	0.113	3.69954e-37
GE-CycPro	CKAP5	1.73316e-41	0.822042	0.573	0.329	5.09151e-37
GE-CycPro	TJP1	2.31909e-41	0.483458	0.403	0.165	6.8128e-37
GE-CycPro	AC008543.1	6.69945e-41	0.432714	0.32	0.119	1.9681e-36
GE-CycPro	PPM1E	7.76009e-41	0.710417	0.793	0.553	2.27968e-36
GE-CycPro	CEP57L1	7.97616e-41	0.552274	0.391	0.167	2.34316e-36
GE-CycPro	XPO1	1.0637e-40	0.58366	0.87	0.66	3.12484e-36
GE-CycPro	EPB41	1.14853e-40	0.643079	0.465	0.22	3.37403e-36
GE-CycPro	TCF7L2	1.15637e-40	0.581998	0.407	0.17	3.39708e-36
GE-CycPro	KCNQ3	2.70377e-40	0.740235	0.687	0.418	7.94285e-36
GE-CycPro	ARL6IP1	2.73569e-40	0.962744	0.46	0.231	8.03663e-36
GE-CycPro	JAM2	4.63687e-40	0.486419	0.383	0.16	1.36217e-35
GE-CycPro	TUBA1B	6.55571e-40	1.00873	0.745	0.529	1.92587e-35
GE-CycPro	NEDD1	7.0939e-40	0.373633	0.265	0.089	2.08398e-35
GE-CycPro	TUBB4B	1.05809e-39	0.6416	0.333	0.132	3.10835e-35
GE-CycPro	RIC3	1.08423e-39	0.875583	0.255	0.088	3.18515e-35
GE-CycPro	IMMP2L	2.08554e-39	0.813757	0.624	0.361	6.1267e-35
GE-CycPro	CEP112	2.31796e-39	0.696606	0.631	0.362	6.80947e-35
GE-CycPro	SHTN1	3.02675e-39	0.638437	0.894	0.731	8.89167e-35
GE-CycPro	GALNT7	5.18175e-39	0.475346	0.289	0.104	1.52224e-34
GE-CycPro	ZEB1	6.9623e-39	0.727391	0.728	0.464	2.04531e-34
GE-CycPro	MTBP	8.61254e-39	0.435207	0.258	0.088	2.5301e-34
GE-CycPro	DYRK1A	8.94726e-39	0.644646	0.826	0.634	2.62844e-34
GE-CycPro	SMARCA2	1.08109e-38	0.706652	0.561	0.311	3.17593e-34
GE-CycPro	SOX5	1.44502e-38	0.541777	0.945	0.794	4.24502e-34
GE-CycPro	ZNF100	1.49709e-38	0.539022	0.381	0.164	4.39801e-34
GE-CycPro	HNRNPU	2.1283e-38	0.610636	0.819	0.616	6.2523e-34
GE-CycPro	SUZ12	3.24737e-38	0.617755	0.54	0.288	9.53979e-34
GE-CycPro	PRIM1	3.90929e-38	0.523001	0.306	0.118	1.14843e-33
GE-CycPro	AC097534.2	4.06397e-38	0.466183	0.292	0.11	1.19387e-33
GE-CycPro	ZNF43	5.79479e-38	0.59376	0.648	0.378	1.70234e-33
GE-CycPro	DLG1	7.99144e-38	0.586563	0.689	0.404	2.34764e-33
GE-CycPro	LIG1	1.28699e-37	0.489004	0.265	0.094	3.7808e-33
GE-CycPro	NOTCH1	1.68302e-37	0.50624	0.364	0.154	4.94422e-33
GE-CycPro	NELL2	1.68472e-37	0.868433	0.699	0.45	4.9492e-33
GE-CycPro	DLL3	2.47291e-37	0.518978	0.304	0.119	7.26466e-33
GE-CycPro	BTG3	2.51174e-37	0.500776	0.292	0.11	7.37875e-33
GE-CycPro	EXOC4	3.316e-37	0.571056	0.901	0.738	9.74141e-33
GE-CycPro	FIGN	4.42026e-37	0.709126	0.591	0.343	1.29854e-32
GE-CycPro	PDE8A	4.48657e-37	0.629457	0.338	0.141	1.31802e-32
GE-CycPro	MAGI3	7.49931e-37	0.618422	0.733	0.466	2.20307e-32
GE-CycPro	PARD3	7.87167e-37	0.6094	0.874	0.694	2.31246e-32
GE-CycPro	CLGN	1.03246e-36	0.451803	0.267	0.095	3.03306e-32
GE-CycPro	FHOD3	1.1574e-36	0.526432	0.612	0.337	3.4001e-32
GE-CycPro	UBE2S	1.46154e-36	0.657522	0.357	0.156	4.29357e-32
GE-CycPro	SCMH1	2.30638e-36	0.600446	0.749	0.49	6.77545e-32
GE-CycPro	METTL4	2.79784e-36	0.406279	0.256	0.09	8.21921e-32
GE-CycPro	C1orf112	2.80342e-36	0.414558	0.26	0.092	8.2356e-32
GE-CycPro	INSM1	3.69352e-36	0.628495	0.432	0.207	1.08505e-31
GE-CycPro	MLLT10	3.77013e-36	0.565187	0.827	0.606	1.10755e-31
GE-CycPro	RSRC1	4.38964e-36	0.575207	0.583	0.322	1.28955e-31
GE-CycPro	SLC25A12	5.73777e-36	0.700272	0.704	0.445	1.68558e-31
GE-CycPro	EFCAB2	7.06583e-36	0.685469	0.557	0.31	2.07573e-31
GE-CycPro	HMGB1	9.15441e-36	0.745074	0.899	0.743	2.68929e-31
GE-CycPro	RTTN	1.68609e-35	0.502313	0.412	0.19	4.95323e-31
GE-CycPro	WWOX	3.52454e-35	0.810455	0.66	0.393	1.0354e-30
GE-CycPro	RAD21	9.54782e-35	0.662275	0.544	0.315	2.80486e-30
GE-CycPro	TUBGCP3	1.09585e-34	0.520225	0.453	0.225	3.21929e-30
GE-CycPro	NFIA-AS2	1.30935e-34	0.676381	0.28	0.106	3.84647e-30
GE-CycPro	GALNT13	7.28904e-34	0.679235	0.417	0.201	2.1413e-29
GE-CycPro	OXCT1	1.29294e-33	0.471364	0.33	0.14	3.79827e-29
GE-CycPro	NUCKS1	1.30394e-33	0.684556	0.643	0.42	3.8306e-29
GE-CycPro	SLF1	1.36698e-33	0.427565	0.337	0.142	4.01578e-29
GE-CycPro	ZRANB3	1.6854e-33	0.578108	0.474	0.247	4.95121e-29
GE-CycPro	GJC1	2.32325e-33	0.505282	0.393	0.181	6.82501e-29
GE-CycPro	MDK	2.5586e-33	0.486776	0.421	0.203	7.51641e-29
GE-CycPro	PPA2	2.84918e-33	0.474078	0.39	0.181	8.37005e-29
GE-CycPro	ANO6	3.12777e-33	0.492504	0.352	0.152	9.18846e-29
GE-CycPro	SLC4A8	3.26511e-33	0.515645	0.374	0.169	9.5919e-29
GE-CycPro	TAF15	4.32963e-33	0.538927	0.74	0.51	1.27191e-28
GE-CycPro	CMC2	5.15817e-33	0.4512	0.323	0.137	1.51532e-28
GE-CycPro	LINC01551	1.11876e-32	0.690341	0.477	0.257	3.28658e-28
GE-CycPro	SRSF10	1.15795e-32	0.536911	0.643	0.391	3.40171e-28
GE-CycPro	SMC5	1.68611e-32	0.532298	0.574	0.321	4.95328e-28
GE-CycPro	PANTR1	2.42985e-32	0.500707	0.921	0.781	7.13816e-28
GE-CycPro	DGKB	2.84057e-32	0.699081	0.528	0.292	8.34473e-28
GE-CycPro	TOPBP1	3.24967e-32	0.476756	0.373	0.172	9.54655e-28
GE-CycPro	MPP6	4.49721e-32	0.412754	0.304	0.125	1.32115e-27
GE-CycPro	TMX1	5.18635e-32	0.427671	0.385	0.178	1.52359e-27
GE-CycPro	G2E3-AS1	5.33291e-32	0.457008	0.308	0.129	1.56665e-27
GE-CycPro	TRIM13	6.13155e-32	0.628088	0.699	0.471	1.80127e-27
GE-CycPro	NGLY1	1.02558e-31	0.446444	0.34	0.148	3.01284e-27
GE-CycPro	TADA2A	1.21458e-31	0.434967	0.27	0.107	3.56808e-27
GE-CycPro	CSE1L	1.48116e-31	0.493015	0.456	0.235	4.3512e-27
GE-CycPro	AP3B1	1.49838e-31	0.458835	0.46	0.231	4.40179e-27
GE-CycPro	QSER1	3.29565e-31	0.522451	0.574	0.337	9.68162e-27
GE-CycPro	SMCHD1	3.86576e-31	0.540139	0.665	0.427	1.13565e-26
GE-CycPro	DIAPH2	5.49102e-31	0.442918	0.429	0.208	1.6131e-26
GE-CycPro	CENPJ	8.03085e-31	0.427579	0.403	0.193	2.35922e-26
GE-CycPro	CASD1	8.22729e-31	0.50337	0.554	0.316	2.41693e-26
GE-CycPro	TBC1D5	1.10684e-30	0.572209	0.815	0.607	3.25155e-26
GE-CycPro	ZNF519	1.16442e-30	0.449383	0.501	0.262	3.42071e-26
GE-CycPro	NFATC3	1.47528e-30	0.526274	0.474	0.254	4.33392e-26
GE-CycPro	CORO1C	2.04011e-30	0.520343	0.718	0.493	5.99322e-26
GE-CycPro	CTDSPL2	2.09566e-30	0.515078	0.614	0.372	6.15642e-26
GE-CycPro	PRDM16	3.067e-30	0.316493	0.308	0.124	9.00994e-26
GE-CycPro	RCC2	4.17012e-30	0.464655	0.431	0.218	1.22506e-25
GE-CycPro	G2E3	6.98457e-30	0.757403	0.511	0.309	2.05186e-25
GE-CycPro	ACYP1	1.3321e-29	0.46468	0.352	0.166	3.9133e-25
GE-CycPro	DCP2	1.38688e-29	0.535871	0.45	0.238	4.07423e-25
GE-CycPro	NOTCH2	1.86285e-29	0.303104	0.326	0.138	5.47248e-25
GE-CycPro	DAPK1	2.58973e-29	0.558625	0.87	0.72	7.60785e-25
GE-CycPro	CMSS1	2.60633e-29	0.473378	0.444	0.222	7.65661e-25
GE-CycPro	CHCHD3	2.73797e-29	0.489073	0.586	0.351	8.04333e-25
GE-CycPro	HSPA1B	2.80576e-29	0.65302	0.624	0.39	8.24249e-25
GE-CycPro	FDFT1	2.89036e-29	0.46483	0.426	0.216	8.491e-25
GE-CycPro	CRB1	3.17092e-29	0.582554	0.74	0.512	9.31522e-25
GE-CycPro	ANP32B	5.28408e-29	0.450929	0.356	0.168	1.5523e-24
GE-CycPro	PDE3B	5.81652e-29	0.585148	0.456	0.239	1.70872e-24
GE-CycPro	DPYD	1.06507e-28	0.568953	0.291	0.125	3.12886e-24
GE-CycPro	ADD3	1.33604e-28	0.501618	0.338	0.157	3.92488e-24
GE-CycPro	ZNF66	1.70193e-28	0.411293	0.391	0.19	4.99977e-24
GE-CycPro	HDAC9	2.79694e-28	0.481537	0.631	0.38	8.21657e-24
GE-CycPro	JADE1	3.34197e-28	0.417029	0.337	0.156	9.81772e-24
GE-CycPro	GLMN	3.89051e-28	0.445476	0.385	0.188	1.14291e-23
GE-CycPro	LMO7	5.27997e-28	0.561635	0.27	0.114	1.5511e-23
GE-CycPro	RAD51B	5.56245e-28	0.51687	0.422	0.213	1.63408e-23
GE-CycPro	EBF4	6.22339e-28	0.468486	0.374	0.184	1.82825e-23
GE-CycPro	CDCA7	6.23897e-28	0.576529	0.501	0.299	1.83282e-23
GE-CycPro	RCOR1	6.95932e-28	0.443231	0.525	0.299	2.04444e-23
GE-CycPro	VPS13A	7.08978e-28	0.333329	0.311	0.136	2.08277e-23
GE-CycPro	NKX2-1	7.30874e-28	0.507209	0.251	0.102	2.14709e-23
GE-CycPro	ST3GAL3	7.76356e-28	0.521285	0.492	0.272	2.2807e-23
GE-CycPro	ADGRA3	8.13006e-28	0.448929	0.556	0.323	2.38837e-23
GE-CycPro	PTGES3	1.02738e-27	0.543505	0.706	0.484	3.01815e-23
GE-CycPro	PDS5A	1.18844e-27	0.494016	0.771	0.567	3.49129e-23
GE-CycPro	BUB3	1.19704e-27	0.411264	0.285	0.124	3.51653e-23
GE-CycPro	PCBP3	1.24969e-27	0.400763	0.328	0.149	3.67121e-23
GE-CycPro	PPM1D	1.27397e-27	0.491702	0.479	0.262	3.74253e-23
GE-CycPro	ZBTB18	1.30929e-27	0.369558	0.277	0.117	3.84631e-23
GE-CycPro	AP000462.1	1.63879e-27	0.663859	0.708	0.511	4.81428e-23
GE-CycPro	SUGP2	1.69482e-27	0.544756	0.494	0.289	4.97888e-23
GE-CycPro	PELI2	2.59616e-27	0.5445	0.615	0.373	7.62675e-23
GE-CycPro	HP1BP3	2.61835e-27	0.61923	0.795	0.647	7.69192e-23
GE-CycPro	VOPP1	2.65483e-27	0.443239	0.515	0.286	7.79908e-23
GE-CycPro	ATL2	2.67911e-27	0.460401	0.393	0.199	7.87043e-23
GE-CycPro	FAM135A	3.41891e-27	0.464556	0.412	0.21	1.00437e-22
GE-CycPro	SMOC1	3.58282e-27	0.598954	0.318	0.147	1.05252e-22
GE-CycPro	ZNF738	5.24958e-27	0.508118	0.506	0.292	1.54217e-22
GE-CycPro	ZNF107	6.14371e-27	0.390563	0.313	0.143	1.80484e-22
GE-CycPro	SIMC1	7.81938e-27	0.547084	0.434	0.238	2.2971e-22
GE-CycPro	PIK3R3	8.33129e-27	0.550597	0.631	0.406	2.44748e-22
GE-CycPro	FILIP1L	9.46251e-27	0.558854	0.371	0.185	2.7798e-22
GE-CycPro	NAP1L1	1.40239e-26	0.484206	0.603	0.374	4.11981e-22
GE-CycPro	GTPBP2	1.54108e-26	0.351093	0.274	0.117	4.52722e-22
GE-CycPro	GNG4	1.62898e-26	0.458446	0.585	0.35	4.78546e-22
GE-CycPro	SDK1	1.99417e-26	0.461319	0.728	0.498	5.85827e-22
GE-CycPro	ATG10	3.42313e-26	0.540171	0.432	0.233	1.00561e-21
GE-CycPro	IFT80	3.78573e-26	0.447457	0.448	0.24	1.11213e-21
GE-CycPro	PLEKHA7	3.83665e-26	0.400286	0.344	0.161	1.12709e-21
GE-CycPro	ELOVL5	4.16456e-26	0.323415	0.337	0.158	1.22342e-21
GE-CycPro	DLX1	4.78722e-26	0.539282	0.581	0.356	1.40634e-21
GE-CycPro	RNF168	5.20757e-26	0.48943	0.39	0.2	1.52983e-21
GE-CycPro	LDHA	6.86953e-26	0.412497	0.268	0.117	2.01806e-21
GE-CycPro	CBFB	8.13124e-26	0.423966	0.427	0.226	2.38872e-21
GE-CycPro	RPA3	1.03315e-25	0.339199	0.258	0.108	3.03508e-21
GE-CycPro	RBBP7	1.14627e-25	0.390626	0.282	0.126	3.3674e-21
GE-CycPro	ASRGL1	1.36417e-25	0.485728	0.316	0.15	4.00751e-21
GE-CycPro	WDR17	1.58291e-25	0.465811	0.448	0.244	4.65012e-21
GE-CycPro	TENT4A	2.26077e-25	0.42824	0.407	0.216	6.64147e-21
GE-CycPro	FGFR1OP	2.92136e-25	0.496921	0.431	0.239	8.58207e-21
GE-CycPro	STT3B	3.10361e-25	0.422042	0.436	0.235	9.11749e-21
GE-CycPro	BAZ1A	3.8152e-25	0.426954	0.552	0.327	1.12079e-20
GE-CycPro	CASP8AP2	3.95874e-25	0.430791	0.364	0.185	1.16296e-20
GE-CycPro	GKAP1	4.0064e-25	0.349462	0.284	0.126	1.17696e-20
GE-CycPro	HDGF	4.04072e-25	0.380167	0.263	0.114	1.18704e-20
GE-CycPro	SMC6	4.81434e-25	0.353623	0.373	0.185	1.41431e-20
GE-CycPro	DPP10	5.048e-25	0.490189	0.465	0.259	1.48295e-20
GE-CycPro	FBXW7	5.36553e-25	0.525058	0.591	0.369	1.57623e-20
GE-CycPro	STAG2	5.53793e-25	0.461014	0.644	0.422	1.62688e-20
GE-CycPro	AGPAT5	5.99806e-25	0.389514	0.496	0.278	1.76205e-20
GE-CycPro	HNRNPA2B1	6.67395e-25	0.457573	0.882	0.763	1.96061e-20
GE-CycPro	ADCY3	7.82768e-25	0.384524	0.311	0.145	2.29954e-20
GE-CycPro	BCHE	1.02936e-24	0.341864	0.253	0.107	3.02395e-20
GE-CycPro	CDYL	1.5025e-24	0.342088	0.318	0.149	4.41388e-20
GE-CycPro	PLXNC1	1.60397e-24	0.378507	0.463	0.252	4.71199e-20
GE-CycPro	SRGAP2B	1.69732e-24	0.486106	0.574	0.36	4.98623e-20
GE-CycPro	ATP1B3	2.0375e-24	0.483333	0.54	0.329	5.98555e-20
GE-CycPro	CDKAL1	2.31006e-24	0.492812	0.848	0.687	6.78626e-20
GE-CycPro	HSP90AA1	2.6177e-24	0.710187	0.903	0.792	7.69001e-20
GE-CycPro	LBR	2.76292e-24	0.491187	0.538	0.335	8.11664e-20
GE-CycPro	IGFBPL1	3.26782e-24	0.417846	0.26	0.115	9.59988e-20
GE-CycPro	STXBP4	3.37562e-24	0.365751	0.386	0.195	9.91655e-20
GE-CycPro	GMPS	3.50496e-24	0.420702	0.359	0.182	1.02965e-19
GE-CycPro	SNX25	4.48048e-24	0.46509	0.463	0.263	1.31623e-19
GE-CycPro	NSRP1	4.89102e-24	0.439649	0.491	0.285	1.43683e-19
GE-CycPro	PLCB4	6.04264e-24	0.504777	0.448	0.25	1.77515e-19
GE-CycPro	MSI2	7.25172e-24	0.514234	0.915	0.795	2.13034e-19
GE-CycPro	RBMX	1.04656e-23	0.414732	0.783	0.605	3.07448e-19
GE-CycPro	CCDC138	1.15131e-23	0.404087	0.451	0.247	3.3822e-19
GE-CycPro	BAZ1B	1.57459e-23	0.502227	0.496	0.302	4.62568e-19
GE-CycPro	FRYL	1.62744e-23	0.450856	0.821	0.659	4.78093e-19
GE-CycPro	TNPO3	1.83546e-23	0.480167	0.54	0.339	5.39203e-19
GE-CycPro	STARD9	1.8578e-23	0.433867	0.532	0.314	5.45765e-19
GE-CycPro	H2AFZ	1.86655e-23	0.62203	0.578	0.381	5.48335e-19
GE-CycPro	RND3	1.89407e-23	0.547306	0.685	0.48	5.56421e-19
GE-CycPro	FOXP1	2.2226e-23	0.365054	0.528	0.316	6.52932e-19
GE-CycPro	SMC3	2.32265e-23	0.446056	0.554	0.347	6.82325e-19
GE-CycPro	ARHGEF10	2.35751e-23	0.420733	0.282	0.131	6.92565e-19
GE-CycPro	PPCDC	2.40683e-23	0.390918	0.344	0.172	7.07053e-19
GE-CycPro	AP001011.1	2.4537e-23	0.41558	0.431	0.235	7.20823e-19
GE-CycPro	ASCL1	2.77645e-23	0.482011	0.35	0.18	8.15637e-19
GE-CycPro	POU3F2	3.43437e-23	0.358094	0.391	0.205	1.00891e-18
GE-CycPro	ARID2	3.75738e-23	0.441929	0.803	0.638	1.10381e-18
GE-CycPro	SLC35F1	4.05954e-23	0.306969	0.641	0.392	1.19257e-18
GE-CycPro	MAZ	4.41934e-23	0.461075	0.496	0.298	1.29827e-18
GE-CycPro	ITGAV	4.83892e-23	0.372809	0.326	0.16	1.42153e-18
GE-CycPro	BBX	5.07459e-23	0.400898	0.533	0.311	1.49076e-18
GE-CycPro	LDLRAD3	5.49638e-23	0.451233	0.55	0.334	1.61467e-18
GE-CycPro	DNAH11	6.01184e-23	0.4196	0.28	0.131	1.7661e-18
GE-CycPro	TDP1	6.7072e-23	0.361623	0.26	0.116	1.97038e-18
GE-CycPro	TFDP2	6.72803e-23	0.544426	0.815	0.655	1.97649e-18
GE-CycPro	RFX2	7.3536e-23	0.298689	0.393	0.203	2.16027e-18
GE-CycPro	LRCH1	7.89918e-23	0.494186	0.605	0.402	2.32054e-18
GE-CycPro	PCNT	9.63378e-23	0.400856	0.323	0.161	2.83012e-18
GE-CycPro	C2CD3	1.10583e-22	0.418174	0.354	0.183	3.24859e-18
GE-CycPro	ZFAND6	1.14859e-22	0.436677	0.46	0.266	3.37422e-18
GE-CycPro	ABHD12	1.20037e-22	0.364225	0.316	0.155	3.52632e-18
GE-CycPro	AC004943.2	1.29954e-22	0.433286	0.287	0.137	3.81765e-18
GE-CycPro	CBX5	1.4615e-22	0.432141	0.566	0.358	4.29346e-18
GE-CycPro	FUT8	1.68244e-22	0.454349	0.675	0.455	4.9425e-18
GE-CycPro	ZNRF2	1.76771e-22	0.360371	0.299	0.142	5.19301e-18
GE-CycPro	DPY19L2	1.82434e-22	0.403029	0.393	0.213	5.35935e-18
GE-CycPro	HSPH1	2.16458e-22	0.525824	0.309	0.154	6.3589e-18
GE-CycPro	USP13	2.48159e-22	0.432937	0.342	0.175	7.29018e-18
GE-CycPro	AC008771.1	2.62608e-22	0.437672	0.415	0.232	7.71463e-18
GE-CycPro	TBC1D1	3.21753e-22	0.355783	0.296	0.14	9.45213e-18
GE-CycPro	SGCE	4.4264e-22	0.415127	0.591	0.377	1.30034e-17
GE-CycPro	MRE11	4.6054e-22	0.351971	0.309	0.153	1.35293e-17
GE-CycPro	HIST1H4C	5.62399e-22	0.793193	0.397	0.225	1.65216e-17
GE-CycPro	ENOX1	6.56249e-22	0.359793	0.865	0.712	1.92786e-17
GE-CycPro	NUP107	6.63772e-22	0.361438	0.467	0.264	1.94996e-17
GE-CycPro	PRKDC	6.89218e-22	0.465963	0.595	0.389	2.02472e-17
GE-CycPro	AL589740.1	8.89111e-22	0.526478	0.662	0.465	2.61194e-17
GE-CycPro	CHIC2	9.40168e-22	0.355991	0.467	0.265	2.76193e-17
GE-CycPro	STK3	9.68412e-22	0.316548	0.289	0.134	2.8449e-17
GE-CycPro	FRMD4B	9.80686e-22	0.398829	0.388	0.211	2.88096e-17
GE-CycPro	ITGB8	1.09859e-21	0.342219	0.379	0.2	3.22732e-17
GE-CycPro	HACD3	1.10691e-21	0.45099	0.492	0.296	3.25176e-17
GE-CycPro	CTCF	1.22098e-21	0.386246	0.46	0.268	3.58686e-17
GE-CycPro	PSPC1	1.23561e-21	0.464292	0.636	0.439	3.62984e-17
GE-CycPro	SORT1	2.49898e-21	0.370552	0.398	0.219	7.34126e-17
GE-CycPro	DCLRE1C	2.57307e-21	0.388912	0.427	0.24	7.5589e-17
GE-CycPro	GALNT14	2.80745e-21	0.462944	0.308	0.154	8.24745e-17
GE-CycPro	TLK1	3.04382e-21	0.40691	0.472	0.278	8.94183e-17
GE-CycPro	H2AFY	3.45646e-21	0.439329	0.484	0.293	1.0154e-16
GE-CycPro	KCNT2	3.46205e-21	0.344681	0.537	0.312	1.01705e-16
GE-CycPro	CDC27	3.69385e-21	0.491464	0.576	0.39	1.08514e-16
GE-CycPro	HS2ST1	3.82422e-21	0.482182	0.453	0.266	1.12344e-16
GE-CycPro	RBPJ	4.47917e-21	0.485764	0.701	0.523	1.31584e-16
GE-CycPro	GPD2	4.80948e-21	0.370673	0.284	0.136	1.41288e-16
GE-CycPro	MPP5	5.83246e-21	0.398597	0.291	0.143	1.7134e-16
GE-CycPro	PARP2	7.1896e-21	0.327165	0.256	0.118	2.11209e-16
GE-CycPro	RNFT2	7.61414e-21	0.383011	0.287	0.14	2.23681e-16
GE-CycPro	FBXL5	9.50639e-21	0.399606	0.511	0.32	2.79269e-16
GE-CycPro	KCNH7	1.09342e-20	0.292374	0.882	0.7	3.21213e-16
GE-CycPro	CEP44	1.50265e-20	0.26517	0.25	0.114	4.41433e-16
GE-CycPro	MBIP	1.75073e-20	0.44385	0.301	0.154	5.14311e-16
GE-CycPro	ARSB	1.77695e-20	0.316956	0.25	0.113	5.22016e-16
GE-CycPro	FNDC3A	2.08099e-20	0.433772	0.726	0.535	6.11332e-16
GE-CycPro	PKM	2.21426e-20	0.394814	0.328	0.173	6.50482e-16
GE-CycPro	TRA2B	2.95557e-20	0.426787	0.54	0.344	8.68258e-16
GE-CycPro	PSME4	3.05878e-20	0.364421	0.412	0.23	8.98577e-16
GE-CycPro	ZBTB20-AS5	3.08328e-20	0.44758	0.497	0.31	9.05776e-16
GE-CycPro	NUP205	3.10403e-20	0.340277	0.326	0.169	9.11871e-16
GE-CycPro	N4BP2	4.05034e-20	0.313768	0.516	0.312	1.18987e-15
GE-CycPro	NSMCE2	4.72507e-20	0.419422	0.515	0.311	1.38808e-15
GE-CycPro	KHDRBS2	5.5391e-20	0.395444	0.306	0.155	1.62722e-15
GE-CycPro	PHTF2	6.34319e-20	0.450347	0.614	0.413	1.86344e-15
GE-CycPro	DPY19L4	6.65373e-20	0.342459	0.263	0.126	1.95467e-15
GE-CycPro	SRRM2	6.919e-20	0.367329	0.708	0.501	2.03259e-15
GE-CycPro	MAGI1	7.08591e-20	0.384267	0.903	0.741	2.08163e-15
GE-CycPro	ERBIN	7.87169e-20	0.397493	0.716	0.521	2.31247e-15
GE-CycPro	UCK2	9.13173e-20	0.364598	0.304	0.155	2.68263e-15
GE-CycPro	IKBIP	9.23922e-20	0.325373	0.25	0.116	2.71421e-15
GE-CycPro	SEPTIN10	9.39496e-20	0.370547	0.503	0.31	2.75996e-15
GE-CycPro	R3HDM1	9.72561e-20	0.406598	0.591	0.385	2.85709e-15
GE-CycPro	CD47	1.21642e-19	0.345733	0.381	0.211	3.57349e-15
GE-CycPro	DGKH	1.36147e-19	0.355275	0.251	0.118	3.99958e-15
GE-CycPro	MAML3	2.02538e-19	0.458232	0.544	0.346	5.94997e-15
GE-CycPro	G3BP1	2.10452e-19	0.360057	0.376	0.209	6.18246e-15
GE-CycPro	UGGT2	2.24156e-19	0.387857	0.518	0.322	6.58502e-15
GE-CycPro	RABL6	2.79305e-19	0.349318	0.393	0.221	8.20514e-15
GE-CycPro	ELAVL4	2.80092e-19	0.474199	0.614	0.42	8.22826e-15
GE-CycPro	ZFPM2	2.81965e-19	0.254191	0.347	0.182	8.28328e-15
GE-CycPro	SLC25A13	3.02779e-19	0.379424	0.299	0.153	8.89475e-15
GE-CycPro	VPS13B	3.86774e-19	0.383882	0.791	0.609	1.13623e-14
GE-CycPro	SH3RF3	4.50869e-19	0.501437	0.386	0.224	1.32452e-14
GE-CycPro	ADAM9	4.833e-19	0.303948	0.306	0.155	1.41979e-14
GE-CycPro	SRGAP2C	5.18189e-19	0.334863	0.518	0.323	1.52228e-14
GE-CycPro	MPPED2	5.41013e-19	0.466459	0.774	0.617	1.58934e-14
GE-CycPro	FUT9	5.50298e-19	0.395299	0.516	0.322	1.61661e-14
GE-CycPro	UMAD1	5.98245e-19	0.480772	0.487	0.306	1.75747e-14
GE-CycPro	EMSY	6.09759e-19	0.369605	0.655	0.457	1.79129e-14
GE-CycPro	PDS5B	6.71248e-19	0.370004	0.817	0.668	1.97193e-14
GE-CycPro	DNAJC9	1.03739e-18	0.401922	0.376	0.212	3.04755e-14
GE-CycPro	GXYLT1	1.04129e-18	0.312898	0.251	0.121	3.059e-14
GE-CycPro	HNRNPL	1.12862e-18	0.304	0.337	0.18	3.31556e-14
GE-CycPro	SLC16A1-AS1	1.21638e-18	0.375336	0.376	0.209	3.57335e-14
GE-CycPro	SCAF11	1.51896e-18	0.411101	0.472	0.293	4.46226e-14
GE-CycPro	CCDC14	1.56542e-18	0.407179	0.653	0.468	4.59873e-14
GE-CycPro	USP6NL	1.88864e-18	0.374502	0.368	0.206	5.54824e-14
GE-CycPro	ASXL2	2.10059e-18	0.350392	0.379	0.213	6.17092e-14
GE-CycPro	ACSL3	2.50801e-18	0.297636	0.366	0.201	7.36779e-14
GE-CycPro	AC011603.2	2.79438e-18	0.397754	0.347	0.19	8.20904e-14
GE-CycPro	CCDC77	2.84386e-18	0.333529	0.262	0.131	8.3544e-14
GE-CycPro	KIF13A	3.0296e-18	0.277961	0.388	0.215	8.90005e-14
GE-CycPro	ZNF83	3.03235e-18	0.361088	0.612	0.422	8.90812e-14
GE-CycPro	FANCC	3.277e-18	0.404993	0.386	0.222	9.62684e-14
GE-CycPro	AGO2	3.596e-18	0.417085	0.492	0.31	1.0564e-13
GE-CycPro	ZFYVE16	3.82437e-18	0.398054	0.506	0.323	1.12349e-13
GE-CycPro	HNRNPR	3.9911e-18	0.398422	0.75	0.576	1.17246e-13
GE-CycPro	WDPCP	5.19696e-18	0.512317	0.547	0.366	1.52671e-13
GE-CycPro	ATR	5.32625e-18	0.351306	0.284	0.145	1.56469e-13
GE-CycPro	USP37	5.52683e-18	0.420838	0.438	0.271	1.62362e-13
GE-CycPro	SRGAP2	5.54268e-18	0.372477	0.668	0.476	1.62827e-13
GE-CycPro	SCCPDH	5.84041e-18	0.267974	0.291	0.147	1.71574e-13
GE-CycPro	DUT	6.66968e-18	0.325877	0.277	0.143	1.95935e-13
GE-CycPro	SRPK1	6.82806e-18	0.330882	0.492	0.302	2.00588e-13
GE-CycPro	AC087564.1	8.37701e-18	0.255334	0.308	0.159	2.46091e-13
GE-CycPro	NAA16	8.49722e-18	0.305859	0.516	0.322	2.49623e-13
GE-CycPro	KDM2B	9.49692e-18	0.364342	0.492	0.306	2.78991e-13
GE-CycPro	HSP90B1	1.28245e-17	0.346739	0.313	0.168	3.76744e-13
GE-CycPro	EXOC6	1.33767e-17	0.391709	0.566	0.376	3.92968e-13
GE-CycPro	RFC1	1.56262e-17	0.328227	0.316	0.171	4.59051e-13
GE-CycPro	STK24	1.65206e-17	0.29916	0.373	0.21	4.85326e-13
GE-CycPro	CNOT1	1.9278e-17	0.337961	0.489	0.314	5.66329e-13
GE-CycPro	MIPOL1	2.18151e-17	0.310313	0.33	0.176	6.40861e-13
GE-CycPro	SFPQ	2.27294e-17	0.375121	0.788	0.628	6.67722e-13
GE-CycPro	DOT1L	2.43863e-17	0.3269	0.344	0.192	7.16398e-13
GE-CycPro	COA1	2.86241e-17	0.359894	0.523	0.336	8.40891e-13
GE-CycPro	RMI1	3.47721e-17	0.295696	0.27	0.137	1.0215e-12
GE-CycPro	EFS	3.63584e-17	0.304291	0.313	0.167	1.0681e-12
GE-CycPro	PTPRK	5.74698e-17	0.271013	0.359	0.196	1.68829e-12
GE-CycPro	CDH11	7.34581e-17	0.328392	0.267	0.135	2.15798e-12
GE-CycPro	VAPB	7.83006e-17	0.29894	0.28	0.146	2.30024e-12
GE-CycPro	CHD7	8.49883e-17	0.316592	0.882	0.707	2.4967e-12
GE-CycPro	TLK2	1.01091e-16	0.357477	0.552	0.362	2.96974e-12
GE-CycPro	ESR2	1.03732e-16	0.424737	0.533	0.356	3.04734e-12
GE-CycPro	TULP3	1.0837e-16	0.349911	0.398	0.235	3.18359e-12
GE-CycPro	PTAR1	1.20534e-16	0.315179	0.356	0.203	3.54091e-12
GE-CycPro	STIP1	1.27962e-16	0.357199	0.356	0.202	3.75913e-12
GE-CycPro	SEPHS1	1.32098e-16	0.272181	0.258	0.13	3.88065e-12
GE-CycPro	RIF1	1.35226e-16	0.358703	0.571	0.393	3.97252e-12
GE-CycPro	CLOCK	1.37412e-16	0.302157	0.407	0.241	4.03676e-12
GE-CycPro	LMO3	1.60379e-16	0.288388	0.395	0.236	4.71144e-12
GE-CycPro	PIP4K2A	1.63958e-16	0.343772	0.313	0.169	4.81661e-12
GE-CycPro	LSM5	1.79428e-16	0.326165	0.297	0.16	5.27105e-12
GE-CycPro	DENND5A	1.86609e-16	0.406307	0.59	0.415	5.482e-12
GE-CycPro	SIK3	2.0929e-16	0.375528	0.561	0.372	6.14831e-12
GE-CycPro	GAB1	2.31722e-16	0.304878	0.525	0.332	6.8073e-12
GE-CycPro	CPSF6	2.38168e-16	0.375274	0.757	0.59	6.99666e-12
GE-CycPro	ARHGAP5	2.62785e-16	0.292754	0.474	0.287	7.71985e-12
GE-CycPro	TOP3A	2.6312e-16	0.334771	0.258	0.133	7.72967e-12
GE-CycPro	LRRTM3	2.63569e-16	0.279781	0.294	0.154	7.74286e-12
GE-CycPro	ENAH	2.833e-16	0.365712	0.855	0.729	8.3225e-12
GE-CycPro	OSBPL1A	2.92439e-16	0.261365	0.28	0.145	8.59099e-12
GE-CycPro	NUP50	3.06419e-16	0.277868	0.289	0.153	9.00167e-12
GE-CycPro	METTL15	3.39175e-16	0.338472	0.405	0.243	9.96395e-12
GE-CycPro	ACER3	3.54884e-16	0.309454	0.315	0.173	1.04254e-11
GE-CycPro	AKNAD1	3.88908e-16	0.323744	0.403	0.242	1.1425e-11
GE-CycPro	NRIP1	4.32848e-16	0.395303	0.434	0.271	1.27158e-11
GE-CycPro	HSPA1A	4.64058e-16	0.500237	0.718	0.538	1.36326e-11
GE-CycPro	TPR	4.8658e-16	0.280157	0.451	0.276	1.42943e-11
GE-CycPro	MTAP	5.88485e-16	0.358863	0.41	0.254	1.72879e-11
GE-CycPro	MN1	5.92117e-16	0.386914	0.737	0.562	1.73946e-11
GE-CycPro	AC109927.1	6.60404e-16	0.442831	0.267	0.141	1.94007e-11
GE-CycPro	NUMA1	7.3283e-16	0.298565	0.434	0.266	2.15284e-11
GE-CycPro	NUP98	7.78954e-16	0.365988	0.368	0.222	2.28833e-11
GE-CycPro	PSIP1	8.02953e-16	0.348131	0.658	0.488	2.35883e-11
GE-CycPro	SQLE	8.79001e-16	0.382724	0.398	0.244	2.58224e-11
GE-CycPro	PAICS	1.02845e-15	0.294098	0.316	0.177	3.02129e-11
GE-CycPro	CKLF	1.03183e-15	0.29942	0.253	0.13	3.03122e-11
GE-CycPro	GAD2	1.18221e-15	0.407742	0.699	0.56	3.47299e-11
GE-CycPro	TDRD3	1.24321e-15	0.294578	0.371	0.217	3.65219e-11
GE-CycPro	ZNF680	1.31975e-15	0.308194	0.364	0.212	3.87703e-11
GE-CycPro	HMGXB4	1.49605e-15	0.308683	0.352	0.205	4.39494e-11
GE-CycPro	KLHL23	1.56987e-15	0.351177	0.564	0.386	4.6118e-11
GE-CycPro	MAT2A	1.58428e-15	0.310938	0.429	0.267	4.65414e-11
GE-CycPro	ALMS1	1.59923e-15	0.321104	0.53	0.35	4.69805e-11
GE-CycPro	PPP3R1	1.64757e-15	0.328036	0.453	0.285	4.84006e-11
GE-CycPro	NFATC2IP	1.84862e-15	0.30539	0.359	0.21	5.43069e-11
GE-CycPro	PKD2	1.90275e-15	0.352044	0.617	0.433	5.58971e-11
GE-CycPro	HMGB3	2.21154e-15	0.318026	0.333	0.19	6.49685e-11
GE-CycPro	PDGFD	2.24192e-15	0.329544	0.585	0.395	6.58609e-11
GE-CycPro	SUPT16H	2.50032e-15	0.3264	0.328	0.19	7.34519e-11
GE-CycPro	FAF1	2.65298e-15	0.397959	0.821	0.702	7.79367e-11
GE-CycPro	PTK2	2.68641e-15	0.306525	0.892	0.773	7.89188e-11
GE-CycPro	BRD8	2.88509e-15	0.343094	0.337	0.197	8.47554e-11
GE-CycPro	NAA38	2.90948e-15	0.258083	0.315	0.175	8.54717e-11
GE-CycPro	PAGR1	2.97238e-15	0.322989	0.316	0.182	8.73196e-11
GE-CycPro	ARHGAP33	3.12415e-15	0.259625	0.374	0.221	9.1778e-11
GE-CycPro	TRIM33	3.24224e-15	0.344041	0.609	0.433	9.52472e-11
GE-CycPro	FADS1	4.41756e-15	0.292229	0.279	0.152	1.29775e-10
GE-CycPro	TBCD	5.07458e-15	0.308895	0.465	0.297	1.49076e-10
GE-CycPro	DLX2	5.21866e-15	0.436	0.566	0.408	1.53308e-10
GE-CycPro	NUP155	5.61411e-15	0.256349	0.255	0.133	1.64926e-10
GE-CycPro	DPYSL5	6.46153e-15	0.335913	0.622	0.43	1.8982e-10
GE-CycPro	ZNF804A	6.53461e-15	0.373992	0.434	0.271	1.91967e-10
GE-CycPro	TRIM24	7.00431e-15	0.305392	0.711	0.539	2.05765e-10
GE-CycPro	DDX46	7.82429e-15	0.284874	0.52	0.338	2.29854e-10
GE-CycPro	AHCTF1	9.53882e-15	0.325375	0.39	0.24	2.80222e-10
GE-CycPro	LUC7L2	9.81923e-15	0.338369	0.6	0.429	2.88459e-10
GE-CycPro	TOP2B	1.01143e-14	0.340791	0.738	0.581	2.97128e-10
GE-CycPro	NAP1L4	1.08362e-14	0.305346	0.685	0.511	3.18335e-10
GE-CycPro	ODC1	1.08731e-14	0.284521	0.315	0.18	3.1942e-10
GE-CycPro	EPS15	1.12876e-14	0.329079	0.308	0.176	3.31595e-10
GE-CycPro	MAN2A1	1.18689e-14	0.277931	0.304	0.169	3.48672e-10
GE-CycPro	GSTCD	1.45849e-14	0.276047	0.272	0.147	4.2846e-10
GE-CycPro	AC011043.1	1.85967e-14	0.342758	0.388	0.243	5.46316e-10
GE-CycPro	KDM6A	1.88988e-14	0.313976	0.713	0.54	5.5519e-10
GE-CycPro	LINC01572	1.90121e-14	0.4761	0.622	0.499	5.58519e-10
GE-CycPro	NNT-AS1	1.97777e-14	0.360286	0.28	0.156	5.8101e-10
GE-CycPro	IPO5	2.06895e-14	0.284197	0.274	0.151	6.07795e-10
GE-CycPro	ZDHHC20	2.12972e-14	0.321024	0.513	0.342	6.25648e-10
GE-CycPro	NLGN1	2.55346e-14	0.371182	0.537	0.363	7.5013e-10
GE-CycPro	TLE3	2.55672e-14	0.336124	0.402	0.249	7.51088e-10
GE-CycPro	NAPEPLD	2.5738e-14	0.315073	0.294	0.165	7.56106e-10
GE-CycPro	SOX2	2.87408e-14	0.350298	0.814	0.668	8.44319e-10
GE-CycPro	PPP2R3C	2.89617e-14	0.333746	0.444	0.287	8.50808e-10
GE-CycPro	RAN	3.53344e-14	0.340787	0.379	0.233	1.03802e-09
GE-CycPro	CDC14A	3.54796e-14	0.284998	0.291	0.163	1.04228e-09
GE-CycPro	SFI1	3.593e-14	0.253724	0.284	0.157	1.05551e-09
GE-CycPro	WAPL	3.6967e-14	0.31348	0.415	0.259	1.08598e-09
GE-CycPro	SREBF2	3.72438e-14	0.378417	0.653	0.492	1.09411e-09
GE-CycPro	RNF138	3.72564e-14	0.317164	0.364	0.221	1.09448e-09
GE-CycPro	UHRF2	3.98037e-14	0.304434	0.682	0.506	1.16931e-09
GE-CycPro	IGF2BP1	4.00323e-14	0.298736	0.391	0.239	1.17603e-09
GE-CycPro	TNPO2	4.49032e-14	0.298366	0.301	0.17	1.31912e-09
GE-CycPro	GPBP1L1	5.88191e-14	0.300697	0.424	0.267	1.72793e-09
GE-CycPro	SPIDR	6.02562e-14	0.431955	0.576	0.414	1.77015e-09
GE-CycPro	HSPA13	7.65418e-14	0.263585	0.267	0.146	2.24857e-09
GE-CycPro	MED14	9.3469e-14	0.253034	0.287	0.161	2.74584e-09
GE-CycPro	HNRNPA3	9.96951e-14	0.319901	0.646	0.482	2.92874e-09
GE-CycPro	ZFP91	1.04502e-13	0.286531	0.274	0.152	3.06997e-09
GE-CycPro	IQCB1	1.13033e-13	0.366999	0.297	0.173	3.32057e-09
GE-CycPro	INTS6	1.15014e-13	0.352673	0.369	0.228	3.37877e-09
GE-CycPro	PPP6R3	1.16266e-13	0.316405	0.795	0.659	3.41555e-09
GE-CycPro	CEP70	1.21331e-13	0.480262	0.335	0.212	3.56434e-09
GE-CycPro	ATP2A2	1.23621e-13	0.307161	0.421	0.271	3.6316e-09
GE-CycPro	RB1	1.23937e-13	0.347037	0.487	0.327	3.64091e-09
GE-CycPro	IPO9	1.27557e-13	0.339207	0.571	0.409	3.74726e-09
GE-CycPro	OIP5-AS1	1.30237e-13	0.308032	0.451	0.295	3.82596e-09
GE-CycPro	PPP2R5C	1.38923e-13	0.343723	0.568	0.41	4.08115e-09
GE-CycPro	HACE1	1.53227e-13	0.311581	0.47	0.31	4.50134e-09
GE-CycPro	NIPBL	1.54959e-13	0.290013	0.817	0.674	4.55223e-09
GE-CycPro	RANBP9	1.68853e-13	0.324608	0.602	0.424	4.9604e-09
GE-CycPro	CCP110	1.7079e-13	0.280109	0.309	0.179	5.01729e-09
GE-CycPro	ZMYND8	1.7536e-13	0.349994	0.496	0.338	5.15155e-09
GE-CycPro	RDX	1.81096e-13	0.338597	0.834	0.707	5.32005e-09
GE-CycPro	REV1	1.90897e-13	0.3181	0.421	0.266	5.60798e-09
GE-CycPro	PEG10	2.05154e-13	0.39708	0.277	0.16	6.02681e-09
GE-CycPro	HNRNPUL1	2.07394e-13	0.266843	0.385	0.237	6.09261e-09
GE-CycPro	SLC36A4	2.12862e-13	0.308141	0.431	0.276	6.25324e-09
GE-CycPro	LINC00354	2.26721e-13	0.384269	0.297	0.172	6.66038e-09
GE-CycPro	DHX9	2.39934e-13	0.317907	0.538	0.381	7.04853e-09
GE-CycPro	ROBO2	2.4283e-13	0.513595	0.942	0.849	7.13362e-09
GE-CycPro	PIAS1	2.56437e-13	0.304432	0.67	0.5	7.53334e-09
GE-CycPro	ZNF718	2.67715e-13	0.27252	0.321	0.191	7.86467e-09
GE-CycPro	ARL17B	2.77602e-13	0.295373	0.347	0.208	8.1551e-09
GE-CycPro	HNRNPD	2.89537e-13	0.313317	0.682	0.528	8.50573e-09
GE-CycPro	ABCD3	2.92816e-13	0.289468	0.301	0.175	8.60207e-09
GE-CycPro	KATNAL1	3.13246e-13	0.300938	0.463	0.306	9.20222e-09
GE-CycPro	FADS2	3.28718e-13	0.276571	0.395	0.248	9.65676e-09
GE-CycPro	FOXN3	3.33599e-13	0.308469	0.935	0.87	9.80015e-09
GE-CycPro	FXR1	3.35968e-13	0.302383	0.756	0.611	9.86974e-09
GE-CycPro	TMEM245	3.46697e-13	0.309698	0.436	0.29	1.01849e-08
GE-CycPro	KLHL13	3.81956e-13	0.411282	0.35	0.214	1.12207e-08
GE-CycPro	EEF1AKMT2	4.35443e-13	0.30521	0.501	0.342	1.2792e-08
GE-CycPro	CEP97	5.49663e-13	0.338193	0.421	0.276	1.61475e-08
GE-CycPro	FBXO34	5.55977e-13	0.271174	0.313	0.185	1.63329e-08
GE-CycPro	L3MBTL4	5.72858e-13	0.27401	0.344	0.206	1.68288e-08
GE-CycPro	CHKA	7.63372e-13	0.264876	0.265	0.148	2.24256e-08
GE-CycPro	MTA3	7.96325e-13	0.253858	0.366	0.223	2.33936e-08
GE-CycPro	HSPB1	7.99909e-13	0.259354	0.251	0.138	2.34989e-08
GE-CycPro	SETD5	9.35293e-13	0.264002	0.836	0.689	2.74761e-08
GE-CycPro	SPECC1L	1.05039e-12	0.336603	0.697	0.538	3.08572e-08
GE-CycPro	TBL1XR1	1.14406e-12	0.26505	0.85	0.741	3.36091e-08
GE-CycPro	ELP4	1.17216e-12	0.282016	0.518	0.342	3.44346e-08
GE-CycPro	NR2C2	1.20387e-12	0.270606	0.578	0.418	3.5366e-08
GE-CycPro	SAP30	1.44068e-12	0.278479	0.282	0.163	4.23229e-08
GE-CycPro	MFSD14B	1.48098e-12	0.254194	0.263	0.148	4.35066e-08
GE-CycPro	ADIPOR2	1.63746e-12	0.290948	0.287	0.167	4.81035e-08
GE-CycPro	GPBP1	1.75236e-12	0.28216	0.742	0.578	5.1479e-08
GE-CycPro	KPNB1	1.7593e-12	0.270024	0.511	0.345	5.16829e-08
GE-CycPro	SH3BGRL	1.83891e-12	0.292495	0.557	0.389	5.40218e-08
GE-CycPro	FAM53B	1.84544e-12	0.274002	0.284	0.164	5.42135e-08
GE-CycPro	HIP1	1.89064e-12	0.33094	0.674	0.507	5.55414e-08
GE-CycPro	FAM13A	2.06485e-12	0.277204	0.47	0.314	6.06592e-08
GE-CycPro	SP3	2.07098e-12	0.325538	0.644	0.487	6.08392e-08
GE-CycPro	AKAP13	2.18359e-12	0.26434	0.431	0.278	6.41473e-08
GE-CycPro	PDE7A	2.20566e-12	0.260326	0.672	0.488	6.47957e-08
GE-CycPro	TGFBR1	2.2306e-12	0.282087	0.292	0.17	6.55282e-08
GE-CycPro	RNF169	2.23709e-12	0.32035	0.489	0.336	6.57189e-08
GE-CycPro	ANKHD1	2.26334e-12	0.268156	0.632	0.459	6.64901e-08
GE-CycPro	ARL6IP6	2.59983e-12	0.308494	0.366	0.233	7.63753e-08
GE-CycPro	XRCC5	2.99216e-12	0.303149	0.73	0.574	8.79006e-08
GE-CycPro	SMS	3.07089e-12	0.251909	0.325	0.199	9.02136e-08
GE-CycPro	METAP1D	3.22669e-12	0.407051	0.462	0.319	9.47905e-08
GE-CycPro	NCOR2	3.30538e-12	0.280029	0.379	0.243	9.71022e-08
GE-CycPro	HNRNPM	3.62404e-12	0.313938	0.68	0.513	1.06463e-07
GE-CycPro	JAK1	4.14933e-12	0.281519	0.583	0.415	1.21895e-07
GE-CycPro	GRIK3	4.50302e-12	0.467629	0.402	0.262	1.32285e-07
GE-CycPro	CTNNBL1	4.79322e-12	0.253189	0.332	0.202	1.4081e-07
GE-CycPro	GPT2	4.97899e-12	0.268067	0.251	0.144	1.46268e-07
GE-CycPro	TMX2	5.35317e-12	0.300361	0.292	0.174	1.5726e-07
GE-CycPro	TRPM7	5.84729e-12	0.311416	0.53	0.372	1.71776e-07
GE-CycPro	ASAP1	6.03692e-12	0.269286	0.882	0.771	1.77347e-07
GE-CycPro	CNOT9	6.06619e-12	0.265124	0.282	0.166	1.78206e-07
GE-CycPro	AC015849.3	7.08498e-12	0.274835	0.354	0.221	2.08135e-07
GE-CycPro	HNRNPF	7.48402e-12	0.315986	0.347	0.221	2.19858e-07
GE-CycPro	IMMP1L	7.65452e-12	0.254138	0.386	0.249	2.24867e-07
GE-CycPro	KIF21A	9.17588e-12	0.291927	0.843	0.733	2.6956e-07
GE-CycPro	SRSF2	9.20261e-12	0.255843	0.429	0.281	2.70345e-07
GE-CycPro	RALGAPA2	1.07986e-11	0.28783	0.684	0.526	3.17231e-07
GE-CycPro	UBA2	1.10109e-11	0.286583	0.509	0.35	3.23468e-07
GE-CycPro	FMNL3	1.10782e-11	0.283099	0.253	0.145	3.25443e-07
GE-CycPro	ASCC3	1.12095e-11	0.261854	0.316	0.192	3.29301e-07
GE-CycPro	PUM2	1.21006e-11	0.275775	0.86	0.748	3.5548e-07
GE-CycPro	SEPTIN11	1.47121e-11	0.276378	0.768	0.611	4.32197e-07
GE-CycPro	VKORC1L1	1.5287e-11	0.250944	0.35	0.219	4.49086e-07
GE-CycPro	TRAPPC9	1.688e-11	0.264936	0.593	0.425	4.95882e-07
GE-CycPro	UGGT1	2.06056e-11	0.259791	0.291	0.174	6.05329e-07
GE-CycPro	IPO7	2.26439e-11	0.261977	0.32	0.199	6.65209e-07
GE-CycPro	NUP58	2.30444e-11	0.278052	0.506	0.356	6.76976e-07
GE-CycPro	NONO	3.53846e-11	0.265317	0.45	0.306	1.03949e-06
GE-CycPro	HNRNPH1	3.74944e-11	0.291811	0.844	0.75	1.10147e-06
GE-CycPro	IGF2R	4.10494e-11	0.264059	0.299	0.182	1.20591e-06
GE-CycPro	ZC3H12C	4.1183e-11	0.335297	0.612	0.458	1.20983e-06
GE-CycPro	CALM2	4.31751e-11	0.336034	0.761	0.647	1.26835e-06
GE-CycPro	SLC4A7	4.83193e-11	0.288305	0.622	0.466	1.41948e-06
GE-CycPro	DST	4.95999e-11	0.377341	0.892	0.839	1.4571e-06
GE-CycPro	TCERG1	5.15421e-11	0.255953	0.489	0.336	1.51415e-06
GE-CycPro	UBAP2	6.00537e-11	0.268867	0.537	0.383	1.7642e-06
GE-CycPro	CRADD	6.47477e-11	0.29677	0.463	0.319	1.90209e-06
GE-CycPro	JUND	7.86624e-11	0.317733	0.48	0.334	2.31087e-06
GE-CycPro	ILF3	8.63171e-11	0.273978	0.667	0.511	2.53574e-06
GE-CycPro	SLC22A23	8.9948e-11	0.381917	0.381	0.253	2.6424e-06
GE-CycPro	COG5	1.01766e-10	0.254886	0.46	0.314	2.98958e-06
GE-CycPro	YPEL1	1.05938e-10	0.263426	0.614	0.462	3.11215e-06
GE-CycPro	CHORDC1	1.10486e-10	0.287348	0.284	0.174	3.24575e-06
GE-CycPro	DIP2A	1.21787e-10	0.263647	0.535	0.379	3.57772e-06
GE-CycPro	MARK1	1.24868e-10	0.293312	0.797	0.672	3.66825e-06
GE-CycPro	H1FX	1.25804e-10	0.348263	0.646	0.524	3.69575e-06
GE-CycPro	PAXBP1	1.42135e-10	0.269169	0.641	0.497	4.17551e-06
GE-CycPro	CSTF3	1.46936e-10	0.296288	0.451	0.319	4.31653e-06
GE-CycPro	FUS	1.50118e-10	0.282889	0.672	0.519	4.41001e-06
GE-CycPro	EPHA3	1.62497e-10	0.405	0.663	0.529	4.77369e-06
GE-CycPro	CAMK1D	1.71499e-10	0.352459	0.586	0.441	5.03813e-06
GE-CycPro	SNTB2	1.81953e-10	0.282529	0.25	0.148	5.34523e-06
GE-CycPro	CEP57	2.02649e-10	0.265657	0.557	0.413	5.95322e-06
GE-CycPro	ANKRD10	2.778e-10	0.272377	0.621	0.464	8.16093e-06
GE-CycPro	CDK19	2.91822e-10	0.313469	0.74	0.636	8.57285e-06
GE-CycPro	PACSIN2	3.31784e-10	0.26711	0.285	0.177	9.74682e-06
GE-CycPro	ASAP2	3.39705e-10	0.254379	0.697	0.533	9.97951e-06
GE-CycPro	RHOBTB3	4.74195e-10	0.305626	0.448	0.313	1.39304e-05
GE-CycPro	KIF5B	5.01343e-10	0.28402	0.511	0.368	1.47279e-05
GE-CycPro	PABPC1	5.26688e-10	0.272771	0.494	0.353	1.54725e-05
GE-CycPro	GAPDH	5.40187e-10	0.398854	0.585	0.454	1.58691e-05
GE-CycPro	COL11A1	7.6413e-10	0.283901	0.424	0.291	2.24479e-05
GE-CycPro	CADM2	8.64479e-10	0.280246	0.591	0.458	2.53958e-05
GE-CycPro	FAR1	9.82595e-10	0.270073	0.463	0.333	2.88657e-05
GE-CycPro	HSPA4	1.00887e-09	0.251027	0.303	0.194	2.96375e-05
GE-CycPro	PBRM1	1.09616e-09	0.257891	0.805	0.673	3.2202e-05
GE-CycPro	SLIT2	1.52519e-09	0.262895	0.287	0.18	4.48054e-05
GE-CycPro	KITLG	1.66299e-09	0.264939	0.369	0.242	4.88535e-05
GE-CycPro	MTCL1	1.76136e-09	0.260066	0.479	0.345	5.17433e-05
GE-CycPro	HNRNPK	2.11885e-09	0.250118	0.638	0.495	6.22455e-05
GE-CycPro	RNGTT	2.31324e-09	0.261061	0.632	0.479	6.79561e-05
GE-CycPro	PCBP2	2.43474e-09	0.276245	0.523	0.39	7.15253e-05
GE-CycPro	TAFA2	3.40732e-09	0.301968	0.397	0.271	0.000100097
GE-CycPro	EPHB2	4.83212e-09	0.273899	0.487	0.353	0.000141953
GE-CycPro	NIN	5.69019e-09	0.305918	0.463	0.336	0.000167161
GE-CycPro	FDPS	1.17256e-08	0.263884	0.268	0.174	0.000344463
GE-CycPro	TMEM131L	1.33606e-08	0.254794	0.899	0.8	0.000392496
GE-CycPro	GSE1	1.55831e-08	0.291186	0.658	0.526	0.000457785
GE-CycPro	ILF2	1.66055e-08	0.283313	0.277	0.177	0.000487821
GE-CycPro	PRPF4B	2.04559e-08	0.256809	0.48	0.352	0.000600934
GE-CycPro	UBE2E2	3.82259e-08	0.347534	0.354	0.249	0.00112296
GE-CycPro	TYW1B	5.429e-08	0.250112	0.268	0.173	0.00159488
GE-CycPro	PAK3	6.80146e-08	0.277317	0.832	0.741	0.00199807
GE-CycPro	AC018730.1	6.84603e-08	0.274006	0.419	0.31	0.00201116
GE-CycPro	HMGN1	7.52751e-08	0.268589	0.662	0.55	0.00221136
GE-CycPro	KIAA0586	7.59869e-08	0.271141	0.395	0.286	0.00223227
GE-CycPro	GAS2L3	7.6385e-08	0.394647	0.446	0.349	0.00224396
GE-CycPro	SRPK2	8.16618e-08	0.296527	0.644	0.531	0.00239898
GE-CycPro	AC023424.3	9.43865e-08	0.280216	0.251	0.162	0.00277279
GE-CycPro	ASXL1	2.04427e-07	0.303471	0.583	0.48	0.00600544
GE-CycPro	TIAM1	2.2032e-07	0.290842	0.67	0.574	0.00647234
GE-CycPro	CBFA2T2	2.64933e-07	0.333409	0.648	0.535	0.00778294
GE-CycPro	PFN2	3.08487e-07	0.267315	0.644	0.528	0.00906241
GE-CycPro	SEL1L3	3.88491e-07	0.28647	0.315	0.22	0.0114127
GE-CycPro	WAC	5.56604e-07	0.255702	0.704	0.584	0.0163513
GE-CycPro	CKB	9.11381e-07	0.369049	0.752	0.641	0.0267736
GE-InN-1	LHFPL3	0	1.68786	0.845	0.295	0
GE-InN-1	ATRNL1	0	1.67146	0.985	0.665	0
GE-InN-1	PAM	0	1.56598	0.956	0.531	0
GE-InN-1	GRIP1	0	1.44199	0.947	0.651	0
GE-InN-1	ERBB4	0	1.23597	1	0.708	0
GE-InN-1	PDE4D	0	1.17483	0.999	0.8	0
GE-InN-1	GRIA4	5.63665e-291	1.22597	0.921	0.43	1.65588e-286
GE-InN-1	PDZRN4	2.08627e-276	1.21925	0.881	0.427	6.12884e-272
GE-InN-1	RUNX1T1	6.81174e-253	1.07704	0.986	0.659	2.00108e-248
GE-InN-1	PRKD1	1.09068e-247	1.25005	0.915	0.579	3.20408e-243
GE-InN-1	BRINP2	3.66619e-235	1.20963	0.691	0.267	1.07702e-230
GE-InN-1	CCSER1	3.76913e-231	0.970404	1	0.735	1.10726e-226
GE-InN-1	PDE4DIP	5.99761e-221	0.97807	0.922	0.595	1.76192e-216
GE-InN-1	JAZF1	1.11883e-220	1.11001	0.844	0.46	3.28679e-216
GE-InN-1	LDLRAD4	7.38296e-215	1.20618	0.837	0.453	2.16889e-210
GE-InN-1	CADPS	1.38469e-214	1.04109	0.899	0.528	4.06779e-210
GE-InN-1	MIR181A1HG	3.45861e-214	1.10099	0.895	0.607	1.01603e-209
GE-InN-1	TENM3-AS1	4.40761e-213	1.27839	0.414	0.094	1.29482e-208
GE-InN-1	SOX11	3.15444e-210	0.836012	0.999	0.884	9.26679e-206
GE-InN-1	ADAMTS5	4.34775e-207	1.01005	0.446	0.116	1.27724e-202
GE-InN-1	DCLK1	1.59298e-201	0.692755	0.997	0.934	4.67969e-197
GE-InN-1	ELMO1	1.31443e-200	1.03664	0.884	0.513	3.86141e-196
GE-InN-1	NRXN3	2.42197e-196	0.665458	1	0.895	7.11502e-192
GE-InN-1	CEMIP2	2.50237e-195	1.00832	0.835	0.475	7.35121e-191
GE-InN-1	MAF	5.14639e-193	0.954441	0.433	0.114	1.51185e-188
GE-InN-1	NXPH1	3.66379e-191	0.891755	0.688	0.247	1.07631e-186
GE-InN-1	PLS3	4.55171e-188	0.930781	0.868	0.502	1.33716e-183
GE-InN-1	SLAIN1	7.15692e-187	0.877223	0.969	0.78	2.10249e-182
GE-InN-1	CNTNAP4	1.12198e-180	1.21767	0.518	0.179	3.29603e-176
GE-InN-1	AC016042.1	6.26386e-179	1.16806	0.601	0.247	1.84014e-174
GE-InN-1	CSRNP3	3.37701e-174	0.924739	0.896	0.623	9.92064e-170
GE-InN-1	DSCAML1	1.96894e-172	0.830555	0.964	0.674	5.78416e-168
GE-InN-1	EPHA5	1.01472e-165	0.76239	0.979	0.647	2.98095e-161
GE-InN-1	EPHA3	1.37497e-165	1.10276	0.801	0.48	4.03926e-161
GE-InN-1	CUX2	2.73446e-165	0.984254	0.831	0.464	8.03303e-161
GE-InN-1	PBX1	2.14749e-163	0.688428	0.994	0.885	6.30868e-159
GE-InN-1	NELL1	6.07224e-151	1.29105	0.458	0.157	1.78384e-146
GE-InN-1	ARX	2.34338e-146	0.818343	0.872	0.58	6.88415e-142
GE-InN-1	NBEA	4.31912e-146	0.672859	0.962	0.837	1.26883e-141
GE-InN-1	DPYSL3	3.69952e-145	0.706064	0.945	0.799	1.08681e-140
GE-InN-1	NPAS1	7.55308e-145	0.950333	0.528	0.216	2.21887e-140
GE-InN-1	BCL11A	7.02993e-144	0.791923	0.902	0.662	2.06518e-139
GE-InN-1	LINC00290	9.45356e-142	0.896709	0.286	0.064	2.77717e-137
GE-InN-1	CUX1	6.66939e-141	0.815746	0.893	0.691	1.95927e-136
GE-InN-1	KIAA1958	1.45009e-139	0.829364	0.883	0.693	4.25992e-135
GE-InN-1	TMEM108	8.9172e-139	0.873402	0.825	0.521	2.61961e-134
GE-InN-1	SOX4	3.7343e-137	0.696459	0.991	0.896	1.09702e-132
GE-InN-1	GAD1	8.93132e-128	0.741543	0.855	0.552	2.62375e-123
GE-InN-1	NMNAT2	9.7671e-128	0.816967	0.824	0.525	2.86928e-123
GE-InN-1	LHX6	1.16915e-125	0.727131	0.499	0.199	3.4346e-121
GE-InN-1	LINC00599	2.10841e-125	0.794077	0.733	0.425	6.19387e-121
GE-InN-1	ZNF536	1.14223e-121	0.629462	0.965	0.659	3.35552e-117
GE-InN-1	AC004158.1	3.73598e-121	0.684135	0.772	0.435	1.09752e-116
GE-InN-1	MAGI2	8.66607e-119	0.702489	0.924	0.74	2.54583e-114
GE-InN-1	XYLT1	3.09848e-117	0.793855	0.815	0.545	9.10239e-113
GE-InN-1	NPAS3	1.48076e-114	0.663509	0.971	0.752	4.35003e-110
GE-InN-1	SNTG1	4.15635e-114	0.804337	0.898	0.656	1.22101e-109
GE-InN-1	AC090531.1	1.16703e-112	0.807741	0.451	0.183	3.4284e-108
GE-InN-1	DCX	4.79432e-111	0.62189	0.937	0.719	1.40843e-106
GE-InN-1	FGD3	9.81183e-108	0.768784	0.719	0.451	2.88242e-103
GE-InN-1	ASTN1	6.74226e-106	0.711857	0.851	0.643	1.98067e-101
GE-InN-1	RERE	1.96048e-105	0.451165	0.997	0.967	5.7593e-101
GE-InN-1	SP9	1.49304e-104	0.780757	0.591	0.326	4.38609e-100
GE-InN-1	BMPER	3.56594e-102	0.924834	0.399	0.159	1.04756e-97
GE-InN-1	BCL11B	6.87113e-102	0.552526	0.932	0.698	2.01853e-97
GE-InN-1	AC092691.1	3.69337e-101	0.456629	0.889	0.579	1.085e-96
GE-InN-1	ARL4D	2.17772e-96	0.697328	0.41	0.174	6.39749e-92
GE-InN-1	MOB3B	1.10761e-95	0.672797	0.869	0.676	3.25384e-91
GE-InN-1	SH3KBP1	2.66044e-94	0.917085	0.406	0.177	7.81556e-90
GE-InN-1	SPSB4	3.86705e-94	0.74289	0.355	0.139	1.13602e-89
GE-InN-1	NXPH2	1.54983e-92	0.750981	0.331	0.118	4.55293e-88
GE-InN-1	TCF4	8.45531e-92	0.449536	1	0.955	2.48392e-87
GE-InN-1	PARP8	3.02006e-85	0.744133	0.399	0.174	8.87203e-81
GE-InN-1	SYT1	4.5969e-85	0.57537	0.953	0.718	1.35043e-80
GE-InN-1	STXBP5L	3.64872e-84	0.570373	0.849	0.611	1.07189e-79
GE-InN-1	KALRN	1.39028e-83	0.476754	0.984	0.818	4.08423e-79
GE-InN-1	C11orf96	5.79196e-83	0.707492	0.544	0.306	1.70151e-78
GE-InN-1	LRRFIP1	4.8391e-82	0.703046	0.638	0.407	1.42158e-77
GE-InN-1	CDC14B	3.73518e-81	0.716402	0.62	0.374	1.09728e-76
GE-InN-1	LSAMP	2.76179e-80	0.350545	0.986	0.831	8.1133e-76
GE-InN-1	FRMD5	4.70293e-80	0.693232	0.872	0.7	1.38158e-75
GE-InN-1	STMN2	1.49466e-79	0.533112	0.919	0.771	4.39086e-75
GE-InN-1	TENM3	1.72444e-79	0.982068	0.503	0.274	5.06588e-75
GE-InN-1	CDK14	1.9833e-79	0.551041	0.902	0.785	5.82634e-75
GE-InN-1	KIF2A	2.61926e-78	0.551137	0.883	0.732	7.69459e-74
GE-InN-1	SOX1	7.90619e-77	0.658012	0.577	0.354	2.3226e-72
GE-InN-1	SETBP1	1.44048e-76	0.5345	0.949	0.884	4.23169e-72
GE-InN-1	TOX2	3.11648e-76	0.608969	0.275	0.098	9.15527e-72
GE-InN-1	ROBO2	7.15714e-76	0.433696	0.966	0.831	2.10255e-71
GE-InN-1	ATCAY	2.47546e-75	0.589805	0.678	0.437	7.27217e-71
GE-InN-1	OBSCN	2.66338e-75	0.645066	0.366	0.164	7.82422e-71
GE-InN-1	UNC5D	3.10969e-75	0.501299	0.547	0.283	9.13534e-71
GE-InN-1	ZEB2	3.12038e-75	0.518417	0.958	0.848	9.16673e-71
GE-InN-1	PLCL1	7.42224e-75	0.729808	0.575	0.337	2.18043e-70
GE-InN-1	PLXNA2	9.62214e-75	0.528424	0.843	0.64	2.8267e-70
GE-InN-1	MEF2C	3.71407e-73	0.733651	0.53	0.297	1.09108e-68
GE-InN-1	FIGN	6.84697e-73	0.72748	0.556	0.317	2.01143e-68
GE-InN-1	IFI44	1.02078e-71	0.669031	0.476	0.263	2.99875e-67
GE-InN-1	ELMO1-AS1	1.41397e-71	0.592584	0.281	0.106	4.15383e-67
GE-InN-1	MAP2	1.28959e-70	0.376835	0.992	0.952	3.78844e-66
GE-InN-1	AFF3	1.79551e-70	0.505579	0.886	0.683	5.27467e-66
GE-InN-1	MAP1B	1.87848e-70	0.415278	0.977	0.919	5.5184e-66
GE-InN-1	SEMA6D	2.4116e-69	0.846469	0.629	0.409	7.08456e-65
GE-InN-1	CRMP1	1.4505e-68	0.509941	0.837	0.668	4.26113e-64
GE-InN-1	PTBP3	4.17841e-68	0.60332	0.623	0.402	1.22749e-63
GE-InN-1	CBFA2T3	5.79733e-68	0.558403	0.288	0.117	1.70308e-63
GE-InN-1	SRRM4	1.01405e-65	0.474934	0.835	0.6	2.97898e-61
GE-InN-1	KLF7	4.65467e-65	0.538671	0.795	0.622	1.3674e-60
GE-InN-1	ST8SIA4	1.3615e-64	0.616754	0.577	0.36	3.99969e-60
GE-InN-1	FAM135B	2.68286e-64	0.684083	0.293	0.12	7.88145e-60
GE-InN-1	NCKAP5	4.47754e-64	0.449261	0.595	0.353	1.31537e-59
GE-InN-1	TUBB3	8.92917e-64	0.496491	0.871	0.732	2.62312e-59
GE-InN-1	ZSWIM5	1.14453e-63	0.406836	0.895	0.727	3.3623e-59
GE-InN-1	PHACTR3	6.97082e-63	0.605101	0.606	0.39	2.04782e-58
GE-InN-1	SCD5	2.25579e-62	0.67365	0.558	0.359	6.62684e-58
GE-InN-1	NCAM1	2.4862e-62	0.395842	0.975	0.845	7.3037e-58
GE-InN-1	ZNF608	1.27033e-60	0.581166	0.758	0.58	3.73184e-56
GE-InN-1	PWRN4	7.04843e-60	0.726191	0.412	0.218	2.07062e-55
GE-InN-1	TENM4	2.13289e-59	0.634988	0.447	0.247	6.2658e-55
GE-InN-1	SLCO5A1	4.09477e-59	0.622009	0.597	0.386	1.20292e-54
GE-InN-1	KIAA1211	1.98384e-58	0.424251	0.962	0.833	5.82793e-54
GE-InN-1	NTN4	5.36854e-58	0.522405	0.614	0.404	1.57712e-53
GE-InN-1	NAV3	2.06232e-57	0.355917	0.996	0.887	6.05848e-53
GE-InN-1	MPPED2	6.53704e-57	0.348041	0.81	0.588	1.92038e-52
GE-InN-1	MAPT	6.8623e-57	0.510617	0.729	0.526	2.01594e-52
GE-InN-1	KIZ	1.7896e-55	0.616536	0.448	0.256	5.25732e-51
GE-InN-1	PID1	2.04075e-55	0.491951	0.791	0.6	5.99512e-51
GE-InN-1	PTPRO	8.19501e-55	0.495307	0.851	0.688	2.40745e-50
GE-InN-1	CTTNBP2	9.21911e-54	0.6248	0.417	0.238	2.7083e-49
GE-InN-1	FRMD4A	2.6324e-53	0.422702	0.877	0.718	7.73321e-49
GE-InN-1	DACT1	3.74903e-53	0.477403	0.257	0.109	1.10135e-48
GE-InN-1	ELAVL2	4.82578e-53	0.520718	0.582	0.389	1.41767e-48
GE-InN-1	ABTB2	1.39724e-52	0.655912	0.47	0.285	4.10468e-48
GE-InN-1	AC087490.1	1.79373e-52	0.594127	0.311	0.149	5.26943e-48
GE-InN-1	CDKL5	7.40255e-51	0.555708	0.616	0.44	2.17465e-46
GE-InN-1	GALNT17	2.73062e-50	0.679866	0.339	0.173	8.02174e-46
GE-InN-1	TMEM131L	7.15684e-50	0.413476	0.913	0.783	2.10246e-45
GE-InN-1	TMEM181	2.35022e-48	0.53765	0.575	0.396	6.90425e-44
GE-InN-1	TET2	2.74902e-48	0.513076	0.706	0.548	8.0758e-44
GE-InN-1	HIVEP3	4.18666e-47	0.643824	0.56	0.375	1.22992e-42
GE-InN-1	RNF24	2.58046e-46	0.47189	0.787	0.628	7.58062e-42
GE-InN-1	IRF2BPL	3.80574e-45	0.51742	0.312	0.162	1.11801e-40
GE-InN-1	VGLL4	1.28378e-44	0.482346	0.661	0.504	3.77135e-40
GE-InN-1	TUBA1A	3.55149e-44	0.357745	0.975	0.927	1.04332e-39
GE-InN-1	THSD7B	5.09296e-44	0.417357	0.294	0.14	1.49616e-39
GE-InN-1	USP33	5.68213e-44	0.465606	0.71	0.568	1.66924e-39
GE-InN-1	KIF21B	1.07243e-43	0.495127	0.478	0.304	3.15047e-39
GE-InN-1	PCDH11X	2.29474e-43	0.725267	0.555	0.384	6.74125e-39
GE-InN-1	BTG1	9.21077e-43	0.470622	0.668	0.509	2.70585e-38
GE-InN-1	JARID2	1.38606e-42	0.433664	0.713	0.541	4.07182e-38
GE-InN-1	CORO2B	2.47945e-42	0.448435	0.76	0.618	7.28389e-38
GE-InN-1	TCF12	2.54785e-42	0.375275	0.953	0.905	7.48482e-38
GE-InN-1	PPP1R14B	3.1357e-42	0.476617	0.605	0.45	9.21175e-38
GE-InN-1	PURG	9.66019e-42	0.500469	0.485	0.322	2.83787e-37
GE-InN-1	MARCKSL1	5.61928e-41	0.425067	0.79	0.666	1.65078e-36
GE-InN-1	PTBP2	6.51536e-41	0.377998	0.9	0.821	1.91402e-36
GE-InN-1	SSH2	8.52865e-41	0.361706	0.946	0.832	2.50546e-36
GE-InN-1	ST7	2.41282e-40	0.479513	0.592	0.442	7.08815e-36
GE-InN-1	KLHL7	3.89895e-40	0.441004	0.682	0.525	1.14539e-35
GE-InN-1	TRERF1	2.7017e-39	0.488714	0.67	0.527	7.93677e-35
GE-InN-1	ZNF618	3.32821e-39	0.458698	0.583	0.42	9.77729e-35
GE-InN-1	ATXN1	9.53122e-39	0.488508	0.685	0.521	2.79999e-34
GE-InN-1	INA	1.74626e-38	0.470548	0.44	0.283	5.12998e-34
GE-InN-1	RNF165	2.10379e-38	0.475684	0.504	0.348	6.18032e-34
GE-InN-1	NKAIN3	8.56104e-38	0.302493	0.854	0.692	2.51498e-33
GE-InN-1	MYCBP2	3.20347e-37	0.37484	0.862	0.773	9.41083e-33
GE-InN-1	TENM2	3.73783e-37	0.514246	0.473	0.309	1.09806e-32
GE-InN-1	TOX	3.80271e-37	0.484685	0.758	0.605	1.11712e-32
GE-InN-1	AFF2	1.23919e-36	0.393656	0.541	0.353	3.64036e-32
GE-InN-1	TMEFF1	2.98364e-36	0.417145	0.717	0.58	8.76504e-32
GE-InN-1	AC008056.1	9.44936e-36	0.444621	0.663	0.495	2.77594e-31
GE-InN-1	MAP4K4	1.2051e-35	0.303152	0.942	0.871	3.54023e-31
GE-InN-1	RIMS2	1.51031e-35	0.375603	0.739	0.581	4.43683e-31
GE-InN-1	NOL4	2.69236e-35	0.421337	0.754	0.621	7.90935e-31
GE-InN-1	EDIL3	2.86361e-35	0.491314	0.416	0.259	8.41242e-31
GE-InN-1	GABRB3	3.5151e-35	0.470451	0.632	0.475	1.03263e-30
GE-InN-1	TUBB2B	3.61183e-35	0.384719	0.869	0.798	1.06105e-30
GE-InN-1	MIR124-2HG	4.00342e-35	0.355662	0.607	0.426	1.17609e-30
GE-InN-1	NREP	7.72505e-35	0.404196	0.704	0.583	2.26939e-30
GE-InN-1	TCF4-AS1	1.33219e-34	0.495576	0.448	0.303	3.91357e-30
GE-InN-1	PHF21B	2.59831e-34	0.433901	0.737	0.629	7.63306e-30
GE-InN-1	FNBP1	1.13946e-33	0.433062	0.613	0.472	3.3474e-29
GE-InN-1	SBK1	2.36668e-33	0.427706	0.483	0.338	6.9526e-29
GE-InN-1	MIR137HG	4.56926e-33	0.437836	0.321	0.182	1.34231e-28
GE-InN-1	HECTD4	9.9144e-33	0.393661	0.739	0.641	2.91255e-28
GE-InN-1	SOGA3	1.12013e-32	0.364197	0.667	0.539	3.29061e-28
GE-InN-1	SLC4A4	1.55562e-32	0.483472	0.518	0.366	4.56993e-28
GE-InN-1	FSCN1	2.69423e-32	0.41487	0.396	0.256	7.91484e-28
GE-InN-1	MIAT	5.72488e-32	0.341558	0.697	0.535	1.6818e-27
GE-InN-1	TTC3	6.92705e-32	0.26888	0.941	0.878	2.03496e-27
GE-InN-1	NSG2	1.13339e-31	0.379466	0.551	0.389	3.32955e-27
GE-InN-1	HECW1	1.89238e-31	0.354188	0.69	0.506	5.55925e-27
GE-InN-1	ST8SIA2	2.60632e-31	0.418517	0.519	0.379	7.65658e-27
GE-InN-1	IGF1R	4.61574e-31	0.284926	0.953	0.883	1.35597e-26
GE-InN-1	CTNNA2	5.34402e-31	0.275677	0.989	0.811	1.56991e-26
GE-InN-1	PHACTR1	1.33504e-30	0.332873	0.895	0.796	3.92195e-26
GE-InN-1	MARCKS	1.48096e-30	0.309923	0.863	0.779	4.35061e-26
GE-InN-1	NCAM2	5.07488e-30	0.500702	0.625	0.459	1.49085e-25
GE-InN-1	DLGAP4	6.26023e-30	0.328216	0.77	0.625	1.83907e-25
GE-InN-1	EXT1	6.82454e-30	0.443358	0.749	0.634	2.00484e-25
GE-InN-1	ZNF69	7.57747e-30	0.380986	0.509	0.362	2.22603e-25
GE-InN-1	SENP7	8.00566e-30	0.359934	0.793	0.701	2.35182e-25
GE-InN-1	AC010729.2	1.29389e-29	0.394713	0.276	0.158	3.80107e-25
GE-InN-1	KAT6B	2.20892e-29	0.292654	0.866	0.756	6.48914e-25
GE-InN-1	DOCK11	3.10048e-29	0.446732	0.532	0.402	9.10827e-25
GE-InN-1	KDM6B	3.2268e-29	0.372681	0.359	0.226	9.47938e-25
GE-InN-1	RAB2A	1.19027e-28	0.372968	0.681	0.566	3.49667e-24
GE-InN-1	SCML2	1.63248e-28	0.449161	0.346	0.221	4.79573e-24
GE-InN-1	PTMS	1.70165e-28	0.347459	0.742	0.627	4.99892e-24
GE-InN-1	NMT2	2.34297e-28	0.411363	0.468	0.334	6.88295e-24
GE-InN-1	KIAA0408	4.25533e-28	0.379926	0.565	0.434	1.25009e-23
GE-InN-1	MACF1	5.06544e-28	0.265973	0.96	0.908	1.48808e-23
GE-InN-1	KHDRBS1	1.00289e-27	0.348751	0.69	0.576	2.94618e-23
GE-InN-1	DYNC1H1	1.38871e-27	0.399187	0.615	0.495	4.0796e-23
GE-InN-1	TLE1	1.60507e-27	0.371962	0.476	0.33	4.7152e-23
GE-InN-1	CLIC4	1.96037e-27	0.403251	0.574	0.44	5.75897e-23
GE-InN-1	NCOA2	3.43477e-27	0.33738	0.816	0.717	1.00903e-22
GE-InN-1	TMEM123	1.66099e-26	0.317549	0.776	0.646	4.87949e-22
GE-InN-1	DPF1	4.7536e-26	0.406308	0.291	0.179	1.39647e-21
GE-InN-1	ADGRL3	5.79362e-26	0.306463	0.902	0.803	1.70199e-21
GE-InN-1	JAKMIP2	6.31713e-26	0.336856	0.788	0.698	1.85578e-21
GE-InN-1	ACTB	7.24106e-26	0.314743	0.871	0.813	2.12721e-21
GE-InN-1	BCL9	8.41203e-26	0.416225	0.522	0.401	2.4712e-21
GE-InN-1	HERC1	1.02937e-25	0.329685	0.78	0.688	3.02397e-21
GE-InN-1	NRCAM	2.6202e-25	0.265186	0.543	0.407	7.69735e-21
GE-InN-1	SVOP	7.25909e-25	0.403638	0.381	0.26	2.1325e-20
GE-InN-1	RBP1	1.30201e-24	0.399082	0.358	0.238	3.82493e-20
GE-InN-1	CXCR4	1.47956e-24	0.353214	0.311	0.195	4.3465e-20
GE-InN-1	PPIP5K2	2.13902e-24	0.396726	0.522	0.408	6.28379e-20
GE-InN-1	SUSD1	3.3644e-24	0.417438	0.328	0.214	9.88358e-20
GE-InN-1	COL11A1	4.59704e-24	0.455562	0.403	0.277	1.35047e-19
GE-InN-1	MIDN	4.8256e-24	0.369686	0.374	0.257	1.41762e-19
GE-InN-1	ACTG1	6.57352e-24	0.259639	0.926	0.868	1.9311e-19
GE-InN-1	NRXN2	7.55053e-24	0.361656	0.433	0.314	2.21812e-19
GE-InN-1	ANTXR1	1.15278e-23	0.36793	0.559	0.444	3.38652e-19
GE-InN-1	CELF5	1.90098e-23	0.385044	0.504	0.387	5.58451e-19
GE-InN-1	DLX2	3.30574e-23	0.311967	0.525	0.396	9.71128e-19
GE-InN-1	PFN2	5.84881e-23	0.309279	0.629	0.516	1.71821e-18
GE-InN-1	SMPD3	6.1486e-23	0.360858	0.412	0.289	1.80628e-18
GE-InN-1	LINC01122	6.7237e-23	0.309135	0.664	0.524	1.97522e-18
GE-InN-1	RECK	9.59754e-23	0.422415	0.365	0.253	2.81947e-18
GE-InN-1	KSR1	9.92532e-23	0.363982	0.384	0.264	2.91576e-18
GE-InN-1	MEGF9	1.02404e-22	0.350417	0.632	0.521	3.00833e-18
GE-InN-1	SIPA1L2	1.03298e-22	0.307634	0.512	0.382	3.03459e-18
GE-InN-1	GRIK3	3.62931e-22	0.253104	0.378	0.248	1.06618e-17
GE-InN-1	GSK3B	4.06909e-22	0.291816	0.839	0.772	1.19538e-17
GE-InN-1	FAM89B	1.29992e-21	0.316666	0.281	0.178	3.81876e-17
GE-InN-1	WDR86	3.68348e-21	0.331842	0.253	0.155	1.0821e-16
GE-InN-1	MEX3A	7.86275e-21	0.351371	0.521	0.411	2.30984e-16
GE-InN-1	TENM1	7.99848e-21	0.430326	0.311	0.206	2.34971e-16
GE-InN-1	MACO1	1.85735e-20	0.340378	0.533	0.42	5.45635e-16
GE-InN-1	ODF2L	2.14728e-20	0.340378	0.5	0.393	6.30807e-16
GE-InN-1	RAP1GDS1	2.77538e-20	0.352553	0.518	0.409	8.15325e-16
GE-InN-1	STMN1	3.07214e-20	0.266605	0.881	0.822	9.02504e-16
GE-InN-1	HECW2	4.66019e-20	0.372222	0.318	0.211	1.36902e-15
GE-InN-1	SEPTIN7	4.83032e-20	0.279441	0.726	0.643	1.419e-15
GE-InN-1	LINC01619	9.26593e-20	0.371817	0.421	0.307	2.72205e-15
GE-InN-1	ZFAND3	1.29216e-19	0.272514	0.874	0.807	3.79597e-15
GE-InN-1	PAK5	1.99848e-19	0.306189	0.595	0.469	5.87092e-15
GE-InN-1	KIF3C	2.20038e-19	0.327823	0.493	0.382	6.46407e-15
GE-InN-1	ANKIB1	2.27268e-19	0.29611	0.781	0.716	6.67646e-15
GE-InN-1	AKAP12	2.87018e-19	0.335455	0.412	0.3	8.43171e-15
GE-InN-1	ASCL1	3.35201e-19	0.348048	0.27	0.175	9.84719e-15
GE-InN-1	GPR161	4.68366e-19	0.295357	0.464	0.354	1.37592e-14
GE-InN-1	LRP1	5.24071e-19	0.30674	0.416	0.306	1.53956e-14
GE-InN-1	AC027288.3	5.27113e-19	0.369803	0.317	0.212	1.5485e-14
GE-InN-1	AC008056.2	5.64375e-19	0.362982	0.281	0.185	1.65796e-14
GE-InN-1	GNAI1	7.63463e-19	0.353515	0.393	0.287	2.24283e-14
GE-InN-1	EPCAM-DT	8.33893e-19	0.329026	0.53	0.424	2.44973e-14
GE-InN-1	ZNF254	1.14091e-18	0.302525	0.689	0.597	3.35165e-14
GE-InN-1	DDAH2	1.28138e-18	0.360977	0.433	0.335	3.76432e-14
GE-InN-1	PGAP1	2.02645e-18	0.267495	0.763	0.678	5.9531e-14
GE-InN-1	AGPAT4	2.02938e-18	0.327094	0.58	0.484	5.96172e-14
GE-InN-1	GDAP1	2.78643e-18	0.296409	0.692	0.587	8.18569e-14
GE-InN-1	SESTD1	2.91874e-18	0.295338	0.671	0.574	8.57439e-14
GE-InN-1	RTF1	3.04902e-18	0.322174	0.553	0.452	8.95711e-14
GE-InN-1	SRRM3	3.74481e-18	0.316057	0.397	0.287	1.10011e-13
GE-InN-1	ARHGAP35	4.56895e-18	0.304022	0.675	0.582	1.34222e-13
GE-InN-1	CBLB	5.32458e-18	0.274775	0.642	0.537	1.5642e-13
GE-InN-1	MAP3K20	7.49274e-18	0.348426	0.362	0.26	2.20114e-13
GE-InN-1	STARD4-AS1	8.84823e-18	0.281744	0.539	0.428	2.59935e-13
GE-InN-1	ELAVL3	1.10759e-17	0.271792	0.691	0.6	3.25375e-13
GE-InN-1	ERC1	1.34469e-17	0.304092	0.702	0.589	3.95029e-13
GE-InN-1	HIP1R	1.54752e-17	0.290817	0.285	0.19	4.54614e-13
GE-InN-1	PRKX	1.69989e-17	0.371667	0.373	0.273	4.99376e-13
GE-InN-1	SH3BP4	1.88523e-17	0.293584	0.326	0.226	5.53825e-13
GE-InN-1	ZKSCAN1	2.14185e-17	0.302455	0.584	0.491	6.2921e-13
GE-InN-1	LRCH2	2.57228e-17	0.308999	0.508	0.409	7.55658e-13
GE-InN-1	AKIRIN2	2.89122e-17	0.334864	0.339	0.247	8.49354e-13
GE-InN-1	WRN	3.38975e-17	0.327881	0.568	0.474	9.95807e-13
GE-InN-1	JPT1	3.70826e-17	0.311832	0.588	0.506	1.08938e-12
GE-InN-1	SMARCA5	3.85186e-17	0.341249	0.433	0.342	1.13156e-12
GE-InN-1	EFNA2	4.58846e-17	0.317599	0.297	0.206	1.34795e-12
GE-InN-1	CERK	5.33958e-17	0.338666	0.452	0.359	1.56861e-12
GE-InN-1	DLX5	5.58729e-17	0.253477	0.538	0.424	1.64138e-12
GE-InN-1	ITSN1	5.7984e-17	0.293439	0.705	0.617	1.7034e-12
GE-InN-1	KCNQ1OT1	7.30481e-17	0.435995	0.251	0.164	2.14593e-12
GE-InN-1	CTNNBIP1	9.74708e-17	0.323101	0.298	0.206	2.8634e-12
GE-InN-1	TIAM2	1.25782e-16	0.285452	0.705	0.633	3.69509e-12
GE-InN-1	AMER2	1.27551e-16	0.293875	0.341	0.244	3.74707e-12
GE-InN-1	SLC6A1	1.27557e-16	0.287496	0.455	0.355	3.74724e-12
GE-InN-1	MOB4	1.69351e-16	0.289843	0.377	0.282	4.97502e-12
GE-InN-1	ASH1L	2.28281e-16	0.276874	0.811	0.756	6.70622e-12
GE-InN-1	MEX3B	2.55221e-16	0.300197	0.314	0.221	7.49764e-12
GE-InN-1	MAPK8	2.60392e-16	0.266262	0.79	0.707	7.64953e-12
GE-InN-1	POU3F3	3.07707e-16	0.300925	0.598	0.518	9.03952e-12
GE-InN-1	LZTS1	3.43011e-16	0.298771	0.257	0.169	1.00766e-11
GE-InN-1	CLIP2	4.10355e-16	0.258363	0.605	0.506	1.2055e-11
GE-InN-1	MLLT11	5.87482e-16	0.333106	0.489	0.401	1.72585e-11
GE-InN-1	AC090709.1	1.04832e-15	0.32082	0.269	0.183	3.07966e-11
GE-InN-1	CD24	1.19907e-15	0.281444	0.562	0.472	3.52251e-11
GE-InN-1	CELSR2	1.21276e-15	0.275499	0.253	0.169	3.56271e-11
GE-InN-1	ST7-AS2	1.23432e-15	0.346272	0.414	0.321	3.62605e-11
GE-InN-1	KMT5B	1.65181e-15	0.292331	0.618	0.54	4.85251e-11
GE-InN-1	CDK5R1	1.6824e-15	0.262958	0.371	0.277	4.94239e-11
GE-InN-1	LMBR1L	1.71334e-15	0.29303	0.361	0.269	5.03329e-11
GE-InN-1	TSC22D2	1.8479e-15	0.30014	0.577	0.492	5.42857e-11
GE-InN-1	BTRC	1.96847e-15	0.280243	0.655	0.573	5.78276e-11
GE-InN-1	KIF5A	2.07801e-15	0.257581	0.557	0.463	6.10457e-11
GE-InN-1	TRIM36	2.15689e-15	0.301536	0.462	0.366	6.33629e-11
GE-InN-1	BX890604.2	4.94673e-15	0.292528	0.442	0.356	1.4532e-10
GE-InN-1	LRRN1	5.40239e-15	0.27094	0.404	0.306	1.58706e-10
GE-InN-1	MXI1	1.22594e-14	0.277126	0.571	0.479	3.60145e-10
GE-InN-1	AC007405.1	1.55518e-14	0.334364	0.261	0.178	4.56864e-10
GE-InN-1	GNB1	2.06269e-14	0.252932	0.771	0.716	6.05956e-10
GE-InN-1	FEZ1	3.63565e-14	0.301534	0.519	0.442	1.06804e-09
GE-InN-1	BRD3	3.65215e-14	0.299662	0.397	0.309	1.07289e-09
GE-InN-1	BACH1	3.93053e-14	0.347475	0.514	0.419	1.15467e-09
GE-InN-1	UBTD2	5.78764e-14	0.295575	0.51	0.422	1.70024e-09
GE-InN-1	PLEKHO1	7.73362e-14	0.281194	0.354	0.267	2.27191e-09
GE-InN-1	TAF7	1.43344e-13	0.300489	0.294	0.215	4.21103e-09
GE-InN-1	AGO1	1.64007e-13	0.285403	0.312	0.233	4.81802e-09
GE-InN-1	ACVR2B	3.53735e-13	0.285452	0.411	0.33	1.03917e-08
GE-InN-1	CCNG2	5.41166e-13	0.253721	0.429	0.342	1.58978e-08
GE-InN-1	HNRNPA0	7.09112e-13	0.258576	0.469	0.386	2.08316e-08
GE-InN-1	CAMSAP1	1.04774e-12	0.290982	0.502	0.428	3.07794e-08
GE-InN-1	YWHAG	1.19325e-12	0.27531	0.397	0.317	3.50542e-08
GE-InN-1	AC017053.1	1.35628e-12	0.251823	0.333	0.244	3.98435e-08
GE-InN-1	ABHD17B	1.71199e-12	0.29607	0.299	0.223	5.02932e-08
GE-InN-1	PXDN	2.06769e-12	0.288699	0.43	0.352	6.07425e-08
GE-InN-1	H1F0	4.40331e-12	0.253778	0.547	0.47	1.29356e-07
GE-InN-1	PAK2	4.54284e-12	0.251088	0.603	0.537	1.33455e-07
GE-InN-1	HERPUD2	4.67951e-12	0.280421	0.304	0.226	1.3747e-07
GE-InN-1	ANKRD50	7.01384e-12	0.254745	0.322	0.244	2.06046e-07
GE-InN-1	MOB1B	7.63582e-12	0.29853	0.406	0.326	2.24318e-07
GE-InN-1	OGG1	7.95894e-12	0.286632	0.343	0.269	2.3381e-07
GE-InN-1	RGS17	1.03751e-11	0.288707	0.337	0.261	3.04789e-07
GE-InN-1	NOVA2	1.11071e-11	0.253987	0.295	0.222	3.26293e-07
GE-InN-1	ACAP3	1.63845e-11	0.266734	0.271	0.201	4.81329e-07
GE-InN-1	GPR173	2.04122e-11	0.274894	0.561	0.492	5.99649e-07
GE-InN-1	PREP	3.17312e-11	0.257008	0.25	0.179	9.32168e-07
GE-InN-1	DIMT1	8.85831e-11	0.268571	0.375	0.302	2.6023e-06
GE-InN-1	LRRC40	1.35398e-10	0.261227	0.395	0.324	3.9776e-06
GE-InN-1	KIAA1841	1.46096e-10	0.299356	0.451	0.392	4.29186e-06
GE-InN-1	CCDC112	1.77171e-10	0.259478	0.391	0.322	5.20474e-06
GE-InN-1	ZNF737	1.93516e-10	0.254324	0.301	0.232	5.68493e-06
GE-InN-1	GFOD2	3.99244e-10	0.255933	0.261	0.194	1.17286e-05
GE-InN-1	HCFC2	4.91571e-10	0.260513	0.25	0.187	1.44409e-05
GE-InN-1	AP003086.1	1.2674e-09	0.281487	0.296	0.228	3.72324e-05
GE-InN-1	ZNF821	1.35109e-09	0.263447	0.332	0.262	3.9691e-05
GE-InN-1	SMARCB1	1.46945e-09	0.275713	0.334	0.272	4.31679e-05
GE-InN-1	WDR44	1.62846e-09	0.260556	0.339	0.271	4.78393e-05
GE-InN-1	TTC21B	1.84645e-09	0.260852	0.397	0.332	5.42433e-05
GE-InN-1	GAB2	2.60756e-09	0.285936	0.38	0.31	7.66023e-05
GE-InN-1	UNC13B	3.58755e-09	0.28978	0.334	0.267	0.000105392
GE-InN-1	RAB11FIP4	4.23086e-09	0.2552	0.28	0.214	0.00012429
GE-InN-1	YAF2	6.84798e-09	0.251515	0.459	0.39	0.000201173
GE-InN-1	SOX12	1.37148e-08	0.265542	0.284	0.226	0.0004029
GE-InN-1	AC090517.5	2.62756e-08	0.257337	0.304	0.245	0.0007719
GE-InN-1	RAB10	6.76881e-08	0.266538	0.572	0.526	0.00198847
GE-InN-1	AC011346.1	9.97581e-08	0.271096	0.343	0.282	0.00293059
GE-InN-1	CYTH1	2.81711e-07	0.265241	0.377	0.323	0.00827582
GE-InN-1	ANKUB1	5.12235e-07	0.2535	0.456	0.401	0.0150479
GE-InN-1	RIN2	7.88033e-07	0.252196	0.373	0.318	0.02315
GE-InN-2	PLXNA4	0	3.21019	0.913	0.238	0
GE-InN-2	AC092691.1	0	2.11531	0.982	0.577	0
GE-InN-2	LSAMP	0	1.891	0.991	0.837	0
GE-InN-2	ZSWIM5	0	1.69867	0.974	0.721	0
GE-InN-2	SOX6	0	1.57488	0.991	0.775	0
GE-InN-2	TIAM1	4.09654e-273	1.64716	0.9	0.527	1.20344e-268
GE-InN-2	EFNA5	1.5479e-265	1.81592	0.728	0.265	4.54727e-261
GE-InN-2	DACH2	4.49206e-245	1.62785	0.821	0.402	1.31963e-240
GE-InN-2	STXBP5L	3.71565e-239	1.52863	0.911	0.611	1.09155e-234
GE-InN-2	PDGFD	7.73073e-238	1.64142	0.785	0.344	2.27106e-233
GE-InN-2	ZNF536	2.21005e-230	1.24965	0.954	0.674	6.49248e-226
GE-InN-2	BEST3	2.74126e-187	1.06938	0.294	0.045	8.053e-183
GE-InN-2	AC092691.3	4.65184e-165	1.14639	0.49	0.163	1.36657e-160
GE-InN-2	LHX6	9.04637e-155	1.01082	0.55	0.204	2.65755e-150
GE-InN-2	SAMD5	5.58914e-147	1.33487	0.42	0.123	1.64192e-142
GE-InN-2	CUX2	1.17033e-145	1.13718	0.818	0.482	3.43809e-141
GE-InN-2	SFTA3	2.97437e-144	0.906389	0.262	0.048	8.73781e-140
GE-InN-2	NRXN3	5.79429e-144	0.631557	0.999	0.9	1.70219e-139
GE-InN-2	DCLK2	1.24058e-142	0.788529	0.991	0.918	3.64446e-138
GE-InN-2	PLS3	2.92228e-135	0.940342	0.85	0.521	8.5848e-131
GE-InN-2	CASC15	2.87084e-131	0.683252	0.997	0.914	8.43365e-127
GE-InN-2	NBEA	2.12414e-129	0.804063	0.953	0.844	6.24008e-125
GE-InN-2	LSAMP-AS1	1.90937e-128	1.05383	0.494	0.199	5.60916e-124
GE-InN-2	DGKB	4.1668e-127	1.33926	0.577	0.264	1.22408e-122
GE-InN-2	LINC00903	6.37687e-122	0.867586	0.352	0.104	1.87333e-117
GE-InN-2	NKX2-1	3.80298e-119	0.816825	0.306	0.08	1.1172e-114
GE-InN-2	GRIA4	3.38925e-118	1.16729	0.769	0.477	9.9566e-114
GE-InN-2	NXPH1	4.51002e-118	1.26229	0.613	0.279	1.32491e-113
GE-InN-2	AL033504.1	5.66382e-111	1.25138	0.334	0.099	1.66386e-106
GE-InN-2	SACS	1.56947e-104	1.00417	0.777	0.569	4.61062e-100
GE-InN-2	RUNX1T1	2.29552e-93	0.736964	0.933	0.683	6.74355e-89
GE-InN-2	PDZRN4	3.17281e-93	0.821102	0.756	0.468	9.32076e-89
GE-InN-2	CEMIP2	5.70325e-90	0.711407	0.792	0.498	1.67544e-85
GE-InN-2	PIP5K1B	9.33218e-89	0.948757	0.623	0.35	2.74152e-84
GE-InN-2	GAD1	1.5258e-86	0.70959	0.818	0.572	4.48235e-82
GE-InN-2	FRMD4A	4.03769e-85	0.814731	0.882	0.724	1.18615e-80
GE-InN-2	MEG3	3.28134e-80	0.796753	0.836	0.646	9.63959e-76
GE-InN-2	NAV3	5.73341e-79	0.577343	0.978	0.895	1.6843e-74
GE-InN-2	SRRM4	1.85349e-78	0.652952	0.849	0.608	5.445e-74
GE-InN-2	LARGE1	9.697e-78	0.987964	0.642	0.418	2.84869e-73
GE-InN-2	RERE	1.05164e-75	0.442252	0.996	0.968	3.08941e-71
GE-InN-2	BCL11B	3.2275e-74	0.566828	0.919	0.71	9.48143e-70
GE-InN-2	PDE1A	2.35626e-73	1.2697	0.34	0.136	6.92197e-69
GE-InN-2	CRB1	2.45325e-73	0.742694	0.718	0.496	7.20691e-69
GE-InN-2	CORO2B	6.14527e-73	0.675962	0.804	0.616	1.8053e-68
GE-InN-2	TMEM123	1.11898e-72	0.666957	0.82	0.644	3.28722e-68
GE-InN-2	DCX	9.43614e-72	0.596848	0.912	0.733	2.77205e-67
GE-InN-2	ASAP1	2.41516e-70	0.712541	0.87	0.763	7.09503e-66
GE-InN-2	NYAP2	4.2505e-70	0.816148	0.515	0.283	1.24867e-65
GE-InN-2	FOXN3	1.47605e-69	0.591191	0.939	0.864	4.3362e-65
GE-InN-2	KIF2A	2.38669e-69	0.614077	0.883	0.738	7.01138e-65
GE-InN-2	KLHL13	4.56557e-68	0.894181	0.407	0.193	1.34123e-63
GE-InN-2	NEDD4L	1.66418e-66	0.487139	0.981	0.922	4.88888e-62
GE-InN-2	LINC00535	8.34636e-66	0.810427	0.364	0.159	2.45191e-61
GE-InN-2	SOX11	2.23296e-64	0.456268	0.997	0.889	6.55978e-60
GE-InN-2	BCL11A	2.62148e-63	0.564372	0.865	0.679	7.70111e-59
GE-InN-2	RYBP	2.22134e-62	0.839397	0.5	0.295	6.52564e-58
GE-InN-2	GALNT14	2.70203e-61	1.01745	0.322	0.139	7.93775e-57
GE-InN-2	ST8SIA4	3.73772e-60	0.696413	0.587	0.368	1.09803e-55
GE-InN-2	MOB3B	3.36317e-58	0.667051	0.839	0.69	9.87999e-54
GE-InN-2	TET2	1.22717e-57	0.609978	0.733	0.551	3.60505e-53
GE-InN-2	AP002989.1	9.04495e-56	0.514234	0.34	0.148	2.65714e-51
GE-InN-2	KCND3	5.27397e-54	0.804131	0.274	0.114	1.54933e-49
GE-InN-2	CCDC136	7.43229e-54	0.603291	0.306	0.136	2.18339e-49
GE-InN-2	MEG8	1.4537e-52	0.853082	0.541	0.348	4.27055e-48
GE-InN-2	GLCCI1	4.13922e-50	0.52016	0.846	0.692	1.21598e-45
GE-InN-2	PTPRS	7.17141e-50	0.504278	0.859	0.768	2.10674e-45
GE-InN-2	RAB3IP	3.58265e-49	0.754768	0.359	0.186	1.05247e-44
GE-InN-2	PCDH17	5.27315e-48	0.660063	0.31	0.145	1.54909e-43
GE-InN-2	ASTN1	6.22034e-48	0.575884	0.812	0.659	1.82735e-43
GE-InN-2	NCAM1	4.98884e-47	0.395647	0.971	0.851	1.46557e-42
GE-InN-2	FNDC5	1.1191e-46	0.504392	0.259	0.109	3.28759e-42
GE-InN-2	AC090531.1	1.1838e-46	0.649927	0.387	0.206	3.47765e-42
GE-InN-2	TMEM131L	4.49874e-46	0.453088	0.908	0.79	1.3216e-41
GE-InN-2	TOX	7.40787e-46	0.686497	0.744	0.614	2.17621e-41
GE-InN-2	ELAVL2	2.11408e-45	0.63086	0.584	0.397	6.21054e-41
GE-InN-2	NSG2	6.83445e-45	0.579	0.578	0.392	2.00776e-40
GE-InN-2	ADAMTS5	1.09659e-43	0.466878	0.321	0.152	3.22144e-39
GE-InN-2	ANGPT2	1.21608e-43	0.922059	0.337	0.178	3.57249e-39
GE-InN-2	TCF4	3.4005e-43	0.325429	0.999	0.957	9.98966e-39
GE-InN-2	MIAT	1.98789e-42	0.521382	0.708	0.54	5.83983e-38
GE-InN-2	NBAT1	1.25592e-41	0.56207	0.605	0.431	3.6895e-37
GE-InN-2	STMN2	1.19228e-39	0.44804	0.901	0.78	3.50255e-35
GE-InN-2	CADPS	1.33634e-39	0.479669	0.757	0.568	3.92577e-35
GE-InN-2	AFAP1	2.01946e-38	0.527825	0.618	0.453	5.93258e-34
GE-InN-2	MAP4K4	2.58773e-38	0.376684	0.94	0.874	7.60198e-34
GE-InN-2	IGDCC3	5.27599e-38	0.543389	0.449	0.281	1.54993e-33
GE-InN-2	AUTS2	7.84201e-37	0.255261	0.997	0.988	2.30375e-32
GE-InN-2	AC008056.1	1.22846e-36	0.564712	0.669	0.501	3.60886e-32
GE-InN-2	PLXNA2	2.49e-36	0.444255	0.8	0.656	7.31488e-32
GE-InN-2	CTNNBIP1	2.8026e-36	0.552116	0.351	0.201	8.23318e-32
GE-InN-2	EDIL3	6.57716e-36	0.743844	0.425	0.264	1.93217e-31
GE-InN-2	ROBO2	9.28522e-36	0.33209	0.943	0.841	2.72772e-31
GE-InN-2	ARX	2.77994e-35	0.409658	0.768	0.61	8.16662e-31
GE-InN-2	KIZ	1.05099e-34	0.546909	0.423	0.268	3.08749e-30
GE-InN-2	SLC4A4	5.52662e-34	0.486338	0.543	0.368	1.62356e-29
GE-InN-2	PBX1	7.30046e-34	0.353389	0.942	0.899	2.14466e-29
GE-InN-2	MAP1B	9.7069e-34	0.379142	0.957	0.925	2.8516e-29
GE-InN-2	SLAIN1	1.09381e-33	0.357232	0.919	0.797	3.21328e-29
GE-InN-2	BAZ2B	1.29002e-33	0.477118	0.825	0.747	3.78969e-29
GE-InN-2	ST6GALNAC5	1.38648e-33	0.907238	0.419	0.269	4.07306e-29
GE-InN-2	FNBP1L	4.02868e-33	0.35954	0.924	0.855	1.18351e-28
GE-InN-2	EPHA5	4.17451e-33	0.346214	0.875	0.679	1.22635e-28
GE-InN-2	ERO1B	8.80715e-33	0.563936	0.431	0.276	2.58728e-28
GE-InN-2	PLCL1	4.15057e-32	0.637305	0.513	0.358	1.21931e-27
GE-InN-2	PIK3R3	1.0537e-31	0.599703	0.544	0.401	3.09546e-27
GE-InN-2	BTRC	1.93434e-31	0.517344	0.676	0.573	5.68251e-27
GE-InN-2	NMT2	3.03885e-31	0.571087	0.479	0.338	8.92724e-27
GE-InN-2	MAPK10	1.13564e-30	0.40287	0.888	0.846	3.33617e-26
GE-InN-2	FRYL	5.51913e-29	0.40644	0.756	0.656	1.62136e-24
GE-InN-2	SOX4	3.7977e-28	0.359054	0.99	0.901	1.11565e-23
GE-InN-2	DOCK11	5.57707e-28	0.512362	0.542	0.406	1.63837e-23
GE-InN-2	AC007405.1	3.15142e-26	0.563588	0.298	0.175	9.25794e-22
GE-InN-2	KIF21B	7.82993e-26	0.416606	0.454	0.315	2.3002e-21
GE-InN-2	SESTD1	1.44601e-25	0.418689	0.682	0.576	4.24795e-21
GE-InN-2	ST8SIA2	1.58169e-25	0.462171	0.514	0.386	4.64653e-21
GE-InN-2	AFF2	1.92393e-25	0.462329	0.512	0.366	5.65192e-21
GE-InN-2	TMSB4X	4.39126e-25	0.38599	0.871	0.813	1.29002e-20
GE-InN-2	TMEM181	9.846e-25	0.392247	0.541	0.41	2.89246e-20
GE-InN-2	KALRN	1.06536e-24	0.28764	0.955	0.83	3.1297e-20
GE-InN-2	VPS13C	2.13415e-24	0.445078	0.539	0.412	6.2695e-20
GE-InN-2	PRKD1	6.05024e-24	0.419295	0.744	0.622	1.77738e-19
GE-InN-2	PFN2	7.204e-24	0.451597	0.631	0.521	2.11632e-19
GE-InN-2	DAPK1	7.80171e-24	0.402391	0.817	0.717	2.29191e-19
GE-InN-2	MAP2	5.68185e-23	0.254019	0.987	0.955	1.66916e-18
GE-InN-2	ELF2	1.56093e-22	0.370853	0.839	0.758	4.58553e-18
GE-InN-2	ACTG1	2.1898e-22	0.429198	0.907	0.874	6.43298e-18
GE-InN-2	PAM	2.94558e-22	0.255795	0.756	0.583	8.65323e-18
GE-InN-2	CLIC4	4.53435e-22	0.430315	0.569	0.447	1.33206e-17
GE-InN-2	LRRFIP1	1.90705e-21	0.441409	0.551	0.432	5.60233e-17
GE-InN-2	SEMA6D	3.14766e-21	0.532137	0.557	0.431	9.24687e-17
GE-InN-2	GRIA3	3.41766e-21	0.525841	0.358	0.239	1.004e-16
GE-InN-2	NCOA2	3.72653e-21	0.368872	0.787	0.727	1.09474e-16
GE-InN-2	RND3	5.99133e-21	0.334686	0.598	0.477	1.76007e-16
GE-InN-2	CCSER1	3.22866e-20	0.309255	0.916	0.761	9.48485e-16
GE-InN-2	NMNAT2	3.60205e-20	0.326495	0.696	0.559	1.05818e-15
GE-InN-2	SENP7	5.99073e-20	0.344381	0.778	0.708	1.7599e-15
GE-InN-2	CHD7	6.92511e-20	0.290033	0.801	0.706	2.03439e-15
GE-InN-2	KCNH8	9.5602e-20	0.310653	0.803	0.696	2.8085e-15
GE-InN-2	CDKL5	1.4654e-19	0.449933	0.562	0.457	4.30489e-15
GE-InN-2	KIF5A	1.56196e-19	0.378009	0.57	0.464	4.58857e-15
GE-InN-2	GSK3B	1.86902e-19	0.297821	0.834	0.776	5.49061e-15
GE-InN-2	TIAM2	2.80373e-19	0.364829	0.724	0.633	8.23652e-15
GE-InN-2	ZNF254	7.38903e-19	0.382884	0.678	0.602	2.17068e-14
GE-InN-2	KLHL2	9.37353e-19	0.404252	0.291	0.189	2.75366e-14
GE-InN-2	TMEM108	9.53993e-19	0.322644	0.675	0.56	2.80255e-14
GE-InN-2	MAP3K20	1.25023e-18	0.440695	0.371	0.263	3.67281e-14
GE-InN-2	JAZF1	3.3948e-18	0.401812	0.625	0.514	9.9729e-14
GE-InN-2	POU3F2	3.98474e-18	0.360406	0.308	0.203	1.1706e-13
GE-InN-2	BRINP2	4.1086e-18	0.410314	0.448	0.327	1.20698e-13
GE-InN-2	RPS27	4.11213e-18	0.390689	0.858	0.812	1.20802e-13
GE-InN-2	GSE1	4.11708e-18	0.336027	0.617	0.521	1.20947e-13
GE-InN-2	GAD2	6.48218e-18	0.36506	0.661	0.555	1.90427e-13
GE-InN-2	TUBB	8.58766e-18	0.380483	0.733	0.673	2.5228e-13
GE-InN-2	PAK3	1.20123e-17	0.285225	0.827	0.735	3.52884e-13
GE-InN-2	LINC00354	1.36176e-17	0.379687	0.267	0.167	4.00043e-13
GE-InN-2	NOL4	2.12481e-17	0.339216	0.72	0.632	6.24204e-13
GE-InN-2	PPA2	2.45617e-17	0.429621	0.278	0.182	7.21549e-13
GE-InN-2	CORO1C	3.90319e-17	0.342095	0.588	0.496	1.14664e-12
GE-InN-2	MEGF9	4.32981e-17	0.365334	0.624	0.527	1.27197e-12
GE-InN-2	KLF7	1.30162e-16	0.291988	0.74	0.639	3.82377e-12
GE-InN-2	TUBA1A	1.42071e-16	0.290046	0.962	0.931	4.17363e-12
GE-InN-2	SOGA3	1.89187e-16	0.30806	0.642	0.549	5.55774e-12
GE-InN-2	RPL37A	2.65902e-16	0.317628	0.886	0.845	7.81141e-12
GE-InN-2	CRMP1	3.06614e-16	0.271559	0.76	0.689	9.0074e-12
GE-InN-2	ROBO1	3.26139e-16	0.423349	0.727	0.66	9.581e-12
GE-InN-2	MTRNR2L12	4.67068e-16	0.381205	0.517	0.421	1.37211e-11
GE-InN-2	ABAT	5.3026e-16	0.37183	0.417	0.312	1.55775e-11
GE-InN-2	HDAC2	5.56151e-16	0.298258	0.619	0.525	1.6338e-11
GE-InN-2	DPYSL2	6.07434e-16	0.304566	0.808	0.748	1.78446e-11
GE-InN-2	SOX1-OT	1.45815e-15	0.279708	0.671	0.569	4.2836e-11
GE-InN-2	DIMT1	3.09947e-15	0.368921	0.395	0.302	9.1053e-11
GE-InN-2	TUBB3	3.61304e-15	0.338609	0.795	0.751	1.0614e-10
GE-InN-2	SOS2	4.51541e-15	0.387684	0.593	0.505	1.32649e-10
GE-InN-2	PHACTR4	4.78143e-15	0.318105	0.747	0.69	1.40464e-10
GE-InN-2	SLC4A7	5.18302e-15	0.328708	0.557	0.464	1.52262e-10
GE-InN-2	TMEFF1	5.61941e-15	0.333344	0.677	0.593	1.65081e-10
GE-InN-2	ATAD2B	8.27107e-15	0.329538	0.548	0.456	2.42979e-10
GE-InN-2	H3F3A	1.64223e-14	0.317355	0.811	0.768	4.82438e-10
GE-InN-2	PPM1L	1.79942e-14	0.400376	0.597	0.516	5.28617e-10
GE-InN-2	DLGAP4	2.23548e-14	0.268414	0.731	0.638	6.56716e-10
GE-InN-2	EEF1A1	3.58889e-14	0.324561	0.93	0.922	1.05431e-09
GE-InN-2	SH3GLB1	3.89545e-14	0.307417	0.408	0.308	1.14437e-09
GE-InN-2	EPCAM-DT	4.47933e-14	0.402589	0.518	0.431	1.31589e-09
GE-InN-2	STMN1	7.0009e-14	0.280152	0.87	0.826	2.05665e-09
GE-InN-2	TRIM2	8.68293e-14	0.256248	0.888	0.852	2.55078e-09
GE-InN-2	ARL4D	1.12139e-13	0.333335	0.292	0.204	3.29432e-09
GE-InN-2	HNRNPK	1.39353e-13	0.320079	0.567	0.495	4.09376e-09
GE-InN-2	RPS29	1.43726e-13	0.317428	0.759	0.712	4.22225e-09
GE-InN-2	AKNAD1	1.47985e-13	0.343335	0.329	0.241	4.34736e-09
GE-InN-2	HNRNPA1	1.80766e-13	0.365884	0.657	0.613	5.31038e-09
GE-InN-2	ARHGEF7	2.17012e-13	0.28613	0.623	0.557	6.37515e-09
GE-InN-2	LRFN5	2.21894e-13	0.698654	0.31	0.225	6.51858e-09
GE-InN-2	LANCL1	2.56434e-13	0.349198	0.307	0.222	7.53326e-09
GE-InN-2	PBRM1	3.0178e-13	0.274414	0.726	0.675	8.86538e-09
GE-InN-2	RIC8B	3.19298e-13	0.348027	0.405	0.314	9.38002e-09
GE-InN-2	RPS23	3.44254e-13	0.272847	0.797	0.74	1.01132e-08
GE-InN-2	CECR2	3.58008e-13	0.29693	0.702	0.63	1.05172e-08
GE-InN-2	MYO1B	6.42317e-13	0.311861	0.373	0.282	1.88693e-08
GE-InN-2	ZNF618	6.68341e-13	0.330757	0.521	0.438	1.96339e-08
GE-InN-2	RPS21	6.86863e-13	0.258681	0.811	0.759	2.0178e-08
GE-InN-2	PPP1R14B	8.29868e-13	0.28113	0.551	0.466	2.4379e-08
GE-InN-2	GDAP1	9.78607e-13	0.319517	0.66	0.598	2.87485e-08
GE-InN-2	RPL11	1.13955e-12	0.298281	0.846	0.81	3.34765e-08
GE-InN-2	LRCH2	1.24214e-12	0.333133	0.5	0.414	3.64904e-08
GE-InN-2	TRIM36	1.40533e-12	0.333551	0.452	0.372	4.12844e-08
GE-InN-2	KITLG	1.632e-12	0.297686	0.332	0.238	4.79432e-08
GE-InN-2	PANTR1	1.88355e-12	0.257801	0.846	0.782	5.53332e-08
GE-InN-2	PWRN4	1.9482e-12	0.453157	0.328	0.241	5.72323e-08
GE-InN-2	STARD4-AS1	2.59748e-12	0.317963	0.516	0.437	7.63061e-08
GE-InN-2	ZNF609	3.06649e-12	0.267947	0.84	0.782	9.00843e-08
GE-InN-2	FGD3	3.40736e-12	0.312518	0.566	0.489	1.00098e-07
GE-InN-2	ZHX2	4.11622e-12	0.397961	0.671	0.608	1.20922e-07
GE-InN-2	OLFM2	4.84015e-12	0.383226	0.363	0.281	1.42189e-07
GE-InN-2	LRRC7	5.0135e-12	0.261434	0.747	0.641	1.47281e-07
GE-InN-2	NREP	5.96753e-12	0.260489	0.666	0.594	1.75308e-07
GE-InN-2	DBN1	7.77256e-12	0.319217	0.425	0.344	2.28335e-07
GE-InN-2	ST6GAL2	1.14387e-11	0.361574	0.316	0.235	3.36034e-07
GE-InN-2	SOX1	1.19766e-11	0.315426	0.465	0.383	3.51838e-07
GE-InN-2	ARHGEF2	1.44382e-11	0.327842	0.389	0.31	4.24151e-07
GE-InN-2	FARP1	1.47444e-11	0.313365	0.66	0.611	4.33147e-07
GE-InN-2	RNF38	1.66941e-11	0.29097	0.626	0.565	4.90422e-07
GE-InN-2	ACTB	1.9262e-11	0.297196	0.854	0.818	5.65859e-07
GE-InN-2	SESN1	2.76822e-11	0.364077	0.42	0.336	8.1322e-07
GE-InN-2	GNB1	7.22271e-11	0.256086	0.756	0.721	2.12181e-06
GE-InN-2	IFI44	7.57032e-11	0.314896	0.369	0.291	2.22393e-06
GE-InN-2	POU3F4	1.30245e-10	0.335901	0.314	0.24	3.8262e-06
GE-InN-2	RPL6	1.36394e-10	0.278211	0.736	0.687	4.00684e-06
GE-InN-2	UNC13B	1.85668e-10	0.288059	0.349	0.268	5.45436e-06
GE-InN-2	KIAA0408	1.93144e-10	0.268286	0.519	0.447	5.674e-06
GE-InN-2	RPS3A	3.17381e-10	0.292552	0.831	0.8	9.3237e-06
GE-InN-2	SEPTIN6	3.78817e-10	0.331007	0.341	0.265	1.11285e-05
GE-InN-2	RIPOR2	3.84365e-10	0.279501	0.582	0.488	1.12915e-05
GE-InN-2	PI4KA	3.89486e-10	0.300302	0.5	0.436	1.14419e-05
GE-InN-2	RPS27A	4.87839e-10	0.253155	0.792	0.746	1.43313e-05
GE-InN-2	SLC38A1	5.03928e-10	0.293051	0.461	0.386	1.48039e-05
GE-InN-2	USP32	5.36949e-10	0.344527	0.504	0.441	1.5774e-05
GE-InN-2	NBPF1	6.26666e-10	0.271768	0.308	0.238	1.84096e-05
GE-InN-2	DGKI	6.63128e-10	0.307033	0.446	0.362	1.94807e-05
GE-InN-2	TUBB2B	9.38565e-10	0.254665	0.841	0.806	2.75722e-05
GE-InN-2	RPS28	1.09075e-09	0.306996	0.72	0.692	3.20429e-05
GE-InN-2	TEAD1	1.22121e-09	0.274613	0.678	0.626	3.58755e-05
GE-InN-2	ZMYM2	1.32922e-09	0.250286	0.697	0.659	3.90485e-05
GE-InN-2	ZNF117	1.76711e-09	0.25419	0.307	0.234	5.19124e-05
GE-InN-2	TIA1	1.91337e-09	0.296229	0.496	0.443	5.62092e-05
GE-InN-2	AL050309.1	2.0716e-09	0.436123	0.501	0.438	6.08573e-05
GE-InN-2	AC104827.1	2.13862e-09	0.28918	0.383	0.309	6.28262e-05
GE-InN-2	UBE2H	2.21823e-09	0.264184	0.672	0.627	6.51649e-05
GE-InN-2	UBE2E2	2.35616e-09	0.456137	0.322	0.245	6.9217e-05
GE-InN-2	PAPSS1	2.60266e-09	0.288227	0.431	0.359	7.64585e-05
GE-InN-2	CDCA7	2.75149e-09	0.288733	0.376	0.303	8.08304e-05
GE-InN-2	GRIA1	2.89357e-09	0.287369	0.651	0.566	8.50045e-05
GE-InN-2	AC008056.2	3.40962e-09	0.287197	0.262	0.192	0.000100164
GE-InN-2	GAP43	6.00432e-09	0.288957	0.459	0.392	0.000176389
GE-InN-2	FBXO42	6.41727e-09	0.308637	0.518	0.466	0.00018852
GE-InN-2	LMO4	6.47543e-09	0.369443	0.391	0.327	0.000190229
GE-InN-2	TPGS2	6.62507e-09	0.277256	0.442	0.377	0.000194625
GE-InN-2	SMPD3	1.20209e-08	0.281403	0.371	0.302	0.000353138
GE-InN-2	BAZ1A	1.49022e-08	0.34396	0.398	0.334	0.000437782
GE-InN-2	RPL7A	1.65556e-08	0.269666	0.708	0.67	0.000486353
GE-InN-2	KLHL7	1.87444e-08	0.254451	0.599	0.546	0.000550653
GE-InN-2	SLC25A6	5.80486e-08	0.291064	0.358	0.297	0.00170529
GE-InN-2	RPL21	5.86944e-08	0.265454	0.723	0.694	0.00172427
GE-InN-2	MOB1B	6.46352e-08	0.337561	0.394	0.332	0.00189879
GE-InN-2	MYL6	7.40024e-08	0.287975	0.491	0.443	0.00217397
GE-InN-2	H1F0	7.48804e-08	0.286232	0.528	0.477	0.00219976
GE-InN-2	TRIM13	7.65917e-08	0.305803	0.533	0.48	0.00225003
GE-InN-2	KIAA1841	9.36077e-08	0.263023	0.455	0.393	0.00274991
GE-InN-2	CARM1	1.18019e-07	0.258159	0.338	0.281	0.00346704
GE-InN-2	TANK	1.25681e-07	0.290585	0.277	0.219	0.00369215
GE-InN-2	FIGN	1.26374e-07	0.318332	0.419	0.351	0.00371249
GE-InN-2	RPS15A	1.77132e-07	0.258607	0.703	0.688	0.00520362
GE-InN-2	UNC5D	2.29349e-07	0.257759	0.398	0.32	0.0067376
GE-InN-2	KLHL24	2.33839e-07	0.265948	0.471	0.416	0.0068695
GE-InN-2	FSCN1	3.05824e-07	0.254421	0.332	0.273	0.0089842
GE-InN-2	RPL38	3.10242e-07	0.258715	0.6	0.565	0.00911397
GE-InN-2	ST7-AS2	4.00351e-07	0.261295	0.387	0.33	0.0117611
GE-InN-2	RPL18A	6.35502e-07	0.259868	0.71	0.691	0.0186691
GE-InN-2	MCPH1	1.04909e-06	0.294951	0.406	0.349	0.0308191
GE-InN-2	UBE2E1	1.3155e-06	0.257184	0.493	0.44	0.0386455
GE-InN-2	EXOC4	1.31846e-06	0.254579	0.751	0.749	0.0387323
GE-InN-2	C11orf58	1.59307e-06	0.305565	0.506	0.459	0.0467996
GE-InN-3	ADARB2	0	3.06113	0.777	0.126	0
GE-InN-3	THRB	0	2.27492	0.972	0.282	0
GE-InN-3	PRKCA	0	2.12173	0.997	0.614	0
GE-InN-3	NR2F2-AS1	0	1.94663	0.573	0.101	0
GE-InN-3	TNR	0	1.86824	0.642	0.086	0
GE-InN-3	PDZRN3	0	1.76424	1	0.708	0
GE-InN-3	PCDH9	0	1.76134	0.985	0.547	0
GE-InN-3	KCNJ3	0	1.66404	0.419	0.037	0
GE-InN-3	NR2F2	0	1.6282	0.692	0.134	0
GE-InN-3	AC012409.2	0	1.60462	0.464	0.055	0
GE-InN-3	NR2F1	1.33175e-304	1.81773	0.837	0.326	3.91228e-300
GE-InN-3	CALB2	7.70363e-299	1.39317	0.413	0.05	2.2631e-294
GE-InN-3	PRKCA-AS1	9.39902e-278	1.63472	0.752	0.245	2.76115e-273
GE-InN-3	NFIB	6.48399e-276	1.19521	0.998	0.872	1.9048e-271
GE-InN-3	NRIP3	2.24151e-266	0.913802	0.257	0.014	6.58489e-262
GE-InN-3	DLX6-AS1	1.10875e-244	1.04506	0.998	0.793	3.25718e-240
GE-InN-3	ANKS1B	9.40799e-239	1.16124	0.998	0.835	2.76379e-234
GE-InN-3	CSMD3	2.11604e-231	1.55723	0.869	0.437	6.2163e-227
GE-InN-3	ZBTB16	5.65425e-212	1.2493	0.676	0.221	1.66105e-207
GE-InN-3	EYA1	8.91228e-212	1.41623	0.456	0.095	2.61816e-207
GE-InN-3	EPHA5	3.94571e-203	1.18364	0.983	0.67	1.15913e-198
GE-InN-3	NKAIN2	2.27415e-201	1.66012	0.817	0.39	6.68078e-197
GE-InN-3	RIPOR2	7.86416e-199	1.19959	0.884	0.449	2.31026e-194
GE-InN-3	FAM110B	2.47598e-185	1.31642	0.804	0.418	7.2737e-181
GE-InN-3	CHL1	8.3151e-180	1.11035	0.832	0.379	2.44273e-175
GE-InN-3	ERC2	1.33983e-178	1.19713	0.892	0.513	3.93602e-174
GE-InN-3	SCGN	2.41154e-178	0.888939	0.302	0.045	7.08437e-174
GE-InN-3	NR2F1-AS1	2.59745e-175	1.1669	0.714	0.287	7.63054e-171
GE-InN-3	PCDH9-AS2	1.24503e-172	1.24281	0.603	0.201	3.65751e-168
GE-InN-3	KLHL35	4.39356e-166	0.813404	0.358	0.07	1.2907e-161
GE-InN-3	SPOCK1	7.96476e-163	1.35846	0.404	0.095	2.33981e-158
GE-InN-3	DPP6	9.64645e-163	1.38946	0.589	0.201	2.83384e-158
GE-InN-3	SLIT1	2.77106e-147	1.07117	0.68	0.288	8.14054e-143
GE-InN-3	MEF2C-AS1	5.42272e-145	1.31364	0.418	0.114	1.59303e-140
GE-InN-3	AC069437.1	4.62079e-141	0.997066	0.664	0.271	1.35745e-136
GE-InN-3	PROX1	1.36653e-139	0.817462	0.364	0.086	4.01446e-135
GE-InN-3	ERBB4	2.84338e-138	0.936913	0.993	0.73	8.35298e-134
GE-InN-3	RXRA	4.28785e-137	0.738686	0.311	0.065	1.25964e-132
GE-InN-3	KITLG	5.43332e-135	0.977897	0.567	0.208	1.59615e-130
GE-InN-3	CCDC88A	1.71619e-129	0.721245	0.99	0.881	5.04165e-125
GE-InN-3	CLASP1	4.26855e-129	0.78474	0.967	0.848	1.25397e-124
GE-InN-3	ARID1B	9.18092e-126	0.731051	0.988	0.878	2.69708e-121
GE-InN-3	ST8SIA5	4.76707e-125	0.911651	0.844	0.49	1.40042e-120
GE-InN-3	TCF4	2.2867e-122	0.593412	1	0.958	6.71763e-118
GE-InN-3	SP8	5.47527e-122	0.74478	0.309	0.07	1.60847e-117
GE-InN-3	ANK3	2.29716e-121	1.33077	0.541	0.215	6.74838e-117
GE-InN-3	LRRTM4	4.53027e-121	1.11664	0.454	0.141	1.33086e-116
GE-InN-3	MYT1L	1.70835e-120	0.78542	0.977	0.687	5.01861e-116
GE-InN-3	KIAA1211	1.78833e-120	0.73193	0.989	0.839	5.25356e-116
GE-InN-3	KIRREL3	1.14076e-119	0.978483	0.655	0.287	3.35121e-115
GE-InN-3	FGF12	3.27549e-119	1.22838	0.387	0.115	9.6224e-115
GE-InN-3	SH3RF3	6.61816e-118	1.06216	0.517	0.197	1.94422e-113
GE-InN-3	CELF4	1.15066e-117	0.940141	0.765	0.429	3.38029e-113
GE-InN-3	AL160254.1	5.4145e-117	0.764834	0.365	0.099	1.59062e-112
GE-InN-3	KCND2	8.71984e-106	0.916124	0.371	0.108	2.56163e-101
GE-InN-3	CDH2	1.23692e-104	0.695786	0.979	0.874	3.63371e-100
GE-InN-3	BRINP1	6.86663e-102	0.986218	0.374	0.117	2.01721e-97
GE-InN-3	ACVR1	8.34573e-98	0.866848	0.528	0.226	2.45173e-93
GE-InN-3	LRRC1	4.57542e-97	0.831755	0.472	0.184	1.34412e-92
GE-InN-3	SORCS3	6.63347e-97	1.23647	0.384	0.129	1.94872e-92
GE-InN-3	ANK2	5.25333e-96	0.632129	0.985	0.867	1.54327e-91
GE-InN-3	CACNA2D1	1.69668e-93	0.921139	0.59	0.272	4.98435e-89
GE-InN-3	LRRC7	1.96355e-93	0.721296	0.922	0.62	5.76833e-89
GE-InN-3	EEA1	1.06423e-90	0.868045	0.559	0.265	3.1264e-86
GE-InN-3	SGIP1	1.44117e-89	0.756162	0.737	0.41	4.23372e-85
GE-InN-3	PIP5K1B	5.50237e-89	0.788635	0.677	0.351	1.61643e-84
GE-InN-3	CRIM1	1.20035e-86	0.754307	0.372	0.128	3.52627e-82
GE-InN-3	PGBD5	1.65995e-86	0.77282	0.409	0.154	4.87643e-82
GE-InN-3	CACNA1C	5.47125e-86	0.777391	0.57	0.274	1.60729e-81
GE-InN-3	ATP8A1	7.07089e-84	0.751247	0.785	0.508	2.07722e-79
GE-InN-3	ARHGAP28	8.19607e-83	0.845281	0.368	0.131	2.40776e-78
GE-InN-3	GLRA2	1.74845e-82	0.712014	0.425	0.16	5.13641e-78
GE-InN-3	SHANK2	1.91755e-81	0.815018	0.571	0.288	5.63317e-77
GE-InN-3	SEMA3A	7.6364e-81	0.802546	0.343	0.117	2.24334e-76
GE-InN-3	SOBP	2.58115e-80	0.772441	0.682	0.391	7.58266e-76
GE-InN-3	SEL1L3	4.1262e-80	0.672309	0.469	0.194	1.21215e-75
GE-InN-3	NFIX	2.29195e-79	0.671545	0.554	0.263	6.73307e-75
GE-InN-3	FAM214A	4.30427e-78	0.684128	0.609	0.318	1.26446e-73
GE-InN-3	ADGRL3	5.20858e-78	0.625152	0.969	0.801	1.53012e-73
GE-InN-3	SDK2	1.32158e-76	0.73719	0.446	0.187	3.88239e-72
GE-InN-3	GRIK2	7.24717e-76	1.06669	0.517	0.251	2.129e-71
GE-InN-3	CHD7	1.03208e-75	0.651448	0.904	0.695	3.03193e-71
GE-InN-3	CACNA1B	1.70184e-74	0.774091	0.686	0.392	4.99951e-70
GE-InN-3	DYNC1I1	3.24834e-74	0.695951	0.352	0.129	9.54266e-70
GE-InN-3	UPP2	1.45789e-73	0.866272	0.489	0.227	4.28284e-69
GE-InN-3	GRIP2	1.53444e-71	0.632744	0.35	0.128	4.50773e-67
GE-InN-3	AC027698.1	3.11906e-66	0.676385	0.339	0.131	9.16286e-62
GE-InN-3	HECW1	5.86358e-66	0.654044	0.784	0.506	1.72254e-61
GE-InN-3	EFNB2	4.06233e-65	0.68219	0.501	0.248	1.19339e-60
GE-InN-3	MYO1D	1.97632e-64	0.783213	0.47	0.227	5.80582e-60
GE-InN-3	CTNNA2	5.60706e-64	0.516544	0.997	0.823	1.64718e-59
GE-InN-3	DLGAP1	7.18614e-64	0.287405	0.997	0.885	2.11107e-59
GE-InN-3	ATP2B4	1.07252e-63	0.642673	0.556	0.286	3.15075e-59
GE-InN-3	AP1S2	2.0806e-63	0.624678	0.342	0.137	6.11218e-59
GE-InN-3	ZNF536	2.56064e-63	0.467771	0.965	0.68	7.5224e-59
GE-InN-3	BTG1	6.15691e-63	0.660278	0.739	0.511	1.80871e-58
GE-InN-3	MSRA	1.4697e-61	0.700938	0.77	0.553	4.31753e-57
GE-InN-3	CARMIL1	4.46812e-61	0.494067	0.475	0.217	1.3126e-56
GE-InN-3	NETO2	1.62524e-60	0.853534	0.654	0.419	4.77445e-56
GE-InN-3	MTSS1	8.79499e-60	0.512487	0.941	0.769	2.5837e-55
GE-InN-3	ZNF704	3.3852e-57	0.465533	0.988	0.9	9.9447e-53
GE-InN-3	SYT1	7.76437e-57	0.514243	0.944	0.735	2.28094e-52
GE-InN-3	MAGI1	8.83123e-57	0.554448	0.894	0.734	2.59435e-52
GE-InN-3	MACROD1	2.2833e-56	0.541351	0.291	0.111	6.70765e-52
GE-InN-3	CACNB4	3.17562e-56	0.614927	0.37	0.16	9.32902e-52
GE-InN-3	MCUB	5.02608e-56	0.60486	0.25	0.086	1.47651e-51
GE-InN-3	CCNT2-AS1	1.58344e-55	0.683668	0.448	0.221	4.65168e-51
GE-InN-3	MTUS1	7.28811e-54	0.607333	0.412	0.197	2.14103e-49
GE-InN-3	ELMO1	1.09283e-53	0.638464	0.804	0.55	3.21041e-49
GE-InN-3	GNAQ	3.1676e-53	0.484784	0.927	0.797	9.30546e-49
GE-InN-3	KALRN	1.00518e-52	0.44875	0.985	0.83	2.95292e-48
GE-InN-3	FAM168A	1.39798e-52	0.608539	0.799	0.582	4.10684e-48
GE-InN-3	GMDS	1.67688e-52	0.712003	0.35	0.154	4.92616e-48
GE-InN-3	KLF3-AS1	2.74914e-52	0.512353	0.266	0.098	8.07615e-48
GE-InN-3	MLLT3	1.05091e-51	0.633663	0.77	0.547	3.08724e-47
GE-InN-3	RTN1	2.66706e-51	0.550669	0.812	0.616	7.83504e-47
GE-InN-3	PLCB1	1.32373e-49	0.765181	0.506	0.279	3.88872e-45
GE-InN-3	CSAD	4.91018e-49	0.542096	0.41	0.206	1.44246e-44
GE-InN-3	ASXL3	8.74538e-49	0.536688	0.748	0.532	2.56913e-44
GE-InN-3	HIVEP1	1.42408e-48	0.595479	0.463	0.245	4.18353e-44
GE-InN-3	NRG3	3.43816e-48	0.564395	0.666	0.391	1.01003e-43
GE-InN-3	PLD5	4.8493e-48	0.846457	0.287	0.119	1.42458e-43
GE-InN-3	ACMSD	1.5746e-47	0.491545	0.306	0.128	4.62571e-43
GE-InN-3	ZDHHC2	5.37115e-47	0.59351	0.259	0.103	1.57788e-42
GE-InN-3	RNF180	1.90946e-46	0.665426	0.568	0.35	5.60941e-42
GE-InN-3	AC012358.3	1.96948e-46	0.590191	0.616	0.408	5.78575e-42
GE-InN-3	AC135782.1	1.46477e-45	0.44645	0.333	0.148	4.30305e-41
GE-InN-3	FGF13	2.24451e-45	0.660251	0.746	0.533	6.59369e-41
GE-InN-3	GNG2	4.02956e-45	0.521241	0.732	0.498	1.18376e-40
GE-InN-3	RAB8B	1.04872e-44	0.547285	0.687	0.472	3.08083e-40
GE-InN-3	MAP3K13	1.78156e-44	0.621374	0.608	0.388	5.23368e-40
GE-InN-3	BTBD9	3.22052e-44	0.647173	0.654	0.435	9.46091e-40
GE-InN-3	NAV3	1.33332e-43	0.329046	0.999	0.895	3.9169e-39
GE-InN-3	ELOVL6	1.6251e-42	0.586989	0.445	0.247	4.77406e-38
GE-InN-3	KCNMB4	2.15758e-42	0.55894	0.391	0.2	6.33833e-38
GE-InN-3	ID4	3.0502e-42	0.412469	0.428	0.224	8.96057e-38
GE-InN-3	ST18	3.08484e-42	0.385139	0.273	0.11	9.06235e-38
GE-InN-3	PDE4DIP	3.43022e-42	0.382939	0.877	0.624	1.0077e-37
GE-InN-3	MYCBP2	4.548e-42	0.466118	0.91	0.773	1.33607e-37
GE-InN-3	NRXN1	3.55884e-41	0.284342	0.995	0.936	1.04548e-36
GE-InN-3	AC093879.1	1.69507e-40	0.559692	0.525	0.325	4.97961e-36
GE-InN-3	GLCE	4.80777e-40	0.559717	0.44	0.245	1.41238e-35
GE-InN-3	CCSER1	1.9134e-39	0.383114	0.991	0.755	5.62101e-35
GE-InN-3	RIMS1	2.97079e-39	0.600619	0.621	0.421	8.7273e-35
GE-InN-3	NPTXR	1.76573e-38	0.454143	0.291	0.135	5.18719e-34
GE-InN-3	CASK	1.82038e-38	0.440077	0.879	0.734	5.34774e-34
GE-InN-3	SILC1	2.82078e-38	0.545251	0.322	0.159	8.28662e-34
GE-InN-3	SUB1	3.04556e-38	0.521006	0.661	0.465	8.94695e-34
GE-InN-3	SLC1A2	5.67224e-38	0.429041	0.381	0.192	1.66633e-33
GE-InN-3	CACNG2	8.19928e-38	0.53425	0.277	0.124	2.4087e-33
GE-InN-3	KCNH8	1.67816e-37	0.456013	0.851	0.693	4.92994e-33
GE-InN-3	CXCR4	2.73867e-37	0.447709	0.377	0.194	8.0454e-33
GE-InN-3	ANKH	3.73304e-37	0.511168	0.429	0.24	1.09666e-32
GE-InN-3	DLX5	4.74086e-37	0.5221	0.623	0.42	1.39272e-32
GE-InN-3	GAD2	8.22137e-37	0.420965	0.754	0.545	2.41519e-32
GE-InN-3	DLX1	1.65642e-36	0.511223	0.54	0.349	4.86607e-32
GE-InN-3	PGAP1	1.96489e-36	0.428978	0.827	0.676	5.77224e-32
GE-InN-3	SYT14	2.65727e-36	0.455132	0.639	0.42	7.80627e-32
GE-InN-3	KIF5C	4.95864e-36	0.458391	0.677	0.473	1.4567e-31
GE-InN-3	LINC00461	1.18404e-35	0.302671	0.965	0.914	3.47834e-31
GE-InN-3	ABCC1	1.44474e-35	0.443753	0.325	0.162	4.2442e-31
GE-InN-3	UNC79	1.88414e-35	0.459587	0.657	0.443	5.53502e-31
GE-InN-3	TPST1	1.90105e-35	0.673137	0.516	0.33	5.58471e-31
GE-InN-3	LINC00632	3.21651e-35	0.510794	0.674	0.496	9.44914e-31
GE-InN-3	PAK5	9.00358e-35	0.445371	0.677	0.467	2.64498e-30
GE-InN-3	SLC22A23	1.7747e-34	0.457573	0.425	0.24	5.21354e-30
GE-InN-3	TMTC4	2.41383e-34	0.465787	0.31	0.155	7.09111e-30
GE-InN-3	MAPT	2.71443e-34	0.453642	0.744	0.538	7.97418e-30
GE-InN-3	BEX1	2.73735e-34	0.468058	0.477	0.289	8.04151e-30
GE-InN-3	JPH4	4.69839e-34	0.405008	0.251	0.112	1.38025e-29
GE-InN-3	PPP1R12B	5.10612e-34	0.491377	0.726	0.551	1.50002e-29
GE-InN-3	NPAS1	8.32828e-34	0.451987	0.439	0.25	2.4466e-29
GE-InN-3	CADM1	2.22318e-33	0.386223	0.936	0.833	6.53103e-29
GE-InN-3	SLCO5A1	2.59621e-33	0.437927	0.613	0.398	7.62687e-29
GE-InN-3	LINC00609	3.52227e-33	0.508805	0.252	0.113	1.03474e-28
GE-InN-3	SH3BP5	8.6499e-33	0.427633	0.396	0.221	2.54108e-28
GE-InN-3	PAK3	2.75414e-32	0.385053	0.881	0.73	8.09085e-28
GE-InN-3	POU2F2	2.87356e-32	0.453509	0.328	0.17	8.44165e-28
GE-InN-3	SLAIN1	3.62828e-32	0.369814	0.938	0.798	1.06588e-27
GE-InN-3	MBOAT2	5.88962e-32	0.503166	0.685	0.519	1.73019e-27
GE-InN-3	H3F3B	5.99695e-32	0.453393	0.797	0.645	1.76172e-27
GE-InN-3	SLC38A1	6.34621e-32	0.473449	0.563	0.374	1.86433e-27
GE-InN-3	AC087564.1	1.00458e-31	0.410616	0.304	0.152	2.95114e-27
GE-InN-3	DCX	1.1738e-31	0.329914	0.92	0.737	3.44828e-27
GE-InN-3	DST	2.07568e-31	0.33205	0.933	0.83	6.09771e-27
GE-InN-3	TUBA1A	2.08989e-31	0.357581	0.974	0.931	6.13946e-27
GE-InN-3	DRAXIN	2.43788e-31	0.483796	0.469	0.293	7.16176e-27
GE-InN-3	AC090241.2	2.95122e-31	0.415553	0.27	0.13	8.66981e-27
GE-InN-3	KIDINS220	4.10936e-31	0.407654	0.82	0.682	1.20721e-26
GE-InN-3	SOX4	4.78458e-31	0.278887	0.992	0.903	1.40557e-26
GE-InN-3	SH3PXD2A	1.14184e-30	0.473408	0.303	0.159	3.35437e-26
GE-InN-3	IGF1R	4.07505e-30	0.330467	0.965	0.887	1.19713e-25
GE-InN-3	ST6GAL1	8.89322e-30	0.469881	0.588	0.403	2.61256e-25
GE-InN-3	SIPA1L2	1.21181e-29	0.442645	0.57	0.384	3.55994e-25
GE-InN-3	MTMR7	2.42187e-29	0.413913	0.521	0.329	7.11473e-25
GE-InN-3	MPDZ	3.81136e-29	0.447454	0.549	0.371	1.11966e-24
GE-InN-3	LRRN3	3.84059e-29	0.406399	0.262	0.129	1.12825e-24
GE-InN-3	BASP1	4.6898e-29	0.345454	0.921	0.825	1.37772e-24
GE-InN-3	WWP1	9.22122e-29	0.471125	0.374	0.219	2.70892e-24
GE-InN-3	FRY	9.73922e-29	0.343033	0.674	0.474	2.86109e-24
GE-InN-3	MEF2C	1.22832e-28	0.42159	0.497	0.317	3.60845e-24
GE-InN-3	AKT3	1.74204e-28	0.257878	0.97	0.884	5.11759e-24
GE-InN-3	ZC2HC1A	2.28911e-28	0.403467	0.694	0.541	6.72472e-24
GE-InN-3	PODXL2	2.54986e-28	0.42056	0.419	0.258	7.49072e-24
GE-InN-3	FOXG1	4.34805e-28	0.327965	0.701	0.519	1.27733e-23
GE-InN-3	ARHGAP21	6.94768e-28	0.323942	0.944	0.854	2.04102e-23
GE-InN-3	DSCAML1	8.07939e-28	0.289566	0.932	0.699	2.37348e-23
GE-InN-3	NXN	1.64101e-27	0.467915	0.693	0.541	4.8208e-23
GE-InN-3	TUBB2A	4.14175e-27	0.450015	0.619	0.455	1.21672e-22
GE-InN-3	PRKAR2B	9.01106e-27	0.4566	0.52	0.353	2.64718e-22
GE-InN-3	RIMKLA	4.02198e-26	0.429228	0.324	0.183	1.18154e-21
GE-InN-3	PHKB	1.30829e-25	0.427281	0.722	0.587	3.84336e-21
GE-InN-3	TAFA2	1.72761e-25	0.492082	0.421	0.261	5.0752e-21
GE-InN-3	SCG3	2.15635e-25	0.337031	0.381	0.226	6.33471e-21
GE-InN-3	ELAVL4	2.17844e-25	0.367795	0.592	0.412	6.3996e-21
GE-InN-3	CLVS2	2.78515e-25	0.435911	0.452	0.297	8.18193e-21
GE-InN-3	HIVEP3	3.6831e-25	0.389748	0.563	0.388	1.08198e-20
GE-InN-3	CAMK4	3.77094e-25	0.493547	0.558	0.403	1.10779e-20
GE-InN-3	NLN	6.0007e-25	0.43742	0.343	0.202	1.76283e-20
GE-InN-3	DOCK3	1.2216e-24	0.378817	0.665	0.49	3.58869e-20
GE-InN-3	PTCH1	1.5749e-24	0.311701	0.395	0.243	4.62657e-20
GE-InN-3	LINC01619	4.06208e-24	0.502977	0.46	0.31	1.19332e-19
GE-InN-3	METAP1D	4.08534e-24	0.464994	0.461	0.311	1.20015e-19
GE-InN-3	DAPK1	4.24367e-24	0.299736	0.855	0.714	1.24666e-19
GE-InN-3	BACH2	1.16999e-23	0.337037	0.802	0.656	3.43708e-19
GE-InN-3	ATCAY	1.46676e-23	0.372763	0.625	0.462	4.30891e-19
GE-InN-3	DOCK4	1.81426e-23	0.348752	0.718	0.53	5.32976e-19
GE-InN-3	TANC2	2.33974e-23	0.325313	0.886	0.77	6.87346e-19
GE-InN-3	CPLX2	3.09873e-23	0.383576	0.355	0.217	9.10313e-19
GE-InN-3	DTNB	3.26665e-23	0.392838	0.512	0.353	9.59645e-19
GE-InN-3	PLS3	3.49301e-23	0.284401	0.754	0.544	1.02614e-18
GE-InN-3	MIAT	3.77777e-23	0.313237	0.731	0.542	1.1098e-18
GE-InN-3	SCN3A	4.2398e-23	0.367015	0.659	0.498	1.24553e-18
GE-InN-3	UCHL1	4.53375e-23	0.3746	0.533	0.384	1.33188e-18
GE-InN-3	GNAO1	5.8165e-23	0.38266	0.664	0.519	1.70871e-18
GE-InN-3	SEPTIN11	7.67534e-23	0.298711	0.762	0.603	2.25478e-18
GE-InN-3	MAGI3	9.89096e-23	0.422032	0.63	0.466	2.90567e-18
GE-InN-3	LINC02487	1.21071e-22	0.25655	0.288	0.156	3.55672e-18
GE-InN-3	DPP10	1.45672e-22	0.564705	0.4	0.257	4.27941e-18
GE-InN-3	THRA	1.9255e-22	0.362694	0.391	0.245	5.65655e-18
GE-InN-3	TNRC6C	2.30909e-22	0.363758	0.688	0.536	6.78341e-18
GE-InN-3	SSBP2	2.60106e-22	0.333375	0.928	0.887	7.64114e-18
GE-InN-3	DPYSL5	2.63877e-22	0.357595	0.584	0.425	7.75191e-18
GE-InN-3	GALNT13	3.30702e-22	0.438129	0.337	0.201	9.71503e-18
GE-InN-3	IL7	5.26626e-22	0.399641	0.544	0.392	1.54707e-17
GE-InN-3	AFDN-DT	5.3808e-22	0.371014	0.372	0.231	1.58072e-17
GE-InN-3	SIPA1L1	8.5098e-22	0.570671	0.347	0.214	2.49992e-17
GE-InN-3	CITED2	1.52431e-21	0.356941	0.301	0.175	4.47796e-17
GE-InN-3	MAGED1	1.55472e-21	0.382701	0.526	0.374	4.56729e-17
GE-InN-3	CAMK2N1	1.61299e-21	0.385855	0.412	0.271	4.73847e-17
GE-InN-3	CMIP	1.62567e-21	0.350829	0.693	0.55	4.77572e-17
GE-InN-3	C3orf70	1.84392e-21	0.36707	0.361	0.224	5.4169e-17
GE-InN-3	SPTBN1	2.38621e-20	0.33783	0.684	0.55	7.00998e-16
GE-InN-3	DLX6	3.02478e-20	0.327987	0.387	0.246	8.88591e-16
GE-InN-3	H1FX	3.5507e-20	0.316001	0.664	0.515	1.04309e-15
GE-InN-3	FAM172A	6.95249e-20	0.367888	0.756	0.644	2.04243e-15
GE-InN-3	TMEM161B-AS1	1.43825e-19	0.338703	0.848	0.764	4.22515e-15
GE-InN-3	MAST1	1.55684e-19	0.326671	0.527	0.378	4.57353e-15
GE-InN-3	CDK5R1	1.86902e-19	0.297056	0.42	0.277	5.49062e-15
GE-InN-3	SEMA5B	2.13013e-19	0.284598	0.602	0.439	6.25767e-15
GE-InN-3	EVL	2.14862e-19	0.329201	0.765	0.627	6.312e-15
GE-InN-3	PDE9A	2.67894e-19	0.365455	0.494	0.354	7.86993e-15
GE-InN-3	KCNT2	3.21155e-19	0.339469	0.454	0.311	9.43457e-15
GE-InN-3	SRGAP1	3.77222e-19	0.294873	0.75	0.604	1.10817e-14
GE-InN-3	POU2F1	3.84952e-19	0.284702	0.884	0.784	1.13087e-14
GE-InN-3	LINC02488	3.86698e-19	0.278539	0.251	0.139	1.136e-14
GE-InN-3	FXYD6	3.93027e-19	0.312466	0.603	0.463	1.1546e-14
GE-InN-3	ARL4C	4.23174e-19	0.331026	0.466	0.323	1.24316e-14
GE-InN-3	JMJD1C	5.92513e-19	0.268519	0.947	0.871	1.74063e-14
GE-InN-3	GSE1	6.213e-19	0.314524	0.653	0.519	1.82519e-14
GE-InN-3	HDAC2-AS2	7.01461e-19	0.442823	0.419	0.287	2.06068e-14
GE-InN-3	SDK1	7.2561e-19	0.394526	0.652	0.496	2.13162e-14
GE-InN-3	KIAA1549L	8.32242e-19	0.345303	0.492	0.348	2.44488e-14
GE-InN-3	LINC02060	1.03424e-18	0.401592	0.375	0.249	3.03828e-14
GE-InN-3	FEZ2	1.13293e-18	0.357254	0.254	0.148	3.3282e-14
GE-InN-3	DYNC1I2	1.52428e-18	0.298704	0.764	0.625	4.47787e-14
GE-InN-3	RPS21	2.33847e-18	0.315517	0.829	0.758	6.86971e-14
GE-InN-3	KLF7	2.37175e-18	0.266577	0.783	0.636	6.96748e-14
GE-InN-3	AFDN	2.59326e-18	0.258121	0.884	0.762	7.61823e-14
GE-InN-3	PDE10A	3.44487e-18	0.308473	0.712	0.593	1.012e-13
GE-InN-3	GALNT11	3.6038e-18	0.344163	0.288	0.173	1.05869e-13
GE-InN-3	KDM5B	3.63103e-18	0.321049	0.676	0.54	1.06669e-13
GE-InN-3	AKAP6	4.28918e-18	0.252619	0.937	0.832	1.26003e-13
GE-InN-3	KCNB2	5.47298e-18	0.281361	0.747	0.573	1.6078e-13
GE-InN-3	SPATS2	8.74876e-18	0.335046	0.693	0.559	2.57012e-13
GE-InN-3	LIMA1	1.248e-17	0.38173	0.322	0.206	3.66624e-13
GE-InN-3	RASA1	2.04918e-17	0.306601	0.842	0.738	6.01987e-13
GE-InN-3	ANKRD44	2.45605e-17	0.352423	0.41	0.281	7.21514e-13
GE-InN-3	ATL1	2.7068e-17	0.405304	0.452	0.328	7.95176e-13
GE-InN-3	PNRC1	3.85393e-17	0.335538	0.399	0.279	1.13217e-12
GE-InN-3	CCNH	4.44886e-17	0.333657	0.754	0.655	1.30694e-12
GE-InN-3	STX7	4.96662e-17	0.334902	0.463	0.332	1.45905e-12
GE-InN-3	CAMK2D	5.75296e-17	0.350516	0.434	0.303	1.69005e-12
GE-InN-3	VASH1	6.0002e-17	0.280054	0.348	0.225	1.76268e-12
GE-InN-3	FGD4	7.51447e-17	0.323043	0.403	0.279	2.20752e-12
GE-InN-3	ATP8A2	1.03074e-16	0.373392	0.292	0.181	3.02801e-12
GE-InN-3	CACNG4	1.05936e-16	0.297655	0.656	0.515	3.11208e-12
GE-InN-3	REEP1	1.27788e-16	0.347608	0.47	0.341	3.75402e-12
GE-InN-3	AP000462.1	2.16567e-16	0.334934	0.635	0.51	6.36209e-12
GE-InN-3	MARCH8	2.50806e-16	0.305959	0.251	0.148	7.36793e-12
GE-InN-3	GCNT2	2.67135e-16	0.313098	0.366	0.24	7.84762e-12
GE-InN-3	C11orf80	3.23562e-16	0.337719	0.62	0.503	9.50527e-12
GE-InN-3	ADAM22	3.46429e-16	0.294628	0.426	0.295	1.0177e-11
GE-InN-3	VOPP1	7.73368e-16	0.361917	0.41	0.288	2.27192e-11
GE-InN-3	SVIL	8.32104e-16	0.281324	0.447	0.316	2.44447e-11
GE-InN-3	GP1BB	1.26717e-15	0.292235	0.311	0.201	3.72256e-11
GE-InN-3	BBS9	1.59429e-15	0.327235	0.736	0.637	4.68355e-11
GE-InN-3	MLLT11	1.79375e-15	0.312583	0.531	0.401	5.2695e-11
GE-InN-3	SBF2	1.90539e-15	0.279282	0.849	0.76	5.59745e-11
GE-InN-3	ADD2	2.27113e-15	0.31095	0.477	0.354	6.67189e-11
GE-InN-3	MYO9A	2.56505e-15	0.313185	0.736	0.627	7.53535e-11
GE-InN-3	KIFAP3	3.09103e-15	0.315064	0.43	0.306	9.08051e-11
GE-InN-3	KIF5A	3.34684e-15	0.293376	0.589	0.465	9.83201e-11
GE-InN-3	SMARCA2	4.54842e-15	0.337015	0.435	0.315	1.33619e-10
GE-InN-3	CCNI	6.07651e-15	0.281988	0.748	0.639	1.7851e-10
GE-InN-3	BIRC2	8.37576e-15	0.290105	0.371	0.255	2.46055e-10
GE-InN-3	RNF24	8.37882e-15	0.251945	0.772	0.641	2.46145e-10
GE-InN-3	ZNF608	1.15646e-14	0.25552	0.738	0.596	3.39734e-10
GE-InN-3	CNOT7	1.6415e-14	0.308689	0.302	0.2	4.82222e-10
GE-InN-3	RBFOX2	2.61097e-14	0.25883	0.868	0.788	7.67026e-10
GE-InN-3	TUBB2B	3.05831e-14	0.267851	0.875	0.802	8.98441e-10
GE-InN-3	PPP2R3A	3.20999e-14	0.364222	0.506	0.389	9.42999e-10
GE-InN-3	AC073050.1	3.43175e-14	0.458013	0.374	0.268	1.00814e-09
GE-InN-3	APC2	5.83549e-14	0.282223	0.466	0.34	1.71429e-09
GE-InN-3	AC061958.1	8.85976e-14	0.297711	0.392	0.279	2.60273e-09
GE-InN-3	AC016716.2	9.76216e-14	0.269477	0.33	0.221	2.86783e-09
GE-InN-3	RASAL2	1.74428e-13	0.256642	0.761	0.641	5.12418e-09
GE-InN-3	CALD1	2.11354e-13	0.252429	0.389	0.272	6.20893e-09
GE-InN-3	TCF20	2.26719e-13	0.271776	0.558	0.443	6.66032e-09
GE-InN-3	TRIM24	2.27732e-13	0.289407	0.64	0.54	6.69009e-09
GE-InN-3	CCDC112	2.40857e-13	0.264989	0.444	0.32	7.07565e-09
GE-InN-3	CPEB3	2.46784e-13	0.363691	0.42	0.31	7.24978e-09
GE-InN-3	AC027288.3	4.25329e-13	0.267796	0.325	0.219	1.24949e-08
GE-InN-3	RSU1	4.36761e-13	0.316936	0.268	0.174	1.28307e-08
GE-InN-3	DOCK7	9.81712e-13	0.254583	0.712	0.597	2.88398e-08
GE-InN-3	DDAH2	2.32269e-12	0.267184	0.454	0.34	6.82336e-08
GE-InN-3	PRMT2	2.68425e-12	0.259349	0.66	0.557	7.88553e-08
GE-InN-3	CCDC3	3.38851e-12	0.29338	0.306	0.209	9.95444e-08
GE-InN-3	ST6GALNAC3	3.42737e-12	0.37751	0.305	0.209	1.00686e-07
GE-InN-3	LHFPL4	3.508e-12	0.292749	0.27	0.176	1.03055e-07
GE-InN-3	EIF4A2	4.38314e-12	0.276025	0.456	0.356	1.28763e-07
GE-InN-3	KLHL23	5.11308e-12	0.303444	0.493	0.386	1.50207e-07
GE-InN-3	PCNX2	5.41628e-12	0.266018	0.368	0.262	1.59114e-07
GE-InN-3	ZNF33B	6.08868e-12	0.287514	0.37	0.268	1.78867e-07
GE-InN-3	PRKACB	1.18599e-11	0.294824	0.46	0.351	3.48409e-07
GE-InN-3	YWHAQ	1.22745e-11	0.259106	0.685	0.596	3.60587e-07
GE-InN-3	YPEL1	1.33959e-11	0.261867	0.57	0.46	3.93531e-07
GE-InN-3	VCAN	1.36316e-11	0.284264	0.656	0.551	4.00456e-07
GE-InN-3	ZNF33A	1.70414e-11	0.313523	0.436	0.336	5.00625e-07
GE-InN-3	CSGALNACT2	1.72858e-11	0.272236	0.365	0.267	5.07804e-07
GE-InN-3	DGKI	1.73754e-11	0.265038	0.477	0.36	5.10438e-07
GE-InN-3	ATP2B1	1.7534e-11	0.28024	0.334	0.237	5.15096e-07
GE-InN-3	NBEAL1	1.79103e-11	0.293229	0.398	0.296	5.26152e-07
GE-InN-3	GTDC1	2.47215e-11	0.297651	0.569	0.462	7.26244e-07
GE-InN-3	RGS12	2.64483e-11	0.256911	0.661	0.568	7.7697e-07
GE-InN-3	RFX7	3.2604e-11	0.286708	0.706	0.62	9.57808e-07
GE-InN-3	TULP3	3.74072e-11	0.275412	0.326	0.236	1.09891e-06
GE-InN-3	BACH1	4.47373e-11	0.268133	0.532	0.423	1.31425e-06
GE-InN-3	CD24	5.17144e-11	0.27238	0.574	0.477	1.51921e-06
GE-InN-3	ERO1B	9.81527e-11	0.267299	0.388	0.287	2.88343e-06
GE-InN-3	FEZ1	1.34691e-10	0.275235	0.54	0.445	3.95681e-06
GE-InN-3	TBC1D9	2.33588e-10	0.270936	0.285	0.201	6.8621e-06
GE-InN-3	FCHO2	3.32082e-10	0.259146	0.459	0.365	9.75556e-06
GE-InN-3	AC090709.1	3.51932e-10	0.250773	0.276	0.188	1.03387e-05
GE-InN-3	PNMA1	3.61364e-10	0.258489	0.322	0.236	1.06158e-05
GE-InN-3	LNPK	4.10409e-10	0.280208	0.427	0.333	1.20566e-05
GE-InN-3	SLC25A29	4.34261e-10	0.257336	0.412	0.315	1.27573e-05
GE-InN-3	AC074032.1	4.41616e-10	0.267955	0.548	0.458	1.29734e-05
GE-InN-3	RUFY2	5.28839e-10	0.253349	0.623	0.534	1.55357e-05
GE-InN-3	TXNDC16	5.33941e-10	0.267896	0.381	0.288	1.56856e-05
GE-InN-3	KCNQ2	8.23973e-10	0.270125	0.341	0.257	2.42059e-05
GE-InN-3	MAPRE2	1.0294e-09	0.251023	0.435	0.343	3.02407e-05
GE-InN-3	ACVR2A	1.92619e-09	0.252017	0.34	0.255	5.65856e-05
GE-InN-3	AC233296.1	6.44122e-09	0.327824	0.339	0.252	0.000189224
GE-InN-3	EIF1AX	2.86374e-08	0.264845	0.387	0.308	0.000841281
GE-InN-3	RPL6	2.86997e-08	0.260073	0.753	0.686	0.000843112
GE-InN-4	LINC02487	0	1.76491	0.615	0.112	0
GE-InN-4	ENOX1	2.73415e-301	1.70831	0.973	0.689	8.03211e-297
GE-InN-4	PCDH9	2.39756e-291	1.79346	0.97	0.55	7.04332e-287
GE-InN-4	SYNPR	1.43095e-211	1.39738	0.39	0.069	4.20371e-207
GE-InN-4	DLX6-AS1	5.28567e-200	0.995545	1	0.793	1.55277e-195
GE-InN-4	AL078602.1	5.67577e-194	1.89408	0.328	0.05	1.66737e-189
GE-InN-4	FOXP2	3.75337e-193	2.07724	0.636	0.224	1.10263e-188
GE-InN-4	THRB	6.01945e-192	1.34093	0.772	0.309	1.76833e-187
GE-InN-4	PCDH9-AS2	1.80844e-188	1.36785	0.613	0.199	5.31265e-184
GE-InN-4	PRKCA	3.70532e-184	1.30225	0.923	0.624	1.08851e-179
GE-InN-4	SHTN1	3.56802e-183	1.23673	0.938	0.716	1.04818e-178
GE-InN-4	ANKS1B	1.89479e-175	1.23505	0.972	0.839	5.56631e-171
GE-InN-4	SOX2-OT	7.28158e-174	1.53204	0.988	0.947	2.13911e-169
GE-InN-4	TOX3	2.25147e-160	1.30965	0.891	0.658	6.61415e-156
GE-InN-4	AC069437.1	2.16554e-152	1.22185	0.652	0.273	6.36169e-148
GE-InN-4	LINC00609	3.69911e-151	1.29796	0.388	0.095	1.08669e-146
GE-InN-4	ADCY8	7.4796e-151	1.25477	0.273	0.044	2.19728e-146
GE-InN-4	FAM214A	7.6505e-145	1.2253	0.657	0.312	2.24749e-140
GE-InN-4	SLIT1	2.31104e-143	1.23567	0.653	0.292	6.78913e-139
GE-InN-4	AC068308.1	5.01188e-133	1.4838	0.714	0.401	1.47234e-128
GE-InN-4	CASC15	8.36248e-132	0.720084	0.999	0.916	2.45665e-127
GE-InN-4	FRY	2.87659e-129	1.07889	0.786	0.459	8.45057e-125
GE-InN-4	MEIS2	2.73859e-126	1.14075	0.818	0.45	8.04515e-122
GE-InN-4	CNTNAP5	3.51516e-123	1.51422	0.426	0.136	1.03265e-118
GE-InN-4	SEL1L3	2.82134e-121	1.10012	0.502	0.189	8.28826e-117
GE-InN-4	ARID1B	8.27785e-119	0.76831	0.974	0.88	2.43178e-114
GE-InN-4	SP8	1.69199e-117	0.784699	0.302	0.071	4.97056e-113
GE-InN-4	TMTC2	8.98393e-114	1.17949	0.757	0.405	2.63921e-109
GE-InN-4	NAV3	1.18621e-112	0.787405	0.991	0.896	3.48473e-108
GE-InN-4	ENO4	3.08265e-112	1.06712	0.698	0.407	9.05589e-108
GE-InN-4	AUTS2	6.87721e-111	0.629346	1	0.988	2.02032e-106
GE-InN-4	PDZRN3	2.62018e-109	0.959533	0.928	0.718	7.69729e-105
GE-InN-4	DCLK2	1.13123e-104	0.703516	0.99	0.92	3.32322e-100
GE-InN-4	CTNNA2	2.18265e-103	0.708923	0.994	0.823	6.41198e-99
GE-InN-4	GNAQ	1.99646e-101	0.749892	0.943	0.795	5.86499e-97
GE-InN-4	AC017053.1	2.09629e-100	0.928599	0.522	0.224	6.15828e-96
GE-InN-4	AC099792.1	3.56457e-100	1.32704	0.492	0.21	1.04716e-95
GE-InN-4	AC125613.1	6.14842e-100	1.31407	0.786	0.609	1.80622e-95
GE-InN-4	AL160254.1	1.38437e-99	0.749193	0.344	0.102	4.06685e-95
GE-InN-4	CACNA2D1	1.70949e-99	1.35081	0.573	0.274	5.02197e-95
GE-InN-4	CDH12	5.30644e-95	1.85714	0.33	0.106	1.55887e-90
GE-InN-4	AFDN	8.29943e-93	0.733161	0.905	0.759	2.43812e-88
GE-InN-4	MAML3	9.45943e-93	0.986066	0.633	0.324	2.7789e-88
GE-InN-4	LINC01748	6.50328e-90	1.26226	0.372	0.132	1.91047e-85
GE-InN-4	CCDC88A	1.1239e-88	0.601626	0.983	0.881	3.30169e-84
GE-InN-4	NXN	3.47917e-87	0.864904	0.779	0.529	1.02207e-82
GE-InN-4	MTSS1	4.61473e-86	0.735218	0.915	0.772	1.35567e-81
GE-InN-4	GAD2	1.31231e-82	0.76926	0.8	0.539	3.85517e-78
GE-InN-4	LRRC7	3.55553e-82	0.891061	0.833	0.632	1.04451e-77
GE-InN-4	PRKCA-AS1	1.0607e-81	0.940917	0.552	0.273	3.11602e-77
GE-InN-4	KALRN	7.19229e-81	0.613309	0.988	0.829	2.11288e-76
GE-InN-4	RASGEF1B	5.96444e-79	1.14539	0.301	0.099	1.75217e-74
GE-InN-4	ZNF704	1.21243e-78	0.587741	0.972	0.902	3.56176e-74
GE-InN-4	BRINP1	1.77059e-78	1.0271	0.341	0.121	5.20146e-74
GE-InN-4	SMOC1	5.88866e-78	0.696543	0.37	0.13	1.72991e-73
GE-InN-4	ANK2	3.05758e-77	0.585378	0.974	0.869	8.98226e-73
GE-InN-4	TBL1X	3.8841e-76	0.823908	0.433	0.185	1.14103e-71
GE-InN-4	CERS6	5.23976e-74	0.658372	0.933	0.8	1.53929e-69
GE-InN-4	RND3	6.57974e-74	0.814829	0.705	0.466	1.93293e-69
GE-InN-4	CHL1	2.3889e-73	0.734922	0.696	0.398	7.01786e-69
GE-InN-4	AKT3	1.8252e-70	0.565462	0.973	0.884	5.3619e-66
GE-InN-4	MAGI1	1.11189e-67	0.681194	0.892	0.734	3.26639e-63
GE-InN-4	GLRA2	7.20201e-67	1.05542	0.383	0.166	2.11573e-62
GE-InN-4	ACVR1	1.32588e-65	0.867422	0.468	0.234	3.89505e-61
GE-InN-4	CSMD3	2.66983e-65	0.792642	0.716	0.458	7.84315e-61
GE-InN-4	NLK	7.10289e-65	1.13172	0.522	0.302	2.08661e-60
GE-InN-4	CDH2	8.58255e-64	0.54675	0.966	0.876	2.52129e-59
GE-InN-4	LRRC1	1.50855e-63	0.720504	0.42	0.192	4.43166e-59
GE-InN-4	GAS2L3	2.89164e-62	0.706723	0.57	0.327	8.49476e-58
GE-InN-4	CLASP1	3.71023e-61	0.552346	0.937	0.852	1.08996e-56
GE-InN-4	KIAA1211	1.63456e-60	0.51264	0.973	0.841	4.80185e-56
GE-InN-4	MARCH1	7.95358e-58	0.591614	0.787	0.52	2.33652e-53
GE-InN-4	ADARB2	3.25779e-57	0.514589	0.41	0.177	9.5704e-53
GE-InN-4	KCNB2	5.1533e-56	0.720614	0.786	0.568	1.51389e-51
GE-InN-4	LINC00535	1.08901e-54	0.879233	0.362	0.166	3.1992e-50
GE-InN-4	DYNC1I1	5.13657e-52	0.714308	0.316	0.134	1.50897e-47
GE-InN-4	SERINC5	6.31899e-52	0.654489	0.707	0.512	1.85633e-47
GE-InN-4	UPP2	6.58243e-51	0.843574	0.441	0.233	1.93372e-46
GE-InN-4	SGIP1	8.96061e-47	0.610718	0.643	0.423	2.63236e-42
GE-InN-4	CCNT2-AS1	2.24356e-46	0.701762	0.424	0.225	6.5909e-42
GE-InN-4	NFIA-AS2	4.43818e-46	0.979924	0.252	0.101	1.3038e-41
GE-InN-4	DLX5	1.01605e-44	0.630123	0.615	0.422	2.98486e-40
GE-InN-4	CACNA1B	1.14236e-42	0.625259	0.611	0.402	3.35591e-38
GE-InN-4	KAT6B	1.2455e-42	0.537421	0.873	0.763	3.65889e-38
GE-InN-4	DLX6	2.28913e-42	0.578572	0.43	0.24	6.72478e-38
GE-InN-4	NR2F1-AS1	1.23881e-40	0.626552	0.516	0.314	3.63924e-36
GE-InN-4	CADM1	3.11686e-40	0.55887	0.918	0.835	9.15641e-36
GE-InN-4	RIMKLA	8.33363e-40	0.557617	0.349	0.18	2.44817e-35
GE-InN-4	TMEFF2	2.84397e-39	1.03838	0.282	0.133	8.35474e-35
GE-InN-4	DLGAP4	2.84716e-39	0.5046	0.788	0.633	8.3641e-35
GE-InN-4	ROBO2	6.55245e-39	0.732535	0.914	0.848	1.92491e-34
GE-InN-4	KITLG	7.8782e-38	0.548564	0.416	0.229	2.31438e-33
GE-InN-4	MYO3A	1.08678e-37	0.746793	0.35	0.18	3.19264e-33
GE-InN-4	MIR124-2HG	1.1446e-37	0.55958	0.626	0.436	3.36248e-33
[truncated: 4,288 more rows]

## Sheet: Table S4
Table S4. Differentially expressed genes (Bonferroni P < 0.05) in each cell cluster identified in fetal hippocampus
Cluster ID	gene	p_val	avg_log2FC	pct.1	pct.2	p_val_adj
Hipp-CR-1	ERVMER61-1	0	4.05008	0.822	0.067	0
Hipp-CR-1	RELN	0	3.48414	0.965	0.183	0
Hipp-CR-1	AC096570.1	0	3.42607	0.461	0.066	0
Hipp-CR-1	FSTL4	0	3.06437	0.696	0.133	0
Hipp-CR-1	GRIK2	0	2.85304	0.952	0.473	0
Hipp-CR-1	GPC5	0	2.77917	0.696	0.174	0
Hipp-CR-1	RYR3	0	2.63532	0.86	0.182	0
Hipp-CR-1	AL137139.2	0	2.62683	0.89	0.211	0
Hipp-CR-1	AC116362.1	0	2.62624	0.41	0.031	0
Hipp-CR-1	UNC13C	0	2.60718	0.826	0.189	0
Hipp-CR-1	ERBB4	0	2.53309	0.995	0.453	0
Hipp-CR-1	THSD7B	0	2.3847	0.709	0.219	0
Hipp-CR-1	AC093765.3	0	2.34088	0.49	0.032	0
Hipp-CR-1	AC007614.1	0	2.30882	0.534	0.042	0
Hipp-CR-1	GPC6	0	2.30407	0.912	0.334	0
Hipp-CR-1	KLHL29	0	2.29421	0.774	0.288	0
Hipp-CR-1	MYRIP	0	2.25079	0.656	0.152	0
Hipp-CR-1	RBFOX3	0	2.20443	0.679	0.132	0
Hipp-CR-1	GRM8	0	2.13744	0.604	0.119	0
Hipp-CR-1	EPB41L4A	0	2.06815	0.71	0.202	0
Hipp-CR-1	CDH7	0	2.06155	0.501	0.053	0
Hipp-CR-1	CPNE4	0	2.03387	0.418	0.077	0
Hipp-CR-1	EPS8	0	2.02451	0.696	0.246	0
Hipp-CR-1	ST18	0	2.00341	0.522	0.06	0
Hipp-CR-1	ZNF385B	0	1.97404	0.6	0.113	0
Hipp-CR-1	PAM	0	1.9511	0.744	0.22	0
Hipp-CR-1	CADPS2	0	1.81944	0.719	0.265	0
Hipp-CR-1	NELL2	0	1.76534	0.898	0.543	0
Hipp-CR-1	KCND2	0	1.76157	0.919	0.649	0
Hipp-CR-1	CFAP299	0	1.75251	0.419	0.055	0
Hipp-CR-1	SLC26A7	0	1.73883	0.3	0.02	0
Hipp-CR-1	CNTN1	0	1.72406	0.893	0.516	0
Hipp-CR-1	TAFA5	0	1.70593	0.685	0.25	0
Hipp-CR-1	KCNK1	0	1.65969	0.367	0.04	0
Hipp-CR-1	NAV2	0	1.65684	0.887	0.419	0
Hipp-CR-1	ZNF521	0	1.52453	0.653	0.19	0
Hipp-CR-1	AC093765.2	0	1.47634	0.27	0.016	0
Hipp-CR-1	ANK3	0	1.43862	0.965	0.615	0
Hipp-CR-1	MIR217HG	0	1.3859	0.281	0.022	0
Hipp-CR-1	AC005064.1	0	1.37492	0.272	0.021	0
Hipp-CR-1	DSCAML1	5.69625e-303	1.48433	0.725	0.248	1.70193e-298
Hipp-CR-1	NEO1	1.09788e-299	1.6585	0.749	0.331	3.28024e-295
Hipp-CR-1	MCTP1	2.01937e-293	1.70102	0.599	0.186	6.03347e-289
Hipp-CR-1	ROBO1	5.33239e-288	2.41699	0.814	0.442	1.59321e-283
Hipp-CR-1	DACH1	1.22309e-286	1.28858	0.915	0.476	3.65434e-282
Hipp-CR-1	CACNA2D1	2.50492e-284	1.63563	0.864	0.507	7.48419e-280
Hipp-CR-1	AC109466.1	1.03434e-283	2.64041	0.605	0.217	3.0904e-279
Hipp-CR-1	GRIN2B	2.2639e-277	1.43604	0.699	0.247	6.76408e-273
Hipp-CR-1	ZNF804B	5.51209e-268	1.89785	0.448	0.102	1.6469e-263
Hipp-CR-1	AC092957.1	4.96026e-264	1.32519	0.788	0.28	1.48203e-259
Hipp-CR-1	PTPRD	5.77672e-262	1.20173	0.978	0.802	1.72597e-257
Hipp-CR-1	MAML3	1.35082e-248	1.50508	0.778	0.39	4.03597e-244
Hipp-CR-1	MAML2	1.91056e-248	1.62663	0.766	0.389	5.70837e-244
Hipp-CR-1	SATB2	1.86429e-245	1.11371	0.261	0.032	5.57012e-241
Hipp-CR-1	CLYBL	9.35566e-239	1.37392	0.453	0.113	2.79528e-234
Hipp-CR-1	CHD7	2.82178e-236	1.33573	0.786	0.414	8.43093e-232
Hipp-CR-1	SV2B	6.72708e-232	1.33231	0.287	0.045	2.00992e-227
Hipp-CR-1	AC008415.1	2.37934e-225	2.02367	0.416	0.107	7.10898e-221
Hipp-CR-1	PELI2	7.64309e-216	1.41884	0.572	0.209	2.2836e-211
Hipp-CR-1	ROR1	3.59702e-209	1.39293	0.427	0.114	1.07472e-204
Hipp-CR-1	STXBP5L	7.57486e-202	1.63022	0.728	0.398	2.26322e-197
Hipp-CR-1	ESRRG	4.98176e-194	1.29597	0.743	0.407	1.48845e-189
Hipp-CR-1	GRIA4	8.01917e-189	1.19595	0.767	0.388	2.39597e-184
Hipp-CR-1	EYS	8.19639e-184	1.71932	0.298	0.065	2.44892e-179
Hipp-CR-1	ROBO2	4.23769e-182	1.1047	0.915	0.752	1.26614e-177
Hipp-CR-1	IL1RAPL1	3.28741e-181	1.66655	0.741	0.489	9.82214e-177
Hipp-CR-1	PRDM8	2.94815e-178	1.32282	0.406	0.123	8.80847e-174
Hipp-CR-1	KCNC2	1.18613e-175	1.29608	0.289	0.062	3.54393e-171
Hipp-CR-1	PRKCB	3.97696e-175	1.45294	0.572	0.244	1.18824e-170
Hipp-CR-1	DCDC1	2.52385e-174	1.77747	0.376	0.106	7.54077e-170
Hipp-CR-1	SLC35F3	7.73599e-174	1.36374	0.593	0.257	2.31136e-169
Hipp-CR-1	COL25A1	1.13382e-171	1.41591	0.365	0.1	3.38763e-167
Hipp-CR-1	CNTN4	1.75029e-171	1.11575	0.707	0.368	5.22952e-167
Hipp-CR-1	ADAM22	2.66364e-166	1.27444	0.573	0.266	7.95841e-162
Hipp-CR-1	TRHDE	4.22367e-163	1.26229	0.263	0.053	1.26195e-158
Hipp-CR-1	MLLT3	1.0364e-160	1.08073	0.844	0.59	3.09657e-156
Hipp-CR-1	SEZ6L	8.08599e-160	1.20495	0.589	0.258	2.41593e-155
Hipp-CR-1	DOK6	1.13477e-159	1.13199	0.651	0.323	3.39048e-155
Hipp-CR-1	PAX6	3.47992e-158	1.17033	0.345	0.095	1.03973e-153
Hipp-CR-1	PCDH7	6.66964e-158	1.12392	0.695	0.353	1.99276e-153
Hipp-CR-1	RASGEF1C	1.07525e-154	1.18683	0.295	0.072	3.21262e-150
Hipp-CR-1	NFIB	9.76155e-153	0.752836	0.945	0.556	2.91656e-148
Hipp-CR-1	NRG1	7.08077e-152	0.857358	0.977	0.829	2.11559e-147
Hipp-CR-1	MSRA	2.75951e-150	0.842425	0.883	0.574	8.24485e-146
Hipp-CR-1	EFNA5	3.71714e-148	1.10377	0.644	0.312	1.11061e-143
Hipp-CR-1	RUNX1T1	2.05883e-145	1.10143	0.772	0.512	6.15139e-141
Hipp-CR-1	UNC5C	2.27761e-140	0.854	0.813	0.569	6.80506e-136
Hipp-CR-1	LINC02223	6.371e-139	1.06308	0.251	0.056	1.90353e-134
Hipp-CR-1	SH3GL2	1.88486e-138	1.1297	0.627	0.338	5.63158e-134
Hipp-CR-1	LRRTM3	2.40158e-138	1.28409	0.409	0.145	7.17544e-134
Hipp-CR-1	MEIS1	2.87459e-137	0.887908	0.613	0.271	8.58869e-133
Hipp-CR-1	SLC8A1	2.32105e-134	1.01718	0.739	0.46	6.93482e-130
Hipp-CR-1	DPP6	3.86993e-134	0.891467	0.878	0.676	1.15626e-129
Hipp-CR-1	SYT1	3.11808e-133	0.713076	0.974	0.846	9.31619e-129
Hipp-CR-1	ABLIM1	5.73822e-128	1.08731	0.551	0.268	1.71447e-123
Hipp-CR-1	NFIA-AS2	2.39737e-127	1.22052	0.38	0.133	7.16286e-123
Hipp-CR-1	APLP2	3.41743e-127	1.28337	0.511	0.251	1.02106e-122
Hipp-CR-1	GNA14	1.14341e-126	1.18766	0.28	0.077	3.41629e-122
Hipp-CR-1	CHRM3	6.30636e-122	0.937736	0.367	0.121	1.88422e-117
Hipp-CR-1	HS3ST5	1.68683e-121	1.25258	0.458	0.198	5.03992e-117
Hipp-CR-1	PCBP3	5.54543e-121	1.06521	0.388	0.142	1.65686e-116
Hipp-CR-1	RIMS1	1.47707e-119	0.931014	0.792	0.56	4.4132e-115
Hipp-CR-1	SGCZ	6.58053e-115	0.684642	0.394	0.14	1.96613e-110
Hipp-CR-1	TENM1	2.60499e-112	1.07733	0.317	0.105	7.7832e-108
Hipp-CR-1	PPP3CA	1.18857e-110	0.887383	0.804	0.65	3.5512e-106
Hipp-CR-1	CNTN5	1.2972e-109	0.905481	0.921	0.624	3.87577e-105
Hipp-CR-1	FRMPD4	1.17253e-108	1.23304	0.414	0.173	3.5033e-104
Hipp-CR-1	PRKCA	2.35779e-107	1.05234	0.615	0.374	7.04461e-103
Hipp-CR-1	PCDH9	4.85649e-107	0.891374	0.898	0.767	1.45102e-102
Hipp-CR-1	AGAP1	6.38446e-107	0.791742	0.839	0.654	1.90755e-102
Hipp-CR-1	EPHA6	8.87117e-107	1.39616	0.557	0.33	2.65053e-102
Hipp-CR-1	PRICKLE1	3.81111e-106	1.0823	0.264	0.078	1.13868e-101
Hipp-CR-1	PTCHD1-AS	4.00934e-106	1.08532	0.267	0.078	1.19791e-101
Hipp-CR-1	NRIP1	3.98533e-105	1.11688	0.425	0.191	1.19074e-100
Hipp-CR-1	ATP2B1	1.23945e-104	1.14601	0.442	0.21	3.70324e-100
Hipp-CR-1	NRG3	3.31152e-103	0.69908	0.922	0.832	9.89417e-99
Hipp-CR-1	AC004594.1	4.89351e-103	1.02294	0.254	0.073	1.46208e-98
Hipp-CR-1	SEMA6A	1.54824e-102	1.02547	0.602	0.35	4.62585e-98
Hipp-CR-1	ERC1	2.64535e-100	0.82334	0.746	0.497	7.90377e-96
Hipp-CR-1	PDE1A	2.93165e-100	0.795105	0.611	0.316	8.7592e-96
Hipp-CR-1	CLVS2	6.13476e-100	0.973333	0.317	0.112	1.83294e-95
Hipp-CR-1	ZIC1	1.59253e-99	0.825889	0.524	0.247	4.75817e-95
Hipp-CR-1	KIF5C	2.32341e-98	0.883422	0.713	0.528	6.94189e-94
Hipp-CR-1	PPP2R2C	9.02065e-97	1.08612	0.368	0.157	2.69519e-92
Hipp-CR-1	NKAIN3	1.79865e-96	0.778746	0.802	0.583	5.37401e-92
Hipp-CR-1	NLGN1	3.16832e-95	0.932254	0.739	0.481	9.46632e-91
Hipp-CR-1	HS3ST4	3.67087e-95	0.825088	0.251	0.074	1.09678e-90
Hipp-CR-1	ZNF804A	1.14793e-94	0.847081	0.695	0.432	3.4298e-90
Hipp-CR-1	KCND3	1.19989e-94	1.07328	0.343	0.138	3.58504e-90
Hipp-CR-1	KIRREL3	3.59855e-94	0.997051	0.644	0.381	1.07517e-89
Hipp-CR-1	FGF13	7.32002e-93	0.811223	0.75	0.515	2.18708e-88
Hipp-CR-1	PCCA	9.53882e-93	0.891558	0.582	0.341	2.85001e-88
Hipp-CR-1	PTPRJ	3.01005e-92	1.07942	0.61	0.414	8.99343e-88
Hipp-CR-1	NKAIN2	5.68908e-92	0.826331	0.636	0.384	1.69978e-87
Hipp-CR-1	CDH20	1.11336e-88	0.914654	0.453	0.203	3.32651e-84
Hipp-CR-1	TMEFF2	3.13273e-88	0.958029	0.647	0.408	9.35996e-84
Hipp-CR-1	ZEB1	9.64766e-88	0.657095	0.623	0.359	2.88253e-83
Hipp-CR-1	CARMIL1	3.3881e-87	0.958605	0.543	0.308	1.0123e-82
Hipp-CR-1	PTK2	1.14735e-86	0.797427	0.772	0.652	3.42805e-82
Hipp-CR-1	TMEM132B	1.14841e-85	1.23332	0.334	0.141	3.43123e-81
Hipp-CR-1	AFF3	3.06313e-85	0.542172	0.891	0.716	9.15203e-81
Hipp-CR-1	LCORL	2.80026e-82	0.953552	0.59	0.397	8.36661e-78
Hipp-CR-1	MARCH1	1.19183e-81	0.767803	0.708	0.459	3.56095e-77
Hipp-CR-1	TLL1	3.66256e-80	1.46303	0.324	0.136	1.0943e-75
Hipp-CR-1	KCNJ3	4.73582e-80	0.96272	0.282	0.107	1.41497e-75
Hipp-CR-1	PCSK5	2.88068e-79	0.881432	0.509	0.274	8.6069e-75
Hipp-CR-1	ZIC2	1.06682e-78	0.891821	0.359	0.157	3.18744e-74
Hipp-CR-1	APBA2	2.73923e-76	0.978147	0.487	0.29	8.18428e-72
Hipp-CR-1	PPFIA2	4.67637e-74	0.64848	0.853	0.693	1.39721e-69
Hipp-CR-1	NBEA	1.00907e-71	0.58608	0.859	0.717	3.0149e-67
Hipp-CR-1	DOCK10	1.20995e-71	0.82393	0.318	0.134	3.61509e-67
Hipp-CR-1	PLEKHG1	1.01109e-69	0.905433	0.37	0.178	3.02094e-65
Hipp-CR-1	OXR1	1.31429e-68	0.943854	0.295	0.126	3.92683e-64
Hipp-CR-1	ADGRL3	1.29711e-67	0.491536	0.966	0.886	3.8755e-63
Hipp-CR-1	RIMS2	2.45149e-67	0.674178	0.756	0.569	7.32458e-63
Hipp-CR-1	NYAP2	2.74382e-67	0.910012	0.467	0.279	8.19797e-63
Hipp-CR-1	EPB41L3	1.97135e-65	0.883204	0.336	0.161	5.88999e-61
Hipp-CR-1	NEUROD1	3.75631e-65	0.903876	0.272	0.115	1.12231e-60
Hipp-CR-1	PAK1	4.95523e-65	0.989168	0.432	0.256	1.48052e-60
Hipp-CR-1	RNF130	5.67428e-65	0.659273	0.743	0.592	1.69536e-60
Hipp-CR-1	SIPA1L2	1.12062e-60	0.84481	0.37	0.191	3.3482e-56
Hipp-CR-1	HDAC2-AS2	3.49391e-60	0.90758	0.388	0.214	1.04391e-55
Hipp-CR-1	MB21D2	3.83998e-60	0.838429	0.284	0.127	1.14731e-55
Hipp-CR-1	ADARB2	6.31935e-60	0.623561	0.355	0.169	1.88809e-55
Hipp-CR-1	LHFPL3	8.32881e-60	0.691109	0.523	0.315	2.48848e-55
Hipp-CR-1	CCSER1	8.41457e-60	0.465247	0.931	0.737	2.51411e-55
Hipp-CR-1	SEMA6A-AS1	1.24293e-59	0.857396	0.351	0.175	3.71361e-55
Hipp-CR-1	CADM2	1.79733e-59	0.495297	0.897	0.758	5.37006e-55
Hipp-CR-1	AC090578.1	2.51747e-58	1.02867	0.321	0.157	7.52171e-54
Hipp-CR-1	AC107223.1	4.2261e-58	0.924183	0.319	0.156	1.26267e-53
Hipp-CR-1	ZBTB18	5.78013e-58	0.806563	0.356	0.186	1.72699e-53
Hipp-CR-1	PTPRO	5.9896e-57	0.767126	0.686	0.548	1.78957e-52
Hipp-CR-1	CD47	7.67054e-57	0.869859	0.334	0.175	2.2918e-52
Hipp-CR-1	NRXN1	1.34506e-55	0.288681	0.998	0.979	4.01877e-51
Hipp-CR-1	NECTIN3	2.56039e-55	0.906604	0.35	0.187	7.64992e-51
Hipp-CR-1	FAM189A1	3.93074e-55	0.913945	0.261	0.117	1.17443e-50
Hipp-CR-1	CEP112	5.8711e-55	0.53854	0.813	0.68	1.75417e-50
Hipp-CR-1	GAP43	7.59729e-55	0.759762	0.543	0.374	2.26992e-50
Hipp-CR-1	CELF2	3.70076e-54	0.38085	0.956	0.855	1.10571e-49
Hipp-CR-1	DIP2B	3.12471e-53	0.760505	0.537	0.375	9.33602e-49
Hipp-CR-1	NTRK2	4.45289e-53	0.414061	0.526	0.305	1.33044e-48
Hipp-CR-1	PLCB4	5.3891e-51	0.619853	0.553	0.363	1.61015e-46
Hipp-CR-1	BRINP1	5.8884e-50	0.753936	0.314	0.158	1.75934e-45
Hipp-CR-1	DPF3	8.67401e-50	0.624176	0.325	0.16	2.59162e-45
Hipp-CR-1	ELP4	9.86928e-50	0.761746	0.438	0.269	2.94874e-45
Hipp-CR-1	MTSS1	1.60287e-49	0.669538	0.623	0.473	4.78905e-45
Hipp-CR-1	PPM1E	1.72059e-49	0.634828	0.546	0.36	5.14078e-45
Hipp-CR-1	SRCIN1	3.8154e-49	0.853509	0.347	0.2	1.13996e-44
Hipp-CR-1	GRIA2	1.32844e-48	0.688484	0.725	0.581	3.96913e-44
Hipp-CR-1	CALM1	4.57576e-48	0.60508	0.71	0.594	1.36715e-43
Hipp-CR-1	XKR4	1.57002e-47	0.280297	0.802	0.602	4.6909e-43
Hipp-CR-1	HIVEP3	6.31756e-46	0.725226	0.519	0.371	1.88756e-41
Hipp-CR-1	GRIP1	1.73407e-45	0.581444	0.814	0.733	5.18104e-41
Hipp-CR-1	CLVS1	9.46341e-45	0.7907	0.36	0.214	2.82748e-40
Hipp-CR-1	PHIP	1.17094e-44	0.655203	0.6	0.469	3.49852e-40
Hipp-CR-1	KAZN	1.17812e-44	0.837756	0.657	0.562	3.52e-40
Hipp-CR-1	TMSB10	4.2322e-44	0.431344	0.892	0.829	1.2645e-39
Hipp-CR-1	UNC5D	3.87307e-43	0.406128	0.36	0.192	1.1572e-38
Hipp-CR-1	CDH18	1.2532e-42	0.881306	0.595	0.445	3.74432e-38
Hipp-CR-1	SHROOM3	1.26576e-42	0.547183	0.37	0.203	3.78185e-38
Hipp-CR-1	NFIA	5.3406e-42	0.273385	0.813	0.523	1.59567e-37
Hipp-CR-1	CDHR3	1.82039e-41	0.750149	0.294	0.158	5.43896e-37
Hipp-CR-1	CSMD1	3.54316e-41	0.524079	0.697	0.528	1.05863e-36
Hipp-CR-1	SNAP91	4.60181e-41	0.636453	0.605	0.485	1.37493e-36
Hipp-CR-1	GPHN	7.91186e-41	0.46023	0.862	0.797	2.36391e-36
Hipp-CR-1	CORO2B	2.31039e-39	0.76408	0.331	0.196	6.90299e-35
Hipp-CR-1	ZNF536	2.34445e-39	0.43722	0.609	0.418	7.00476e-35
Hipp-CR-1	HIVEP2	1.88622e-38	0.760271	0.344	0.207	5.63564e-34
Hipp-CR-1	LRRN1	4.57383e-37	0.640002	0.38	0.238	1.36657e-32
Hipp-CR-1	CNTNAP2	7.07741e-37	0.431627	0.842	0.71	2.11459e-32
Hipp-CR-1	NOL4L	8.12394e-37	0.713501	0.263	0.144	2.42727e-32
Hipp-CR-1	FAM155A	1.24062e-36	0.553169	0.802	0.727	3.70672e-32
Hipp-CR-1	DLGAP1	3.34072e-35	0.343591	0.911	0.799	9.98141e-31
Hipp-CR-1	GOLGA8A	5.02493e-35	0.654874	0.437	0.305	1.50135e-30
Hipp-CR-1	CPLX2	1.816e-34	0.680976	0.297	0.174	5.42585e-30
Hipp-CR-1	BICD1	2.12427e-34	0.575963	0.676	0.577	6.3469e-30
Hipp-CR-1	NOVA1	3.34824e-34	0.478718	0.65	0.523	1.00039e-29
Hipp-CR-1	MYT1L	3.95843e-34	0.375556	0.754	0.582	1.1827e-29
Hipp-CR-1	GNAI1	8.33322e-34	0.52069	0.332	0.197	2.4898e-29
Hipp-CR-1	GABRA2	1.1365e-33	0.66891	0.309	0.179	3.39562e-29
Hipp-CR-1	NDST3	2.07308e-33	0.46654	0.337	0.192	6.19394e-29
Hipp-CR-1	RERE	2.32308e-33	0.365208	0.873	0.794	6.94091e-29
Hipp-CR-1	BMERB1	1.9417e-32	0.679001	0.477	0.365	5.80141e-28
Hipp-CR-1	NREP	3.9093e-32	0.662633	0.501	0.398	1.16802e-27
Hipp-CR-1	NAV3	1.05483e-31	0.387853	0.859	0.728	3.15162e-27
Hipp-CR-1	FBXL7	1.32251e-31	0.612442	0.493	0.343	3.9514e-27
Hipp-CR-1	PRICKLE2	2.20339e-31	0.556612	0.412	0.269	6.58328e-27
Hipp-CR-1	GAB1	3.08752e-31	0.675114	0.345	0.216	9.22488e-27
Hipp-CR-1	USP3	8.30044e-31	0.652152	0.414	0.298	2.48001e-26
Hipp-CR-1	USP24	8.60944e-31	0.728621	0.458	0.359	2.57233e-26
Hipp-CR-1	TIAM1	9.90522e-31	0.65237	0.552	0.451	2.95948e-26
Hipp-CR-1	TSPAN7	1.08698e-30	0.645379	0.367	0.247	3.24767e-26
Hipp-CR-1	DSCAM	1.28576e-30	0.521144	0.759	0.721	3.84158e-26
Hipp-CR-1	MAP1B	1.76432e-30	0.368546	0.852	0.824	5.27143e-26
Hipp-CR-1	SNAP25	8.03975e-30	0.643196	0.301	0.187	2.40212e-25
Hipp-CR-1	SCARB2	8.46477e-30	0.681209	0.311	0.198	2.5291e-25
Hipp-CR-1	AIG1	1.88832e-29	0.652871	0.383	0.266	5.64193e-25
Hipp-CR-1	FNBP1	5.70546e-28	0.643738	0.404	0.295	1.70468e-23
Hipp-CR-1	ZFPM2-AS1	1.06302e-27	0.406687	0.389	0.244	3.17608e-23
Hipp-CR-1	DNAJC6	3.74727e-27	0.644159	0.29	0.184	1.11961e-22
Hipp-CR-1	SNCA	8.33208e-27	0.638574	0.266	0.16	2.48946e-22
Hipp-CR-1	FMNL2	9.59647e-27	0.409103	0.625	0.504	2.86723e-22
Hipp-CR-1	FNBP1L	1.10824e-26	0.412747	0.733	0.652	3.31121e-22
Hipp-CR-1	RPLP1	1.35679e-26	0.312571	0.879	0.825	4.05381e-22
Hipp-CR-1	CSMD3	1.73346e-26	0.601926	0.713	0.69	5.17923e-22
Hipp-CR-1	PAK5	2.41973e-26	0.562493	0.46	0.357	7.22968e-22
Hipp-CR-1	BTBD3	3.37686e-26	0.507491	0.345	0.227	1.00894e-21
Hipp-CR-1	ZMAT4	6.9388e-26	0.553394	0.317	0.201	2.07317e-21
Hipp-CR-1	TRIM9	8.85954e-26	0.509114	0.304	0.188	2.64705e-21
Hipp-CR-1	JMJD1C	8.95566e-26	0.464159	0.835	0.809	2.67577e-21
Hipp-CR-1	CUX1	1.3444e-25	0.482868	0.561	0.461	4.01681e-21
Hipp-CR-1	WDFY3	3.75252e-25	0.487102	0.596	0.52	1.12118e-20
Hipp-CR-1	CAMK4	1.47611e-23	0.627041	0.476	0.39	4.41032e-19
Hipp-CR-1	PHF20L1	2.30875e-23	0.654226	0.296	0.199	6.89809e-19
Hipp-CR-1	FTH1	6.238e-23	0.372426	0.714	0.641	1.86379e-18
Hipp-CR-1	MSI2	2.79279e-22	0.441252	0.654	0.582	8.3443e-18
Hipp-CR-1	RPL10	6.16294e-22	0.312566	0.847	0.801	1.84136e-17
Hipp-CR-1	TMSB4X	6.70754e-22	0.423395	0.704	0.641	2.00408e-17
Hipp-CR-1	FAM13C	1.02093e-21	0.55793	0.267	0.174	3.05034e-17
Hipp-CR-1	PCDH15	1.02767e-21	0.381276	0.35	0.236	3.07048e-17
Hipp-CR-1	ELAVL2	1.14548e-21	0.61883	0.424	0.33	3.42246e-17
Hipp-CR-1	GLRA2	4.4792e-21	0.737795	0.279	0.189	1.33829e-16
Hipp-CR-1	CELF4	5.21795e-21	0.654554	0.368	0.277	1.55902e-16
Hipp-CR-1	STK39	7.7606e-21	0.529149	0.427	0.333	2.31871e-16
Hipp-CR-1	ZNF608	7.77551e-21	0.472672	0.569	0.489	2.32317e-16
Hipp-CR-1	RPL34	8.70919e-21	0.29864	0.816	0.779	2.60213e-16
Hipp-CR-1	ARPP21	9.95884e-21	0.647042	0.332	0.233	2.9755e-16
Hipp-CR-1	APP	4.44132e-20	0.332922	0.679	0.601	1.32698e-15
Hipp-CR-1	LRP1B	8.9258e-20	1.10947	0.45	0.373	2.66685e-15
Hipp-CR-1	RPS15	1.55285e-19	0.357647	0.713	0.666	4.6396e-15
Hipp-CR-1	RPS14	1.75813e-19	0.333861	0.723	0.655	5.25295e-15
Hipp-CR-1	EEF1A1	2.58077e-19	0.280162	0.882	0.869	7.71083e-15
Hipp-CR-1	RPL26	2.67096e-19	0.336897	0.714	0.649	7.9803e-15
Hipp-CR-1	KCNJ6	3.17689e-19	0.52087	0.337	0.237	9.49191e-15
Hipp-CR-1	RUNDC3B	3.87641e-19	0.471059	0.374	0.281	1.15819e-14
Hipp-CR-1	RPS24	6.26263e-19	0.313696	0.819	0.77	1.87115e-14
Hipp-CR-1	CACNA1B	1.94229e-18	0.431893	0.501	0.413	5.80318e-14
Hipp-CR-1	PLCL1	2.75952e-18	0.516555	0.344	0.253	8.24489e-14
Hipp-CR-1	RPS27	2.93831e-18	0.348733	0.729	0.68	8.77909e-14
Hipp-CR-1	SEMA6D	3.21922e-18	0.389151	0.757	0.703	9.61839e-14
Hipp-CR-1	RFX7	6.02025e-18	0.4267	0.487	0.411	1.79873e-13
Hipp-CR-1	NRCAM	1.24267e-17	0.424209	0.611	0.559	3.71286e-13
Hipp-CR-1	PTPRN2	1.39704e-17	0.349684	0.651	0.561	4.17408e-13
Hipp-CR-1	HECW2	1.7073e-17	0.386411	0.582	0.504	5.10108e-13
Hipp-CR-1	TUSC3	9.39823e-17	0.462488	0.423	0.343	2.808e-12
Hipp-CR-1	ZNF827	1.04134e-16	0.440397	0.33	0.244	3.11131e-12
Hipp-CR-1	RPS11	1.95087e-16	0.322375	0.671	0.62	5.82882e-12
Hipp-CR-1	SSBP3	2.10561e-16	0.505533	0.341	0.263	6.29114e-12
Hipp-CR-1	KCNH7	2.4361e-16	0.328732	0.721	0.644	7.27857e-12
Hipp-CR-1	RPS8	2.54479e-16	0.315481	0.749	0.7	7.60333e-12
Hipp-CR-1	RPL29	3.36864e-16	0.331038	0.606	0.53	1.00648e-11
Hipp-CR-1	RPS27A	3.57244e-16	0.289681	0.716	0.662	1.06737e-11
Hipp-CR-1	RPS18	8.9037e-16	0.28034	0.766	0.711	2.66025e-11
Hipp-CR-1	RPL24	1.22054e-15	0.334681	0.629	0.556	3.64673e-11
Hipp-CR-1	PDE9A	1.92983e-15	0.512609	0.267	0.192	5.76595e-11
Hipp-CR-1	PRKD1	2.30043e-15	0.255652	0.377	0.268	6.87323e-11
Hipp-CR-1	PBX3	2.33984e-15	0.456537	0.534	0.442	6.99097e-11
Hipp-CR-1	RPL37A	2.93456e-15	0.286956	0.779	0.749	8.76789e-11
Hipp-CR-1	TSPAN5	3.97981e-15	0.374907	0.42	0.327	1.18909e-10
Hipp-CR-1	MAP3K13	5.35363e-15	0.425803	0.448	0.372	1.59956e-10
Hipp-CR-1	PLCL2	8.41849e-15	0.482054	0.298	0.222	2.51528e-10
Hipp-CR-1	CNR1	8.97356e-15	0.432803	0.283	0.202	2.68112e-10
Hipp-CR-1	CDK8	1.37597e-14	0.499694	0.354	0.282	4.11112e-10
Hipp-CR-1	RPLP2	1.62122e-14	0.294832	0.679	0.619	4.84387e-10
Hipp-CR-1	FARP1	2.51632e-14	0.420804	0.501	0.444	7.51828e-10
Hipp-CR-1	RPS3A	4.1149e-14	0.26642	0.756	0.712	1.22945e-09
Hipp-CR-1	RPL32	4.18585e-14	0.272213	0.782	0.747	1.25065e-09
Hipp-CR-1	RPS2	4.82291e-14	0.265255	0.758	0.708	1.44099e-09
Hipp-CR-1	ELAVL4	6.1049e-14	0.398569	0.251	0.177	1.82402e-09
Hipp-CR-1	UBA52	1.26926e-12	0.371053	0.46	0.385	3.79229e-08
Hipp-CR-1	AC092691.1	1.45488e-12	0.490266	0.315	0.239	4.34689e-08
Hipp-CR-1	FAU	1.83838e-12	0.289169	0.609	0.551	5.49271e-08
Hipp-CR-1	IGF2BP2	3.88772e-12	0.38837	0.473	0.413	1.16157e-07
Hipp-CR-1	CECR2	4.45024e-12	0.343546	0.438	0.354	1.32964e-07
Hipp-CR-1	RPL19	5.3711e-12	0.307893	0.59	0.535	1.60478e-07
Hipp-CR-1	RPL28	5.69761e-12	0.304526	0.66	0.618	1.70233e-07
Hipp-CR-1	RPS23	8.14165e-12	0.252239	0.712	0.659	2.43256e-07
Hipp-CR-1	TBC1D9	9.92422e-12	0.477865	0.272	0.211	2.96516e-07
Hipp-CR-1	PCSK2	1.01653e-11	0.290236	0.387	0.299	3.03718e-07
Hipp-CR-1	ATXN7L1	1.33255e-11	0.416075	0.334	0.272	3.98138e-07
Hipp-CR-1	TTC7B	1.33991e-11	0.467085	0.285	0.224	4.00338e-07
Hipp-CR-1	RIN2	1.53153e-11	0.51856	0.281	0.222	4.5759e-07
Hipp-CR-1	PLPPR1	1.60349e-11	0.519404	0.333	0.269	4.7909e-07
Hipp-CR-1	PTMS	2.60892e-11	0.333438	0.473	0.412	7.79492e-07
Hipp-CR-1	RPS7	2.74075e-11	0.307426	0.517	0.454	8.18883e-07
Hipp-CR-1	RPS5	2.87739e-11	0.327942	0.536	0.475	8.59706e-07
Hipp-CR-1	RPL11	4.69143e-11	0.278396	0.688	0.664	1.40171e-06
Hipp-CR-1	HECW1	8.20278e-11	0.288845	0.586	0.52	2.45083e-06
Hipp-CR-1	TBL1XR1	9.27953e-11	0.323903	0.487	0.438	2.77254e-06
Hipp-CR-1	DNAH14	9.73594e-11	0.370755	0.365	0.295	2.90891e-06
Hipp-CR-1	RAPGEF2	9.96393e-11	0.349216	0.432	0.364	2.97702e-06
Hipp-CR-1	PTMA	1.11526e-10	0.328845	0.694	0.674	3.33218e-06
Hipp-CR-1	MID1	1.23274e-10	0.909297	0.276	0.227	3.68319e-06
Hipp-CR-1	FANCC	1.54179e-10	0.384433	0.26	0.196	4.60656e-06
Hipp-CR-1	ATP5F1E	1.82763e-10	0.345034	0.407	0.344	5.46061e-06
Hipp-CR-1	EPHA3	1.92347e-10	0.693547	0.331	0.28	5.74695e-06
Hipp-CR-1	RPL18A	2.40731e-10	0.257946	0.671	0.628	7.19256e-06
Hipp-CR-1	SNHG29	3.45368e-10	0.338802	0.543	0.493	1.03189e-05
Hipp-CR-1	RPL35A	4.51526e-10	0.285175	0.575	0.534	1.34907e-05
Hipp-CR-1	RPS6	9.75089e-10	0.268541	0.544	0.485	2.91337e-05
Hipp-CR-1	SHPRH	1.3067e-09	0.413523	0.374	0.329	3.90415e-05
Hipp-CR-1	AC068931.1	1.31013e-09	0.349229	0.294	0.231	3.9144e-05
Hipp-CR-1	RPL9	1.37e-09	0.252871	0.62	0.576	4.09329e-05
Hipp-CR-1	FBXW7	1.90274e-09	0.363135	0.331	0.275	5.68502e-05
Hipp-CR-1	TMEM132C	1.95341e-09	0.456645	0.324	0.261	5.83641e-05
Hipp-CR-1	H3F3A	2.03056e-09	0.307568	0.588	0.562	6.06691e-05
Hipp-CR-1	STMN2	2.09959e-09	0.290439	0.709	0.686	6.27316e-05
Hipp-CR-1	RPL21	2.37771e-09	0.261655	0.617	0.577	7.10411e-05
Hipp-CR-1	RPL27A	3.38965e-09	0.259823	0.513	0.449	0.000101276
Hipp-CR-1	PRKACB	3.50516e-09	0.339648	0.354	0.297	0.000104727
Hipp-CR-1	RPL3	3.99176e-09	0.258619	0.566	0.52	0.000119266
Hipp-CR-1	RGS6	4.89294e-09	0.534458	0.369	0.318	0.000146191
Hipp-CR-1	LDLRAD4	5.06565e-09	0.38177	0.518	0.479	0.000151351
Hipp-CR-1	RPS15A	5.79916e-09	0.260705	0.597	0.563	0.000173267
Hipp-CR-1	MAP6	6.69658e-09	0.399054	0.289	0.238	0.00020008
Hipp-CR-1	SYN2	7.06566e-09	0.361946	0.364	0.311	0.000211108
Hipp-CR-1	FOXN3	9.0111e-09	0.301711	0.57	0.541	0.000269234
Hipp-CR-1	RPL10A	1.01154e-08	0.275471	0.494	0.442	0.000302227
Hipp-CR-1	RPS25	1.26756e-08	0.302307	0.512	0.473	0.000378722
Hipp-CR-1	RPL23	1.38754e-08	0.274153	0.543	0.498	0.00041457
Hipp-CR-1	OTUD7A	1.87157e-08	0.3555	0.348	0.299	0.000559186
Hipp-CR-1	AC069228.1	2.12526e-08	0.391841	0.372	0.324	0.000634984
Hipp-CR-1	AC233296.1	3.05912e-08	0.294667	0.466	0.408	0.000914004
Hipp-CR-1	OGA	4.33172e-08	0.298986	0.48	0.444	0.00129423
Hipp-CR-1	DNM3	4.52025e-08	0.381305	0.591	0.596	0.00135056
Hipp-CR-1	RPL15	5.08843e-08	0.29947	0.536	0.501	0.00152032
Hipp-CR-1	RPL18	5.69701e-08	0.261015	0.572	0.539	0.00170215
Hipp-CR-1	RPL17	6.33499e-08	0.270355	0.552	0.515	0.00189277
Hipp-CR-1	ATP1B3	6.70238e-08	0.381587	0.288	0.243	0.00200254
Hipp-CR-1	STXBP1	1.0804e-07	0.345573	0.32	0.276	0.00322803
Hipp-CR-1	DGKI	1.1844e-07	0.292547	0.589	0.557	0.00353877
Hipp-CR-1	CDH2	1.22172e-07	0.302038	0.559	0.525	0.00365026
Hipp-CR-1	RPS26	1.28555e-07	0.30814	0.442	0.401	0.00384096
Hipp-CR-1	DOCK9	1.29038e-07	0.270193	0.325	0.268	0.0038554
Hipp-CR-1	ZSWIM5	1.39683e-07	0.2629	0.459	0.414	0.00417344
Hipp-CR-1	TPT1	3.69008e-07	0.253793	0.566	0.54	0.0110252
Hipp-CR-1	ELOB	8.32804e-07	0.297634	0.304	0.253	0.0248825
Hipp-CR-1	MARCH6	9.49482e-07	0.315846	0.43	0.406	0.0283686
Hipp-CR-1	MAPK8	1.0165e-06	0.260628	0.557	0.528	0.0303709
Hipp-CR-1	RPSA	1.37981e-06	0.255804	0.507	0.472	0.0412259
Hipp-CR-1	CPEB3	1.6064e-06	0.299262	0.383	0.345	0.0479961
Hipp-CR-2	CYYR1	0	2.04349	0.439	0.023	0
Hipp-CR-2	HS3ST3A1	0	1.80852	0.296	0.008	0
Hipp-CR-2	NTN1	1.59764e-257	2.38875	0.571	0.061	4.77344e-253
Hipp-CR-2	ROR2	4.59721e-254	2.15133	0.422	0.031	1.37355e-249
Hipp-CR-2	LINC02223	3.73827e-209	2.15253	0.537	0.066	1.11692e-204
Hipp-CR-2	TRHDE	1.47609e-205	2.24277	0.531	0.065	4.41027e-201
Hipp-CR-2	ADAMTS6	6.77775e-174	2.3022	0.861	0.218	2.02506e-169
Hipp-CR-2	GPC6	7.11524e-153	2.34633	0.952	0.385	2.12589e-148
Hipp-CR-2	ZEB1	8.45267e-152	2.45511	0.925	0.375	2.52549e-147
Hipp-CR-2	NDST3	2.56957e-150	2.34253	0.748	0.194	7.67735e-146
Hipp-CR-2	RYR3	7.98467e-148	2.2001	0.827	0.243	2.38566e-143
Hipp-CR-2	AL137139.2	4.45917e-143	1.92718	0.891	0.271	1.33231e-138
Hipp-CR-2	NFIA-AS2	1.40519e-140	2.04196	0.656	0.148	4.19842e-136
Hipp-CR-2	RNF220	1.11925e-136	2.21639	0.418	0.059	3.34411e-132
Hipp-CR-2	THSD7B	1.30071e-136	2.21399	0.81	0.26	3.88627e-132
Hipp-CR-2	PCBP3	7.81412e-132	2.1643	0.646	0.157	2.3347e-127
Hipp-CR-2	RAB26	1.42686e-131	1.65025	0.289	0.029	4.26316e-127
Hipp-CR-2	RELN	3.87074e-130	1.66207	0.857	0.255	1.1565e-125
Hipp-CR-2	FSTL4	1.16862e-128	2.28809	0.697	0.183	3.49159e-124
Hipp-CR-2	AC092957.1	1.62543e-128	1.71524	0.949	0.321	4.85647e-124
Hipp-CR-2	BTBD11	1.07632e-115	1.90832	0.476	0.091	3.21583e-111
Hipp-CR-2	UNC13C	4.2045e-115	1.56776	0.806	0.246	1.25622e-110
Hipp-CR-2	LINC01798	6.64546e-113	1.55016	0.337	0.046	1.98553e-108
Hipp-CR-2	DACH1	6.14464e-112	1.65948	0.969	0.514	1.8359e-107
Hipp-CR-2	TAFA5	4.95512e-111	1.90681	0.776	0.286	1.48049e-106
Hipp-CR-2	UNC5C	4.91349e-110	1.51235	0.98	0.587	1.46805e-105
Hipp-CR-2	CLYBL	5.84183e-108	1.64738	0.582	0.14	1.74542e-103
Hipp-CR-2	MIR924HG	1.20647e-107	1.93495	0.412	0.069	3.60469e-103
Hipp-CR-2	ERBB4	7.30072e-106	1.62359	0.986	0.501	2.18131e-101
Hipp-CR-2	ROR1	1.02224e-105	1.87901	0.568	0.139	3.05425e-101
Hipp-CR-2	HS3ST5	2.02793e-104	2.12277	0.67	0.216	6.05906e-100
Hipp-CR-2	NAV2	8.70721e-102	1.82604	0.891	0.46	2.60154e-97
Hipp-CR-2	NFIA	1.45106e-97	1.44298	0.997	0.544	4.33547e-93
Hipp-CR-2	MIR217HG	1.02574e-95	1.38103	0.313	0.045	3.06469e-91
Hipp-CR-2	RBFOX3	2.68322e-93	1.72562	0.622	0.182	8.01692e-89
Hipp-CR-2	HDAC2-AS2	1.86004e-90	1.93351	0.646	0.223	5.55743e-86
Hipp-CR-2	CDK6	1.21427e-89	1.74961	0.571	0.161	3.628e-85
Hipp-CR-2	MEIS1	2.34873e-89	1.55112	0.782	0.297	7.01752e-85
Hipp-CR-2	BRIP1	5.02902e-81	1.63764	0.357	0.069	1.50257e-76
Hipp-CR-2	PLPPR1	6.89255e-81	1.6708	0.687	0.266	2.05936e-76
Hipp-CR-2	PDE1A	1.43219e-80	1.46659	0.81	0.337	4.27911e-76
Hipp-CR-2	MYO16	5.4052e-80	1.63165	0.789	0.377	1.61497e-75
Hipp-CR-2	ROBO2	5.71957e-77	1.38246	0.969	0.765	1.70889e-72
Hipp-CR-2	PID1	5.59765e-76	1.69361	0.595	0.2	1.67247e-71
Hipp-CR-2	NKAIN3	1.49266e-75	1.49166	0.908	0.6	4.45978e-71
Hipp-CR-2	PTPRK	2.39767e-75	1.44291	0.728	0.285	7.16376e-71
Hipp-CR-2	RASGEF1C	1.09314e-74	1.59181	0.391	0.09	3.26609e-70
Hipp-CR-2	MAML3	5.08211e-74	1.46846	0.82	0.424	1.51843e-69
Hipp-CR-2	COL25A1	5.26511e-73	1.72182	0.459	0.121	1.57311e-68
Hipp-CR-2	NFIB	3.71451e-71	1.10396	0.983	0.589	1.10982e-66
Hipp-CR-2	AC093765.3	3.22431e-70	1.43782	0.364	0.076	9.63359e-66
Hipp-CR-2	CHD7	2.78726e-67	1.2492	0.837	0.446	8.32777e-63
Hipp-CR-2	ZIC1	1.3958e-65	1.51498	0.663	0.268	4.17036e-61
Hipp-CR-2	FBXL7	9.27197e-63	1.31307	0.759	0.349	2.77028e-58
Hipp-CR-2	PRKD1	1.61368e-61	1.32521	0.673	0.27	4.82136e-57
Hipp-CR-2	UFL1-AS1	7.22841e-61	1.49367	0.32	0.072	2.15971e-56
Hipp-CR-2	DLEU2	3.4197e-59	1.44918	0.575	0.225	1.02174e-54
Hipp-CR-2	SEZ6L	1.61341e-58	1.38494	0.67	0.285	4.82055e-54
Hipp-CR-2	GRIK2	3.98632e-57	0.841137	0.908	0.517	1.19103e-52
Hipp-CR-2	PCDH15	2.00964e-56	1.39	0.592	0.24	6.00439e-52
Hipp-CR-2	NEO1	3.66544e-56	1.2752	0.721	0.369	1.09516e-51
Hipp-CR-2	CCSER2	5.04722e-53	1.46913	0.704	0.412	1.50801e-48
Hipp-CR-2	SFRP1	1.27079e-52	1.27223	0.313	0.077	3.79686e-48
Hipp-CR-2	CNTN4	1.2964e-52	1.03121	0.769	0.396	3.87339e-48
Hipp-CR-2	EFNA5	4.94068e-52	1.23581	0.707	0.34	1.47618e-47
Hipp-CR-2	DLG1	4.95491e-52	1.2659	0.612	0.268	1.48043e-47
Hipp-CR-2	ETV6	3.49434e-51	1.27875	0.398	0.12	1.04404e-46
Hipp-CR-2	CEP112	5.06323e-51	1.22228	0.884	0.69	1.51279e-46
Hipp-CR-2	GLI2	5.77089e-51	1.1845	0.398	0.116	1.72423e-46
Hipp-CR-2	LHFPL3	8.96123e-51	1.26223	0.69	0.329	2.67744e-46
Hipp-CR-2	AC099792.1	6.15816e-50	1.24714	0.51	0.184	1.83994e-45
Hipp-CR-2	PRKCA	7.61884e-50	1.14276	0.741	0.392	2.27636e-45
Hipp-CR-2	GAB1	8.77963e-49	1.39859	0.534	0.222	2.62318e-44
Hipp-CR-2	LSAMP	5.87578e-48	1.13728	0.905	0.599	1.75557e-43
Hipp-CR-2	SDC2	9.57824e-48	1.28417	0.296	0.074	2.86179e-43
Hipp-CR-2	DCDC1	1.31235e-47	1.24278	0.412	0.129	3.92103e-43
Hipp-CR-2	CNTN5	1.52462e-47	1.07532	0.956	0.649	4.55525e-43
Hipp-CR-2	ADGRV1	3.42599e-47	0.897775	0.707	0.329	1.02362e-42
Hipp-CR-2	CBFA2T2	4.12826e-47	1.26477	0.68	0.388	1.23344e-42
Hipp-CR-2	PDLIM3	3.28118e-46	1.13085	0.303	0.076	9.80352e-42
Hipp-CR-2	SRGAP1	3.35577e-46	1.0448	0.857	0.622	1.00264e-41
Hipp-CR-2	CASC15	4.51408e-45	0.924906	0.949	0.77	1.34872e-40
Hipp-CR-2	FAM13A	1.14556e-44	1.34134	0.497	0.203	3.42269e-40
Hipp-CR-2	DIAPH3	3.80079e-44	1.42805	0.286	0.071	1.1356e-39
Hipp-CR-2	PAM	4.83777e-44	1.09595	0.612	0.27	1.44543e-39
Hipp-CR-2	DOCK1	9.18556e-44	1.14245	0.405	0.132	2.74446e-39
Hipp-CR-2	BOC	1.75768e-43	1.26336	0.558	0.25	5.2516e-39
Hipp-CR-2	STARD13	7.22425e-42	1.25042	0.408	0.14	2.15846e-37
Hipp-CR-2	AL359232.1	1.08322e-41	1.43961	0.272	0.071	3.23644e-37
Hipp-CR-2	ZNF704	2.05638e-41	1.08344	0.786	0.55	6.14405e-37
Hipp-CR-2	SIPA1L2	1.51309e-38	1.30256	0.476	0.205	4.52081e-34
Hipp-CR-2	ST18	1.87167e-37	1.26283	0.333	0.106	5.59219e-33
Hipp-CR-2	PAX6	2.0553e-37	1.15531	0.354	0.117	6.14084e-33
Hipp-CR-2	CCDC88C	2.63421e-37	1.06479	0.259	0.069	7.87048e-33
Hipp-CR-2	AKAP6	6.22388e-37	1.00944	0.867	0.758	1.85957e-32
Hipp-CR-2	GRIN2A	8.89604e-37	1.22461	0.269	0.073	2.65796e-32
Hipp-CR-2	EPB41L4A	6.33514e-36	1.06385	0.541	0.252	1.89281e-31
Hipp-CR-2	GRIN2B	1.33044e-35	1.06735	0.602	0.29	3.97509e-31
Hipp-CR-2	FREM1	8.85488e-35	1.0639	0.374	0.132	2.64566e-30
Hipp-CR-2	ELP4	2.72165e-34	1.10952	0.558	0.28	8.13175e-30
Hipp-CR-2	CRB1	6.48558e-34	1.10188	0.337	0.116	1.93776e-29
Hipp-CR-2	GSE1	2.64649e-33	1.16261	0.391	0.159	7.90719e-29
Hipp-CR-2	PDE1C	1.19356e-32	0.855604	0.799	0.494	3.56612e-28
Hipp-CR-2	IGF2BP3	1.36084e-32	1.09796	0.629	0.373	4.06593e-28
Hipp-CR-2	FLRT2	2.38249e-32	1.26188	0.514	0.256	7.11839e-28
Hipp-CR-2	IGFBP5	5.78451e-31	1.02415	0.289	0.094	1.7283e-26
Hipp-CR-2	RHOBTB3	1.024e-30	1.13557	0.371	0.151	3.0595e-26
Hipp-CR-2	DLEU1	1.03534e-30	1.1076	0.34	0.128	3.09339e-26
Hipp-CR-2	MSI2	1.48207e-30	0.968734	0.769	0.585	4.42812e-26
Hipp-CR-2	NLGN1	1.90025e-30	0.675158	0.82	0.502	5.67756e-26
Hipp-CR-2	SLIT2	3.49776e-30	1.08123	0.612	0.348	1.04506e-25
Hipp-CR-2	APBA2	7.53059e-30	1.07855	0.551	0.306	2.24999e-25
Hipp-CR-2	CARMIL1	1.08351e-29	1.07334	0.575	0.328	3.23732e-25
Hipp-CR-2	RERE	1.41647e-29	0.668109	0.922	0.799	4.23212e-25
Hipp-CR-2	PELI2	2.81528e-29	0.948244	0.503	0.243	8.41149e-25
Hipp-CR-2	CECR2	2.04407e-28	0.929579	0.616	0.357	6.10727e-24
Hipp-CR-2	EYS	3.73435e-28	1.08802	0.265	0.086	1.11575e-23
Hipp-CR-2	CRPPA	4.41232e-28	1.10361	0.286	0.1	1.31831e-23
Hipp-CR-2	RAD51B	6.2116e-27	0.969495	0.466	0.218	1.8559e-22
Hipp-CR-2	RIN2	1.3316e-25	1.12114	0.435	0.223	3.97856e-21
Hipp-CR-2	MLLT10	2.20563e-25	0.971811	0.605	0.393	6.58999e-21
Hipp-CR-2	STARD9	4.60006e-25	0.957801	0.296	0.113	1.3744e-20
Hipp-CR-2	TFDP2	5.61942e-25	0.924283	0.629	0.414	1.67897e-20
Hipp-CR-2	RFC3	8.44228e-25	1.01106	0.347	0.147	2.52238e-20
Hipp-CR-2	AKAP13	8.53795e-24	0.840413	0.51	0.283	2.55097e-19
Hipp-CR-2	ADAM22	8.79323e-24	1.05653	0.5	0.295	2.62724e-19
Hipp-CR-2	NELL2	9.9172e-24	0.660695	0.782	0.578	2.96306e-19
Hipp-CR-2	TRAK1	1.62443e-23	1.01658	0.463	0.257	4.85348e-19
Hipp-CR-2	PLCH1	5.16789e-23	0.896778	0.32	0.128	1.54406e-18
Hipp-CR-2	MBNL1	2.16624e-22	1.06604	0.469	0.267	6.47228e-18
Hipp-CR-2	GREB1L	5.08218e-22	0.580234	0.629	0.346	1.51845e-17
Hipp-CR-2	SEMA6A	9.31364e-22	0.774395	0.612	0.372	2.78273e-17
Hipp-CR-2	SPIDR	1.68882e-21	0.928209	0.616	0.443	5.04587e-17
Hipp-CR-2	EDA	1.89331e-21	1.10096	0.286	0.116	5.65683e-17
Hipp-CR-2	SOX5	2.70212e-21	0.498329	0.707	0.412	8.07339e-17
Hipp-CR-2	PPP2R2C	8.35146e-21	1.00355	0.361	0.176	2.49525e-16
Hipp-CR-2	DOCK10	1.65535e-20	0.92822	0.337	0.15	4.94585e-16
Hipp-CR-2	MMS22L	1.7007e-20	0.929235	0.282	0.115	5.08136e-16
Hipp-CR-2	SEPTIN10	1.84795e-20	0.948853	0.279	0.116	5.52131e-16
Hipp-CR-2	WRN	4.41992e-20	1.08931	0.412	0.227	1.32058e-15
Hipp-CR-2	DISC1	4.73424e-20	0.884866	0.286	0.117	1.4145e-15
Hipp-CR-2	TCF4	7.2014e-20	0.331516	0.908	0.61	2.15163e-15
Hipp-CR-2	MEIS2	9.09651e-20	0.670074	0.333	0.144	2.71786e-15
Hipp-CR-2	NRG3	1.23192e-19	0.58567	0.946	0.839	3.68072e-15
Hipp-CR-2	ZIC2	1.40014e-19	0.800486	0.364	0.175	4.18335e-15
Hipp-CR-2	CDH7	1.48902e-19	0.775526	0.259	0.099	4.4489e-15
Hipp-CR-2	SPATA5	2.10177e-19	0.981701	0.381	0.2	6.27968e-15
Hipp-CR-2	CACNA2D1	2.2132e-19	0.872512	0.701	0.543	6.6126e-15
Hipp-CR-2	LINC01473	2.31821e-19	1.14856	0.459	0.272	6.92634e-15
Hipp-CR-2	POLA1	2.53649e-19	0.957094	0.31	0.142	7.57854e-15
Hipp-CR-2	PCSK5	3.90595e-19	0.787885	0.507	0.295	1.16702e-14
Hipp-CR-2	ZNF804A	1.06887e-18	0.642177	0.673	0.456	3.19358e-14
Hipp-CR-2	GLI3	1.35458e-18	0.782615	0.252	0.097	4.04722e-14
Hipp-CR-2	GULP1	1.38843e-18	0.721553	0.401	0.197	4.14834e-14
Hipp-CR-2	PCDH7	1.8849e-18	0.911397	0.588	0.386	5.6317e-14
Hipp-CR-2	PCCA	2.08722e-18	0.764457	0.558	0.363	6.23621e-14
Hipp-CR-2	TCF12	2.12801e-18	0.604246	0.796	0.656	6.35806e-14
Hipp-CR-2	TTC28	2.41218e-18	0.557677	0.827	0.653	7.20712e-14
Hipp-CR-2	KCND3	6.14742e-18	1.00734	0.32	0.157	1.83673e-13
Hipp-CR-2	FMN2	7.29236e-18	0.868909	0.595	0.438	2.17881e-13
Hipp-CR-2	AFF3	9.42343e-18	0.65032	0.857	0.733	2.81553e-13
Hipp-CR-2	AC131571.1	1.06593e-17	0.913191	0.255	0.108	3.18478e-13
Hipp-CR-2	HIVEP3	1.31743e-17	0.912682	0.548	0.384	3.93621e-13
Hipp-CR-2	AKT3	1.76064e-17	0.656014	0.755	0.635	5.26045e-13
Hipp-CR-2	AFAP1	1.96613e-17	1.00204	0.401	0.231	5.8744e-13
Hipp-CR-2	SETBP1	2.37153e-17	0.613758	0.714	0.536	7.08564e-13
Hipp-CR-2	TMPO	2.6874e-17	0.890134	0.255	0.11	8.02943e-13
Hipp-CR-2	ST6GAL1	3.09066e-17	0.954491	0.344	0.181	9.23426e-13
Hipp-CR-2	ERVMER61-1	3.38547e-17	0.482685	0.333	0.147	1.01151e-12
Hipp-CR-2	ZNF536	8.03683e-17	0.674173	0.639	0.434	2.40124e-12
Hipp-CR-2	OSBPL3	1.13035e-16	0.843536	0.289	0.132	3.37726e-12
Hipp-CR-2	FHIT	1.36072e-16	0.893958	0.388	0.209	4.06555e-12
Hipp-CR-2	NCALD	2.14819e-16	0.87039	0.374	0.198	6.41835e-12
Hipp-CR-2	PAX3	3.82858e-16	0.681374	0.347	0.164	1.1439e-11
Hipp-CR-2	HES6	8.10063e-16	0.853383	0.269	0.124	2.42031e-11
Hipp-CR-2	KDM6A	2.08024e-15	0.748238	0.476	0.311	6.21534e-11
Hipp-CR-2	PDZRN3	2.21849e-15	0.445543	0.279	0.125	6.6284e-11
Hipp-CR-2	CTNND2	2.22876e-15	0.336215	0.973	0.917	6.65909e-11
Hipp-CR-2	MB21D2	8.37811e-15	0.952868	0.282	0.141	2.50321e-10
Hipp-CR-2	CENPP	8.48507e-15	1.06008	0.323	0.172	2.53517e-10
Hipp-CR-2	ZBTB18	8.70812e-15	0.856046	0.357	0.201	2.60181e-10
Hipp-CR-2	KIF5C	1.34842e-14	0.666336	0.66	0.546	4.02882e-10
Hipp-CR-2	MIR99AHG	1.47012e-14	0.251159	0.908	0.749	4.39243e-10
Hipp-CR-2	FARS2	1.58841e-14	0.94274	0.5	0.359	4.74585e-10
Hipp-CR-2	PDE3B	2.08449e-14	0.831382	0.408	0.248	6.22804e-10
Hipp-CR-2	STK33	2.26613e-14	0.56372	0.303	0.141	6.77074e-10
Hipp-CR-2	STAG2	2.89449e-14	0.824225	0.357	0.206	8.64815e-10
Hipp-CR-2	SCARB2	3.05538e-14	0.804067	0.361	0.207	9.12885e-10
Hipp-CR-2	KAT6B	3.09103e-14	0.733041	0.602	0.482	9.23537e-10
Hipp-CR-2	CALN1	4.06811e-14	1.10389	0.432	0.287	1.21547e-09
Hipp-CR-2	SYNE2	6.23751e-14	0.64744	0.514	0.333	1.86364e-09
Hipp-CR-2	INVS	1.6347e-13	0.851533	0.333	0.186	4.88417e-09
Hipp-CR-2	H3F3B	2.52416e-13	0.770214	0.514	0.37	7.54169e-09
Hipp-CR-2	PRIM2	2.73384e-13	0.770058	0.34	0.191	8.16816e-09
Hipp-CR-2	LDLRAD3	2.78808e-13	0.729274	0.344	0.191	8.33023e-09
Hipp-CR-2	HNRNPC	4.64518e-13	0.812742	0.476	0.341	1.38789e-08
Hipp-CR-2	TBC1D5	5.26846e-13	0.679781	0.626	0.52	1.57411e-08
Hipp-CR-2	MYRIP	6.06391e-13	0.733402	0.361	0.204	1.81178e-08
Hipp-CR-2	RPS2	6.54641e-13	0.474461	0.813	0.711	1.95594e-08
Hipp-CR-2	ZNRF3	8.94471e-13	0.646187	0.306	0.159	2.6725e-08
Hipp-CR-2	DCC	9.91162e-13	0.424674	0.891	0.749	2.96139e-08
Hipp-CR-2	WWOX	1.24264e-12	0.6471	0.599	0.428	3.71276e-08
Hipp-CR-2	PCDH11X	1.3296e-12	0.684722	0.442	0.276	3.97256e-08
Hipp-CR-2	MARCH6	2.49507e-12	0.685064	0.527	0.405	7.45477e-08
Hipp-CR-2	KCNT2	3.36032e-12	0.622477	0.432	0.27	1.004e-07
Hipp-CR-2	RPS24	3.57156e-12	0.428341	0.854	0.773	1.06711e-07
Hipp-CR-2	CCDC138	3.97792e-12	0.721351	0.259	0.132	1.18852e-07
Hipp-CR-2	FLNB	3.99668e-12	0.802478	0.289	0.159	1.19413e-07
Hipp-CR-2	FILIP1L	4.78031e-12	0.738818	0.31	0.173	1.42826e-07
Hipp-CR-2	FUS	5.42177e-12	0.747828	0.432	0.297	1.61992e-07
Hipp-CR-2	STXBP5L	5.6172e-12	0.545865	0.571	0.431	1.67831e-07
Hipp-CR-2	ZMAT4	7.34911e-12	0.875108	0.35	0.21	2.19577e-07
Hipp-CR-2	GPM6A	8.9054e-12	0.343535	0.891	0.803	2.66076e-07
Hipp-CR-2	RPLP1	1.1485e-11	0.387731	0.908	0.829	3.4315e-07
Hipp-CR-2	PBX3	1.18872e-11	0.723348	0.588	0.449	3.55165e-07
Hipp-CR-2	RPS23	1.54607e-11	0.522236	0.738	0.663	4.61934e-07
Hipp-CR-2	PTPRG	2.71072e-11	0.413129	0.82	0.681	8.0991e-07
Hipp-CR-2	SNHG29	2.93325e-11	0.520555	0.605	0.496	8.76395e-07
Hipp-CR-2	MPDZ	3.07044e-11	0.739567	0.333	0.199	9.17386e-07
Hipp-CR-2	ANO6	3.42358e-11	0.732164	0.282	0.155	1.0229e-06
Hipp-CR-2	CEP128	3.5754e-11	0.745093	0.327	0.193	1.06826e-06
Hipp-CR-2	CORO2B	3.64362e-11	0.659554	0.344	0.208	1.08864e-06
Hipp-CR-2	FRYL	4.05988e-11	0.670261	0.531	0.433	1.21301e-06
Hipp-CR-2	COA1	4.96846e-11	0.691	0.35	0.216	1.48448e-06
Hipp-CR-2	CALD1	4.98072e-11	0.656283	0.361	0.225	1.48814e-06
Hipp-CR-2	STK3	7.01411e-11	0.635282	0.259	0.132	2.09567e-06
Hipp-CR-2	CADM1	9.25216e-11	0.557403	0.66	0.547	2.76436e-06
Hipp-CR-2	GALNT13	9.83793e-11	0.87834	0.289	0.169	2.93938e-06
Hipp-CR-2	BMPR1A	1.06364e-10	0.635067	0.48	0.358	3.17793e-06
Hipp-CR-2	STAG1	1.10484e-10	0.643965	0.609	0.507	3.30105e-06
Hipp-CR-2	SMARCC1	1.16251e-10	0.665562	0.497	0.387	3.47335e-06
Hipp-CR-2	TOX	1.31615e-10	0.639098	0.435	0.287	3.93239e-06
Hipp-CR-2	GRIA4	1.95339e-10	0.278675	0.65	0.425	5.83635e-06
Hipp-CR-2	ZNF521	3.80677e-10	0.383218	0.395	0.238	1.13739e-05
Hipp-CR-2	RPL13	4.8274e-10	0.407388	0.837	0.768	1.44233e-05
Hipp-CR-2	MIPOL1	4.94589e-10	0.846194	0.33	0.21	1.47773e-05
Hipp-CR-2	METRN	9.88232e-10	0.637721	0.272	0.152	2.95264e-05
Hipp-CR-2	NTRK3	1.15662e-09	0.514885	0.673	0.556	3.45575e-05
Hipp-CR-2	NASP	1.21733e-09	0.768877	0.344	0.232	3.63714e-05
Hipp-CR-2	TLE4	1.24606e-09	0.650657	0.272	0.153	3.72297e-05
Hipp-CR-2	RPS12	1.48198e-09	0.421482	0.789	0.713	4.42787e-05
Hipp-CR-2	FOXP1	1.61347e-09	0.504023	0.616	0.483	4.82071e-05
Hipp-CR-2	ADK	1.98771e-09	0.480639	0.616	0.506	5.93888e-05
Hipp-CR-2	EZH2	2.79187e-09	0.745777	0.398	0.283	8.34156e-05
Hipp-CR-2	DEK	3.12344e-09	0.65412	0.262	0.15	9.33222e-05
Hipp-CR-2	ARRDC3	3.29846e-09	0.656854	0.316	0.2	9.85513e-05
Hipp-CR-2	RPL32	3.7625e-09	0.337687	0.844	0.749	0.000112416
Hipp-CR-2	GLYATL2	5.74556e-09	0.742785	0.255	0.148	0.000171666
Hipp-CR-2	RPL10	5.75078e-09	0.3599	0.84	0.805	0.000171822
Hipp-CR-2	TMEM14B	7.11643e-09	0.632303	0.415	0.306	0.000212625
Hipp-CR-2	HNRNPU	7.87936e-09	0.613171	0.435	0.335	0.00023542
Hipp-CR-2	ZRANB3	8.18442e-09	0.748728	0.333	0.222	0.000244534
Hipp-CR-2	IGF1R	8.83032e-09	0.466662	0.707	0.647	0.000263832
Hipp-CR-2	HSP90AA1	1.02345e-08	0.646333	0.67	0.602	0.000305786
Hipp-CR-2	CRADD	1.04814e-08	0.716562	0.255	0.147	0.000313163
Hipp-CR-2	NAALADL2	1.90759e-08	0.560569	0.381	0.252	0.00056995
Hipp-CR-2	ATG10	2.76569e-08	0.658305	0.289	0.181	0.000826334
Hipp-CR-2	STK39	3.14103e-08	0.606466	0.452	0.34	0.000938478
Hipp-CR-2	RPL26	3.42138e-08	0.423749	0.707	0.655	0.00102224
Hipp-CR-2	CDKAL1	3.7183e-08	0.544982	0.541	0.445	0.00111095
Hipp-CR-2	AP3B1	3.88147e-08	0.564032	0.34	0.227	0.00115971
Hipp-CR-2	RPS19	6.20713e-08	0.341323	0.82	0.746	0.00185457
Hipp-CR-2	ZC3H12C	6.63728e-08	0.609177	0.272	0.167	0.00198309
Hipp-CR-2	CNTLN	7.00306e-08	0.649698	0.313	0.206	0.00209237
Hipp-CR-2	RPS18	7.16706e-08	0.370537	0.752	0.716	0.00214137
Hipp-CR-2	HIBCH	7.20909e-08	0.606774	0.432	0.334	0.00215393
Hipp-CR-2	GPBP1	7.38357e-08	0.584423	0.439	0.345	0.00220606
Hipp-CR-2	BRWD1	7.60695e-08	0.614309	0.449	0.359	0.0022728
Hipp-CR-2	PLCL2	7.72434e-08	0.715668	0.327	0.228	0.00230788
Hipp-CR-2	RAP1GAP2	7.80163e-08	0.746061	0.31	0.206	0.00233097
Hipp-CR-2	MSRA	8.03525e-08	0.252746	0.759	0.605	0.00240077
Hipp-CR-2	PHF21A	1.03219e-07	0.682794	0.449	0.365	0.00308398
Hipp-CR-2	RPL9	1.20524e-07	0.412562	0.653	0.579	0.00360102
Hipp-CR-2	DIPK2A	1.23212e-07	0.615287	0.33	0.224	0.00368133
Hipp-CR-2	ARID2	1.27265e-07	0.617334	0.446	0.356	0.00380243
Hipp-CR-2	PTCH1	1.30199e-07	0.518271	0.293	0.185	0.00389009
Hipp-CR-2	SEMA6A-AS1	1.33463e-07	0.596959	0.299	0.192	0.00398762
Hipp-CR-2	PPM1E	1.41794e-07	0.579154	0.486	0.378	0.00423651
Hipp-CR-2	CMSS1	1.50182e-07	0.638798	0.384	0.283	0.00448714
Hipp-CR-2	PDSS2	1.79716e-07	0.636338	0.306	0.205	0.00536955
Hipp-CR-2	ADGRA3	1.82623e-07	0.545212	0.272	0.172	0.00545642
Hipp-CR-2	CUX1	2.03662e-07	0.495386	0.551	0.47	0.00608501
Hipp-CR-2	SIPA1L3	2.26005e-07	0.566606	0.459	0.369	0.00675257
Hipp-CR-2	TBL1XR1	2.3079e-07	0.525949	0.527	0.442	0.00689554
Hipp-CR-2	COG5	3.00461e-07	0.606996	0.337	0.235	0.00897716
Hipp-CR-2	PTPN13	3.01634e-07	0.466039	0.33	0.212	0.00901222
Hipp-CR-2	TSPAN5	3.2254e-07	0.673375	0.435	0.335	0.00963686
Hipp-CR-2	SKA2	3.62841e-07	0.58568	0.252	0.157	0.010841
Hipp-CR-2	TCF7L2	3.79425e-07	0.423272	0.252	0.147	0.0113365
Hipp-CR-2	AHI1	3.95193e-07	0.665102	0.303	0.205	0.0118076
Hipp-CR-2	RPS8	3.97518e-07	0.334357	0.738	0.705	0.011877
Hipp-CR-2	ZNF827	6.02258e-07	0.54559	0.35	0.251	0.0179943
Hipp-CR-2	BBX	7.09286e-07	0.516473	0.34	0.239	0.021192
Hipp-CR-2	LRRN1	7.27811e-07	0.487274	0.354	0.252	0.0217455
Hipp-CR-2	RPS15A	8.40876e-07	0.403613	0.639	0.565	0.0251237
Hipp-CR-2	JAK1	9.53772e-07	0.5919	0.347	0.257	0.0284968
Hipp-CR-2	MIB1	9.55636e-07	0.532183	0.439	0.358	0.0285525
Hipp-CR-2	OGA	1.07593e-06	0.539602	0.51	0.446	0.0321468
Hipp-CR-2	OSBPL1A	1.13689e-06	0.545798	0.296	0.198	0.0339681
Hipp-CR-2	RDX	1.28237e-06	0.667045	0.412	0.328	0.0383145
Hipp-CR-2	TEAD1	1.48574e-06	0.395554	0.52	0.427	0.0443908
Hipp-CR-2	RNF130	1.65774e-06	0.443585	0.656	0.607	0.0495301
Hipp-CycPro	DIAPH3	0	3.14984	0.791	0.051	0
Hipp-CycPro	APOLD1	0	2.71934	0.506	0.027	0
Hipp-CycPro	MIR924HG	0	2.64569	0.614	0.058	0
Hipp-CycPro	TOP2A	0	2.54641	0.57	0.044	0
Hipp-CycPro	KNL1	0	2.22333	0.462	0.021	0
Hipp-CycPro	MELK	0	1.89446	0.425	0.024	0
Hipp-CycPro	RRM2	0	1.89137	0.381	0.02	0
Hipp-CycPro	KIF18B	0	1.87808	0.361	0.012	0
Hipp-CycPro	CDC25C	0	1.82535	0.346	0.014	0
Hipp-CycPro	KIF11	0	1.73691	0.359	0.02	0
Hipp-CycPro	KIF14	0	1.73053	0.31	0.015	0
Hipp-CycPro	KIF4A	0	1.71956	0.342	0.016	0
Hipp-CycPro	SMC4	7.51435e-301	2.0728	0.516	0.054	2.24514e-296
Hipp-CycPro	MKI67	2.11925e-287	1.64548	0.319	0.018	6.33191e-283
Hipp-CycPro	ARHGAP11B	2.86741e-286	1.7437	0.346	0.022	8.56726e-282
Hipp-CycPro	ECT2	2.06371e-278	1.75848	0.361	0.025	6.16595e-274
Hipp-CycPro	NUSAP1	2.04625e-277	1.94277	0.455	0.044	6.11378e-273
Hipp-CycPro	ASPM	4.35685e-265	2.07693	0.396	0.034	1.30174e-260
Hipp-CycPro	TPX2	1.50365e-258	1.73256	0.332	0.023	4.49262e-254
Hipp-CycPro	CENPF	4.39404e-248	2.13796	0.423	0.042	1.31285e-243
Hipp-CycPro	BUB1	2.14643e-239	1.42239	0.256	0.013	6.41312e-235
Hipp-CycPro	POLQ	6.67336e-232	1.46956	0.302	0.021	1.99387e-227
Hipp-CycPro	BUB1B	1.47378e-220	1.3277	0.251	0.014	4.40336e-216
Hipp-CycPro	CENPE	1.82085e-215	1.74872	0.3	0.023	5.44032e-211
Hipp-CycPro	KIF15	3.54835e-211	1.50587	0.305	0.024	1.06018e-206
Hipp-CycPro	SGO2	8.60032e-211	1.59903	0.305	0.024	2.5696e-206
Hipp-CycPro	BRIP1	5.91528e-204	1.93923	0.459	0.062	1.76737e-199
Hipp-CycPro	NUF2	1.49735e-195	1.51293	0.307	0.027	4.4738e-191
Hipp-CycPro	CENPK	5.57661e-190	1.70227	0.393	0.048	1.66618e-185
Hipp-CycPro	C21orf58	7.38576e-184	1.48841	0.337	0.036	2.20672e-179
Hipp-CycPro	FANCI	5.79102e-182	1.62153	0.366	0.043	1.73024e-177
Hipp-CycPro	SPC25	5.11276e-178	1.42437	0.275	0.024	1.52759e-173
Hipp-CycPro	MIS18BP1	5.43951e-170	1.69172	0.418	0.062	1.62522e-165
Hipp-CycPro	PAX3	6.03778e-158	1.69082	0.651	0.151	1.80397e-153
Hipp-CycPro	ADAMTS6	2.97577e-155	1.6914	0.764	0.215	8.89101e-151
Hipp-CycPro	DEPDC1B	1.70252e-150	1.44715	0.295	0.034	5.08679e-146
Hipp-CycPro	MMS22L	2.64081e-150	1.74042	0.511	0.105	7.89022e-146
Hipp-CycPro	FAT3	6.22371e-145	1.69536	0.794	0.265	1.85952e-140
Hipp-CycPro	CENPP	9.15431e-140	1.8784	0.6	0.161	2.73512e-135
Hipp-CycPro	ATAD2	4.71041e-138	1.53751	0.378	0.061	1.40738e-133
Hipp-CycPro	GAS2L3	4.09946e-137	1.73267	0.41	0.073	1.22484e-132
Hipp-CycPro	LINC01572	1.06546e-128	1.87137	0.644	0.2	3.1834e-124
Hipp-CycPro	CTNNA3	3.44046e-126	1.60388	0.769	0.268	1.02794e-121
Hipp-CycPro	BRCA1	1.73382e-120	1.40954	0.332	0.053	5.18032e-116
Hipp-CycPro	GREB1L	2.3948e-119	1.42853	0.843	0.335	7.1552e-115
Hipp-CycPro	AC073529.1	7.20303e-116	1.48501	0.295	0.043	2.15212e-111
Hipp-CycPro	SOX2-OT	1.82195e-111	1.17249	0.835	0.321	5.44363e-107
Hipp-CycPro	AC092957.1	2.72949e-111	1.45155	0.826	0.319	8.15516e-107
Hipp-CycPro	RFC3	5.10187e-110	1.64045	0.516	0.138	1.52434e-105
Hipp-CycPro	PTN	2.89603e-109	1.43445	0.931	0.582	8.65277e-105
Hipp-CycPro	QKI	2.46075e-107	1.2312	0.978	0.547	7.35224e-103
Hipp-CycPro	SLC1A3	1.95816e-106	1.34528	0.713	0.246	5.85059e-102
Hipp-CycPro	CEP128	1.11177e-105	1.57858	0.577	0.183	3.32175e-101
Hipp-CycPro	EZH2	1.86617e-100	1.69424	0.661	0.272	5.57574e-96
Hipp-CycPro	CIT	4.04529e-100	1.31936	0.322	0.058	1.20865e-95
Hipp-CycPro	KIF20B	3.19523e-98	1.4483	0.324	0.062	9.54671e-94
Hipp-CycPro	CKAP2	1.88765e-93	1.30322	0.258	0.041	5.63993e-89
Hipp-CycPro	RGS20	3.33001e-92	1.34437	0.43	0.106	9.94941e-88
Hipp-CycPro	YAP1	3.44435e-90	1.30755	0.413	0.099	1.0291e-85
Hipp-CycPro	RAD51B	2.15198e-89	1.49018	0.595	0.211	6.42969e-85
Hipp-CycPro	SPATA6	1.06553e-88	1.33761	0.526	0.157	3.1836e-84
Hipp-CycPro	BMPR1B	1.21752e-88	1.35118	0.634	0.224	3.63771e-84
Hipp-CycPro	SOX6	3.83052e-86	1.07355	0.688	0.244	1.14448e-81
Hipp-CycPro	GPSM2	4.5819e-84	1.53485	0.423	0.119	1.36898e-79
Hipp-CycPro	NHSL1	9.27129e-82	1.36011	0.749	0.366	2.77008e-77
Hipp-CycPro	PTPRT	3.09863e-81	1.49972	0.74	0.361	9.25809e-77
Hipp-CycPro	LRIG1	1.33259e-80	1.14799	0.541	0.17	3.98151e-76
Hipp-CycPro	FBXL7	1.01816e-79	1.27785	0.757	0.345	3.04206e-75
Hipp-CycPro	PLCE1	1.6326e-79	1.25744	0.462	0.134	4.87787e-75
Hipp-CycPro	CCDC18	1.74513e-79	1.4642	0.359	0.089	5.2141e-75
Hipp-CycPro	PDE4B	1.83336e-79	1.26623	0.818	0.457	5.47772e-75
Hipp-CycPro	NCKAP5	6.94581e-79	1.22465	0.877	0.544	2.07527e-74
Hipp-CycPro	TNC	6.78169e-78	1.19134	0.516	0.16	2.02623e-73
Hipp-CycPro	AC099489.1	1.37443e-76	1.30138	0.393	0.099	4.10653e-72
Hipp-CycPro	SLC35F1	7.92078e-76	1.21698	0.776	0.398	2.36657e-71
Hipp-CycPro	WWOX	1.68869e-75	1.31997	0.784	0.419	5.04545e-71
Hipp-CycPro	STK33	3.06526e-75	1.24796	0.457	0.134	9.1584e-71
Hipp-CycPro	BARD1	3.80535e-75	1.30473	0.305	0.067	1.13696e-70
Hipp-CycPro	CDH20	6.04501e-75	1.26459	0.595	0.218	1.80613e-70
Hipp-CycPro	DLEU2	2.93449e-73	1.42613	0.563	0.221	8.76766e-69
Hipp-CycPro	NFIA	1.04769e-70	0.909474	0.956	0.541	3.13028e-66
Hipp-CycPro	SYNE2	1.22707e-70	1.26803	0.688	0.324	3.66624e-66
Hipp-CycPro	TTC28	1.60712e-70	1.01286	0.907	0.649	4.80174e-66
Hipp-CycPro	LSAMP	1.34148e-69	0.857854	0.978	0.593	4.00807e-65
Hipp-CycPro	MEIS1	7.09476e-67	1.12873	0.681	0.296	2.11977e-62
Hipp-CycPro	GLIS3	2.63367e-66	1.46315	0.41	0.124	7.86889e-62
Hipp-CycPro	PTPN13	8.90723e-66	1.22012	0.533	0.204	2.6613e-61
Hipp-CycPro	STK3	4.89356e-65	1.17348	0.413	0.125	1.4621e-60
Hipp-CycPro	SLC4A4	2.03659e-64	1.23348	0.442	0.143	6.08491e-60
Hipp-CycPro	NAALADL2	6.80303e-64	1.26441	0.582	0.244	2.03261e-59
Hipp-CycPro	BRINP3	1.12679e-63	1.13231	0.56	0.215	3.36664e-59
Hipp-CycPro	RFTN2	1.31854e-63	1.15918	0.459	0.154	3.93953e-59
Hipp-CycPro	EGFR	2.92767e-63	1.24414	0.477	0.167	8.74729e-59
Hipp-CycPro	SPATA5	2.06319e-62	1.26647	0.496	0.194	6.16439e-58
Hipp-CycPro	FREM1	8.11675e-62	1.17956	0.408	0.128	2.42512e-57
Hipp-CycPro	SHROOM3	1.4548e-61	1.24702	0.541	0.21	4.34664e-57
Hipp-CycPro	NCAPD3	2.01126e-61	1.11025	0.26	0.06	6.00925e-57
Hipp-CycPro	MEGF10	6.42094e-61	1.21721	0.388	0.116	1.91845e-56
Hipp-CycPro	TCF7L1	8.15751e-61	1.15552	0.403	0.126	2.4373e-56
Hipp-CycPro	NTRK2	9.74205e-61	1.10169	0.663	0.318	2.91073e-56
Hipp-CycPro	LMCD1-AS1	5.39844e-60	1.36474	0.467	0.168	1.61295e-55
Hipp-CycPro	NCAPG	7.49706e-60	1.07483	0.251	0.056	2.23997e-55
Hipp-CycPro	MARCH3	5.14393e-59	1.12695	0.405	0.13	1.5369e-54
Hipp-CycPro	WDR49	5.35763e-58	1.02069	0.346	0.098	1.60075e-53
Hipp-CycPro	ANKS1B	5.91531e-58	0.786086	0.973	0.931	1.76738e-53
Hipp-CycPro	AGBL4	5.09186e-57	1.22836	0.516	0.205	1.52134e-52
Hipp-CycPro	PDLIM5	5.30168e-57	1.13452	0.381	0.119	1.58403e-52
Hipp-CycPro	LAMA2	7.06465e-57	1.09733	0.317	0.084	2.11078e-52
Hipp-CycPro	SOX5	8.48891e-57	0.975623	0.767	0.407	2.53632e-52
Hipp-CycPro	RFX4	3.42246e-56	1.12053	0.526	0.215	1.02256e-51
Hipp-CycPro	CACHD1	6.88751e-56	0.955692	0.683	0.343	2.05785e-51
Hipp-CycPro	HES5	6.02804e-54	1.13684	0.327	0.094	1.80106e-49
Hipp-CycPro	HMGB2	6.20475e-54	1.16127	0.26	0.065	1.85386e-49
Hipp-CycPro	TCF7L2	2.50877e-53	1.00677	0.413	0.14	7.4957e-49
Hipp-CycPro	GLI2	1.28888e-52	1.12675	0.359	0.115	3.85092e-48
Hipp-CycPro	GABRG3	2.80758e-52	1.2521	0.496	0.202	8.3885e-48
Hipp-CycPro	ST8SIA1	5.75063e-51	1.03347	0.548	0.247	1.71817e-46
Hipp-CycPro	TANC1	7.72676e-51	1.11033	0.442	0.167	2.3086e-46
Hipp-CycPro	ANKFN1	8.54293e-51	1.03832	0.408	0.141	2.55246e-46
Hipp-CycPro	MAGI3	8.6358e-51	1.16453	0.526	0.238	2.5802e-46
Hipp-CycPro	ZIC1	1.19957e-50	1.04308	0.582	0.267	3.58407e-46
Hipp-CycPro	GLI3	6.78147e-50	0.985218	0.319	0.093	2.02617e-45
Hipp-CycPro	MIR99AHG	1.58601e-48	0.645588	0.956	0.746	4.73869e-44
Hipp-CycPro	CEP135	6.89788e-48	1.16124	0.334	0.112	2.06095e-43
Hipp-CycPro	ATP10B	5.12967e-47	0.937869	0.268	0.072	1.53264e-42
Hipp-CycPro	DACH1	1.60863e-46	0.941256	0.811	0.515	4.80626e-42
Hipp-CycPro	DCLK2	2.75676e-46	0.995658	0.784	0.56	8.23665e-42
Hipp-CycPro	PIK3C2G	1.71505e-45	1.01322	0.314	0.097	5.12423e-41
Hipp-CycPro	ADGRV1	7.11282e-45	0.760106	0.639	0.327	2.12517e-40
Hipp-CycPro	CNTLN	2.46523e-44	1.04737	0.457	0.2	7.36562e-40
Hipp-CycPro	PRIM2	3.04426e-44	1.15226	0.435	0.186	9.09565e-40
Hipp-CycPro	Z94721.1	3.67622e-44	1.02992	0.268	0.079	1.09838e-39
Hipp-CycPro	CYP26B1	5.76191e-44	0.955992	0.322	0.103	1.72154e-39
Hipp-CycPro	BCL2	2.97665e-43	1.11028	0.516	0.245	8.89364e-39
Hipp-CycPro	DLG1	3.89644e-43	1.02408	0.538	0.267	1.16418e-38
Hipp-CycPro	SMOC1	1.18956e-42	0.973035	0.491	0.219	3.55417e-38
Hipp-CycPro	TMPO	3.06553e-42	1.1225	0.307	0.106	9.15918e-38
Hipp-CycPro	HP1BP3	4.15076e-42	1.0598	0.585	0.349	1.24016e-37
Hipp-CycPro	CDK5RAP2	4.33817e-42	1.09539	0.452	0.211	1.29616e-37
Hipp-CycPro	ANOS1	4.80649e-42	1.06117	0.346	0.121	1.43608e-37
Hipp-CycPro	UST	9.76778e-42	0.986676	0.327	0.111	2.91842e-37
Hipp-CycPro	NSD2	1.2852e-41	1.18052	0.545	0.31	3.83993e-37
Hipp-CycPro	CCDC102B	1.4825e-41	1.02324	0.361	0.131	4.42942e-37
Hipp-CycPro	LHFPL6	2.22225e-41	0.989801	0.413	0.162	6.63963e-37
Hipp-CycPro	TEAD1	7.74371e-41	0.922603	0.673	0.421	2.31367e-36
Hipp-CycPro	PLCH1	1.03018e-40	0.943668	0.349	0.125	3.07796e-36
Hipp-CycPro	NFIB	1.26744e-40	0.653529	0.919	0.588	3.78686e-36
Hipp-CycPro	LINC00461	1.86799e-40	0.707926	0.897	0.739	5.58118e-36
Hipp-CycPro	SOX2	2.48652e-40	1.01278	0.425	0.179	7.42924e-36
Hipp-CycPro	GULP1	3.26088e-40	0.941457	0.455	0.193	9.74285e-36
Hipp-CycPro	POLA1	4.17845e-40	1.19694	0.351	0.139	1.24844e-35
Hipp-CycPro	NDST3	6.34548e-40	0.944192	0.459	0.199	1.8959e-35
Hipp-CycPro	MAPK10	2.1255e-39	0.779626	0.848	0.679	6.35058e-35
Hipp-CycPro	ILDR2	4.75627e-38	1.02377	0.324	0.12	1.42108e-33
Hipp-CycPro	STAG1	7.4913e-38	0.947633	0.71	0.502	2.23825e-33
Hipp-CycPro	NR3C2	1.06382e-37	0.868037	0.4	0.161	3.17848e-33
Hipp-CycPro	NRG3	3.78908e-37	0.60253	0.963	0.838	1.1321e-32
Hipp-CycPro	PITPNC1	3.89216e-37	0.960081	0.663	0.428	1.1629e-32
Hipp-CycPro	EDNRB	6.86847e-37	0.867108	0.258	0.08	2.05216e-32
Hipp-CycPro	WDPCP	3.15497e-36	1.14281	0.565	0.348	9.42643e-32
Hipp-CycPro	PRTG	3.92176e-36	0.880031	0.27	0.087	1.17174e-31
Hipp-CycPro	HSPA1A	1.58042e-35	0.962508	0.459	0.217	4.72197e-31
Hipp-CycPro	CEP192	2.45868e-35	1.10432	0.403	0.192	7.34605e-31
Hipp-CycPro	PDE3A	6.19049e-35	0.967775	0.381	0.157	1.84959e-30
Hipp-CycPro	SCLT1	6.85729e-35	1.05636	0.57	0.352	2.04882e-30
Hipp-CycPro	THSD4	8.75403e-35	1.03658	0.26	0.086	2.61553e-30
Hipp-CycPro	ST3GAL3	1.31542e-34	1.00432	0.496	0.271	3.93021e-30
Hipp-CycPro	GLDC	1.66983e-34	0.896915	0.29	0.103	4.98911e-30
Hipp-CycPro	XYLT1	2.15818e-34	0.936918	0.609	0.372	6.4482e-30
Hipp-CycPro	MAML2	2.72493e-34	0.688726	0.7	0.421	8.14154e-30
Hipp-CycPro	GPM6B	3.11651e-34	0.812131	0.7	0.471	9.31152e-30
Hipp-CycPro	CSMD1	4.8926e-34	0.551194	0.85	0.536	1.46181e-29
Hipp-CycPro	DEC1	5.28223e-34	0.827412	0.283	0.096	1.57823e-29
Hipp-CycPro	ARHGAP21	5.37901e-34	0.766517	0.769	0.605	1.60714e-29
Hipp-CycPro	AC114971.1	7.82881e-34	1.02996	0.398	0.177	2.33909e-29
Hipp-CycPro	GPM6A	1.0144e-33	0.619986	0.919	0.802	3.03082e-29
Hipp-CycPro	CTNND2	2.02079e-33	0.534093	0.961	0.917	6.03771e-29
Hipp-CycPro	SPON1	2.85785e-33	1.01623	0.302	0.112	8.5387e-29
Hipp-CycPro	KIF13A	1.03935e-32	0.966509	0.391	0.18	3.10536e-28
Hipp-CycPro	PCSK5	1.27865e-32	0.823495	0.548	0.291	3.82035e-28
Hipp-CycPro	TAFA1	1.55124e-32	1.14099	0.44	0.214	4.63479e-28
Hipp-CycPro	LGR4	1.93513e-32	1.03104	0.437	0.217	5.78178e-28
Hipp-CycPro	MIR100HG	2.38737e-32	0.723732	0.759	0.542	7.13298e-28
Hipp-CycPro	NAV2	3.51428e-32	0.759703	0.715	0.463	1.05e-27
Hipp-CycPro	ATP2B4	7.24738e-32	0.842119	0.4	0.181	2.16537e-27
Hipp-CycPro	PBX3	2.14382e-31	0.772339	0.7	0.443	6.40531e-27
Hipp-CycPro	C1orf61	2.35026e-31	0.862977	0.622	0.405	7.02212e-27
Hipp-CycPro	LMNB1	2.65024e-31	0.937817	0.26	0.095	7.9184e-27
Hipp-CycPro	SASH1	6.07822e-31	0.859135	0.359	0.151	1.81605e-26
Hipp-CycPro	CRNDE	2.00067e-30	0.795427	0.312	0.12	5.97761e-26
Hipp-CycPro	SEPTIN10	1.01017e-29	0.95847	0.285	0.114	3.01819e-25
Hipp-CycPro	ELMO1	1.2653e-29	0.817857	0.631	0.412	3.78045e-25
Hipp-CycPro	PDE1A	1.52926e-29	0.788417	0.59	0.34	4.56911e-25
Hipp-CycPro	LUZP2	5.45699e-29	0.718352	0.533	0.283	1.63044e-24
Hipp-CycPro	FGFR1	6.50824e-29	0.95588	0.381	0.181	1.94453e-24
Hipp-CycPro	HECTD2	1.61021e-28	0.917693	0.477	0.268	4.81099e-24
Hipp-CycPro	NCAM2	5.95457e-28	0.525346	0.912	0.735	1.77911e-23
Hipp-CycPro	MARCH1	1.34476e-27	0.782927	0.703	0.479	4.01788e-23
Hipp-CycPro	NLGN4X	1.37534e-27	0.807515	0.641	0.434	4.10924e-23
Hipp-CycPro	SIPA1L1	1.95363e-27	0.837249	0.435	0.222	5.83706e-23
Hipp-CycPro	TCF12	1.04933e-26	0.601919	0.818	0.653	3.13518e-22
Hipp-CycPro	RFX3	1.81338e-26	0.677419	0.732	0.553	5.41802e-22
Hipp-CycPro	CECR2	5.76933e-26	0.781878	0.572	0.356	1.72376e-21
Hipp-CycPro	PLPP3	1.37442e-25	0.828084	0.256	0.098	4.1065e-21
Hipp-CycPro	SEMA6A	1.84393e-25	0.732781	0.587	0.37	5.50928e-21
Hipp-CycPro	NLGN1	3.02214e-25	0.537682	0.764	0.501	9.02955e-21
Hipp-CycPro	FANCC	4.07839e-25	0.954247	0.378	0.196	1.21854e-20
Hipp-CycPro	NUCKS1	5.51828e-25	0.907764	0.459	0.275	1.64875e-20
Hipp-CycPro	TCF4	6.08678e-25	0.34304	0.899	0.607	1.81861e-20
Hipp-CycPro	ADCY2	2.1571e-24	0.779302	0.364	0.169	6.44499e-20
Hipp-CycPro	CACNB2	4.95297e-24	0.919338	0.496	0.304	1.47985e-19
Hipp-CycPro	BICC1	9.89456e-24	0.845859	0.253	0.104	2.9563e-19
Hipp-CycPro	TSC22D1	1.08816e-23	0.764194	0.649	0.501	3.2512e-19
Hipp-CycPro	RBL1	1.41828e-23	0.937397	0.263	0.113	4.23755e-19
Hipp-CycPro	DOCK1	1.78725e-23	0.76597	0.302	0.133	5.33993e-19
Hipp-CycPro	STARD13	2.46889e-23	0.836865	0.312	0.14	7.37655e-19
Hipp-CycPro	AKAP13	2.9384e-23	0.787854	0.474	0.282	8.77936e-19
Hipp-CycPro	PHYHIPL	4.05486e-23	0.871057	0.428	0.246	1.21151e-18
Hipp-CycPro	RAD18	9.12317e-23	0.843947	0.312	0.15	2.72582e-18
Hipp-CycPro	XPO1	4.3009e-22	0.710548	0.619	0.458	1.28502e-17
Hipp-CycPro	AHI1	4.33821e-22	0.826392	0.376	0.201	1.29617e-17
Hipp-CycPro	AGAP1	4.93054e-22	0.679315	0.781	0.671	1.47315e-17
Hipp-CycPro	ZEB2	6.64249e-22	0.510471	0.56	0.321	1.98464e-17
Hipp-CycPro	SPATA13	9.8394e-22	0.861608	0.307	0.146	2.93982e-17
Hipp-CycPro	ADAMTSL1	1.08323e-21	0.941797	0.4	0.218	3.23649e-17
Hipp-CycPro	SKA2	1.30561e-21	0.84137	0.31	0.154	3.90091e-17
Hipp-CycPro	CDK6	4.41341e-21	0.750269	0.339	0.165	1.31864e-16
Hipp-CycPro	CSMD2	6.29001e-21	0.723816	0.624	0.468	1.87933e-16
Hipp-CycPro	CKAP5	6.95209e-21	1.08199	0.364	0.213	2.07714e-16
Hipp-CycPro	KCNT2	8.29548e-21	0.700854	0.455	0.268	2.47852e-16
Hipp-CycPro	ZNF83	1.43809e-20	0.848536	0.275	0.13	4.29672e-16
Hipp-CycPro	GRIA4	2.04088e-20	0.509027	0.671	0.422	6.09773e-16
Hipp-CycPro	MPHOSPH9	2.47898e-20	0.860313	0.292	0.145	7.4067e-16
Hipp-CycPro	MAGI1	4.91121e-20	0.652921	0.762	0.646	1.46737e-15
Hipp-CycPro	FNDC3B	5.1398e-20	0.792579	0.391	0.223	1.53567e-15
Hipp-CycPro	RTTN	8.35333e-20	0.784092	0.253	0.115	2.49581e-15
Hipp-CycPro	PDS5B	1.03561e-19	0.657527	0.627	0.473	3.0942e-15
Hipp-CycPro	PRKCE	1.20633e-19	0.73806	0.533	0.348	3.60426e-15
Hipp-CycPro	HSPA1B	4.9871e-19	0.793606	0.256	0.116	1.49004e-14
Hipp-CycPro	GRID2	6.62493e-19	0.387588	0.995	0.881	1.9794e-14
Hipp-CycPro	PHLPP1	7.44848e-19	0.601554	0.511	0.33	2.22546e-14
Hipp-CycPro	GLYATL2	7.51401e-19	0.891954	0.287	0.146	2.24504e-14
Hipp-CycPro	BOC	8.71308e-19	0.679944	0.43	0.251	2.60329e-14
Hipp-CycPro	NOS1AP	9.33461e-19	0.819491	0.319	0.165	2.78899e-14
Hipp-CycPro	SSBP2	1.0487e-18	0.564402	0.811	0.734	3.1333e-14
Hipp-CycPro	DEK	1.12547e-18	0.832711	0.29	0.148	3.36268e-14
Hipp-CycPro	TTLL5	1.38377e-18	0.69369	0.501	0.345	4.13443e-14
Hipp-CycPro	DYRK1A	1.52483e-18	0.777155	0.55	0.423	4.55589e-14
Hipp-CycPro	DPYSL3	1.58205e-18	0.588543	0.631	0.49	4.72684e-14
Hipp-CycPro	CHD9	1.75905e-18	0.559435	0.74	0.66	5.25569e-14
Hipp-CycPro	RFX2	1.86508e-18	0.723506	0.256	0.117	5.57249e-14
Hipp-CycPro	ZNRF3	2.14626e-18	0.805012	0.307	0.157	6.41259e-14
Hipp-CycPro	ASAP1	2.48577e-18	0.685589	0.464	0.295	7.427e-14
Hipp-CycPro	NOVA1	2.67658e-18	0.633563	0.661	0.533	7.9971e-14
Hipp-CycPro	PEAK1	4.80815e-18	0.736728	0.329	0.175	1.43658e-13
Hipp-CycPro	PTPRZ1	5.21927e-18	0.601203	0.57	0.371	1.55941e-13
Hipp-CycPro	BMP2K	5.37817e-18	0.767233	0.322	0.174	1.60689e-13
Hipp-CycPro	DTNA	7.95026e-18	0.61531	0.639	0.481	2.37538e-13
Hipp-CycPro	ELP4	1.6815e-17	0.726614	0.44	0.282	5.02399e-13
Hipp-CycPro	CCDC14	2.35442e-17	0.758624	0.391	0.244	7.03454e-13
Hipp-CycPro	PTGES3	2.53675e-17	0.782222	0.393	0.246	7.57931e-13
Hipp-CycPro	PTCH1	3.18979e-17	0.769925	0.332	0.182	9.53046e-13
Hipp-CycPro	PKP4	4.08092e-17	0.758246	0.388	0.237	1.2193e-12
Hipp-CycPro	ZRANB3	4.6456e-17	0.724853	0.369	0.219	1.38801e-12
Hipp-CycPro	PPM1E	7.4442e-17	0.664041	0.541	0.375	2.22418e-12
Hipp-CycPro	NSMCE2	9.50923e-17	0.734403	0.43	0.282	2.84117e-12
Hipp-CycPro	LDLRAD3	1.22585e-16	0.744162	0.339	0.19	3.66259e-12
Hipp-CycPro	ZNF704	1.43588e-16	0.641238	0.673	0.552	4.29013e-12
Hipp-CycPro	NUP107	2.09598e-16	0.783719	0.26	0.135	6.26237e-12
Hipp-CycPro	CENPC	2.33187e-16	0.768998	0.265	0.135	6.96716e-12
Hipp-CycPro	KIAA1958	3.17834e-16	0.635693	0.509	0.351	9.49625e-12
Hipp-CycPro	TOX	3.38747e-16	0.590488	0.462	0.285	1.01211e-11
Hipp-CycPro	SETBP1	3.55034e-16	0.520873	0.69	0.535	1.06077e-11
Hipp-CycPro	SESN3	4.66838e-16	0.697466	0.327	0.181	1.39482e-11
Hipp-CycPro	ZEB1	5.66738e-16	0.581151	0.548	0.383	1.6933e-11
Hipp-CycPro	AC069437.1	9.14298e-16	0.719618	0.317	0.175	2.73174e-11
Hipp-CycPro	ID4	9.77586e-16	0.587122	0.354	0.196	2.92083e-11
Hipp-CycPro	CNTRL	1.00748e-15	0.73406	0.27	0.143	3.01016e-11
Hipp-CycPro	ERBIN	2.01769e-15	0.665388	0.486	0.349	6.02845e-11
Hipp-CycPro	TUBGCP3	2.86877e-15	0.785774	0.253	0.132	8.57133e-11
Hipp-CycPro	SH3D19	3.61275e-15	0.644268	0.322	0.178	1.07942e-10
Hipp-CycPro	ANO6	3.65278e-15	0.783262	0.28	0.153	1.09138e-10
Hipp-CycPro	PARD3B	4.42669e-15	0.444697	0.747	0.582	1.32261e-10
Hipp-CycPro	GRAMD1B	6.58582e-15	0.700944	0.418	0.274	1.96771e-10
Hipp-CycPro	CNN3	8.64738e-15	0.670392	0.285	0.155	2.58366e-10
Hipp-CycPro	ZNF438	9.42938e-15	0.674473	0.263	0.138	2.81731e-10
Hipp-CycPro	GMDS-DT	9.55846e-15	0.658007	0.364	0.218	2.85588e-10
Hipp-CycPro	PARD3	1.27839e-14	0.554236	0.681	0.582	3.81956e-10
Hipp-CycPro	NTNG1	2.11526e-14	0.331174	0.256	0.123	6.31998e-10
Hipp-CycPro	PANTR1	2.28669e-14	0.734445	0.312	0.179	6.83217e-10
Hipp-CycPro	TTYH1	3.30074e-14	0.616058	0.317	0.181	9.86194e-10
Hipp-CycPro	LINC01473	3.54337e-14	0.703703	0.413	0.272	1.05869e-09
Hipp-CycPro	SNCAIP	3.77744e-14	0.675303	0.462	0.324	1.12862e-09
Hipp-CycPro	NCALD	8.21574e-14	0.716715	0.334	0.197	2.4547e-09
Hipp-CycPro	PRKD1	8.36743e-14	0.514871	0.445	0.274	2.50002e-09
Hipp-CycPro	PBX1	8.98692e-14	0.376525	0.74	0.568	2.68511e-09
Hipp-CycPro	PALLD	1.40157e-13	0.757971	0.346	0.221	4.1876e-09
Hipp-CycPro	INTU	2.09932e-13	0.657387	0.391	0.257	6.27236e-09
Hipp-CycPro	NASP	2.19181e-13	0.711818	0.354	0.23	6.54868e-09
Hipp-CycPro	ADD3	2.96061e-13	0.690418	0.287	0.164	8.84571e-09
Hipp-CycPro	ZNF423	3.07295e-13	0.622299	0.432	0.288	9.18135e-09
Hipp-CycPro	FHIT	3.5323e-13	0.700271	0.344	0.209	1.05538e-08
Hipp-CycPro	EEPD1	3.59886e-13	0.49811	0.263	0.136	1.07527e-08
Hipp-CycPro	HES4	3.62043e-13	0.702081	0.327	0.201	1.08171e-08
Hipp-CycPro	HMGN2	3.74775e-13	0.71989	0.334	0.209	1.11975e-08
Hipp-CycPro	LIFR	3.98156e-13	0.531307	0.31	0.176	1.18961e-08
Hipp-CycPro	ZNF536	5.65957e-13	0.462248	0.597	0.433	1.69097e-08
Hipp-CycPro	TLE1	6.86901e-13	0.716543	0.283	0.163	2.05232e-08
Hipp-CycPro	PPP6R3	7.77534e-13	0.502057	0.543	0.431	2.32312e-08
Hipp-CycPro	CTDSPL2	1.56637e-12	0.637301	0.29	0.172	4.68e-08
Hipp-CycPro	SORBS1	1.65887e-12	0.483458	0.654	0.55	4.95638e-08
Hipp-CycPro	IGF2BP3	1.95534e-12	0.569025	0.499	0.375	5.84217e-08
Hipp-CycPro	SEMA6A-AS1	2.17216e-12	0.600484	0.319	0.19	6.48998e-08
Hipp-CycPro	ARID2	2.72674e-12	0.668498	0.462	0.354	8.14697e-08
Hipp-CycPro	AFF3	2.92072e-12	0.518323	0.779	0.734	8.72654e-08
Hipp-CycPro	BMPR1A	4.49678e-12	0.64107	0.467	0.357	1.34355e-07
Hipp-CycPro	OPHN1	4.65427e-12	0.503166	0.506	0.378	1.3906e-07
Hipp-CycPro	G2E3	4.81525e-12	0.871721	0.285	0.177	1.4387e-07
Hipp-CycPro	MPDZ	5.50134e-12	0.67227	0.317	0.199	1.64369e-07
Hipp-CycPro	STK39	6.03495e-12	0.579102	0.467	0.339	1.80312e-07
Hipp-CycPro	SORCS2	7.07834e-12	0.608042	0.278	0.16	2.11487e-07
Hipp-CycPro	RSRC1	8.71323e-12	0.684947	0.349	0.231	2.60334e-07
Hipp-CycPro	PLEKHG1	8.81005e-12	0.544098	0.324	0.195	2.63227e-07
Hipp-CycPro	STAG2	9.25613e-12	0.624351	0.322	0.206	2.76555e-07
Hipp-CycPro	ALCAM	1.36188e-11	0.556235	0.273	0.151	4.06903e-07
Hipp-CycPro	MSI2	1.51351e-11	0.477292	0.661	0.587	4.52208e-07
Hipp-CycPro	CDH4	2.08539e-11	0.673406	0.413	0.284	6.23071e-07
Hipp-CycPro	GTDC1	2.95704e-11	0.617392	0.423	0.299	8.83503e-07
Hipp-CycPro	AKT3	5.88892e-11	0.390208	0.727	0.635	1.75949e-06
Hipp-CycPro	STIM2	6.0058e-11	0.656778	0.287	0.179	1.79441e-06
Hipp-CycPro	SLC1A2	6.01331e-11	0.619683	0.386	0.276	1.79666e-06
Hipp-CycPro	TRPS1	1.07574e-10	0.496308	0.469	0.342	3.2141e-06
Hipp-CycPro	DGKB	1.12854e-10	0.734813	0.43	0.316	3.37185e-06
Hipp-CycPro	P4HA1	1.17861e-10	0.577624	0.324	0.21	3.52147e-06
Hipp-CycPro	ABAT	1.56305e-10	0.604149	0.342	0.229	4.67008e-06
Hipp-CycPro	RB1	1.78958e-10	0.700805	0.324	0.221	5.3469e-06
Hipp-CycPro	BBX	2.48672e-10	0.587615	0.351	0.238	7.42982e-06
Hipp-CycPro	VCAN	4.34753e-10	0.327731	0.506	0.374	1.29896e-05
Hipp-CycPro	XIST	5.55949e-10	0.321547	0.909	0.901	1.66106e-05
Hipp-CycPro	DNAJC1	6.06035e-10	0.569553	0.369	0.262	1.81071e-05
Hipp-CycPro	AC099792.1	6.10229e-10	0.449462	0.31	0.188	1.82324e-05
Hipp-CycPro	KAZN	7.28664e-10	0.408139	0.673	0.569	2.1771e-05
Hipp-CycPro	IFT80	8.60288e-10	0.619265	0.256	0.156	2.57037e-05
Hipp-CycPro	TOX3	9.11045e-10	0.592766	0.388	0.275	2.72202e-05
Hipp-CycPro	TBC1D5	9.38363e-10	0.494415	0.595	0.52	2.80364e-05
Hipp-CycPro	DCLK1	9.50359e-10	0.335219	0.853	0.835	2.83948e-05
Hipp-CycPro	ITGB8	1.31579e-09	0.608495	0.251	0.152	3.9313e-05
Hipp-CycPro	FXR1	1.52649e-09	0.535011	0.425	0.333	4.56084e-05
Hipp-CycPro	EPS8	1.63507e-09	0.404169	0.415	0.292	4.88525e-05
Hipp-CycPro	EXOC4	1.76128e-09	0.420623	0.658	0.581	5.26234e-05
Hipp-CycPro	METTL15	1.78737e-09	0.59	0.292	0.19	5.34029e-05
Hipp-CycPro	MCC	2.50778e-09	0.451716	0.474	0.345	7.49275e-05
Hipp-CycPro	HSP90AA1	2.5931e-09	0.54547	0.663	0.602	7.74768e-05
Hipp-CycPro	ZDHHC14	3.55033e-09	0.666531	0.302	0.2	0.000106077
Hipp-CycPro	TJP1	4.18768e-09	0.490158	0.364	0.256	0.000125119
Hipp-CycPro	TSPAN5	5.06619e-09	0.434517	0.455	0.334	0.000151368
Hipp-CycPro	SAMD5	5.27678e-09	0.464521	0.258	0.153	0.00015766
Hipp-CycPro	SEMA5B	7.40025e-09	0.572833	0.371	0.268	0.000221105
Hipp-CycPro	TRIM2	7.98508e-09	0.419453	0.631	0.539	0.000238578
Hipp-CycPro	SRGAP3	9.13153e-09	0.365693	0.656	0.58	0.000272832
Hipp-CycPro	HS2ST1	1.40217e-08	0.498572	0.312	0.213	0.00041894
Hipp-CycPro	PHF21B	1.6417e-08	0.5439	0.337	0.236	0.000490507
Hipp-CycPro	SPAG9	1.74259e-08	0.525806	0.491	0.417	0.00052065
Hipp-CycPro	TMEM131L	2.31174e-08	0.539913	0.327	0.231	0.000690703
Hipp-CycPro	PHACTR4	2.40546e-08	0.523415	0.445	0.354	0.000718704
Hipp-CycPro	ZFAND6	3.19457e-08	0.576154	0.292	0.202	0.000954472
Hipp-CycPro	TBL1XR1	3.22041e-08	0.464785	0.518	0.441	0.000962193
Hipp-CycPro	AP001347.1	3.80944e-08	0.588325	0.403	0.316	0.00113819
Hipp-CycPro	KIAA0586	4.0983e-08	0.655905	0.26	0.176	0.00122449
Hipp-CycPro	EXT1	4.36568e-08	0.439459	0.597	0.511	0.00130438
Hipp-CycPro	MLLT10	4.68496e-08	0.531136	0.474	0.396	0.00139977
Hipp-CycPro	ADK	5.82865e-08	0.481674	0.572	0.506	0.00174148
Hipp-CycPro	RBMX	6.87214e-08	0.539109	0.42	0.341	0.00205326
Hipp-CycPro	AF117829.1	7.63512e-08	0.478326	0.305	0.204	0.00228122
Hipp-CycPro	COMMD10	8.50738e-08	0.530439	0.275	0.185	0.00254184
Hipp-CycPro	CDH10	1.05746e-07	0.277609	0.359	0.241	0.00315949
Hipp-CycPro	PSPC1	1.08821e-07	0.56658	0.349	0.268	0.00325136
Hipp-CycPro	NSRP1	1.27297e-07	0.526784	0.258	0.172	0.00380338
Hipp-CycPro	UGGT2	1.43633e-07	0.539805	0.428	0.347	0.00429146
Hipp-CycPro	CARMIL1	1.99934e-07	0.398166	0.432	0.331	0.00597364
Hipp-CycPro	SPIDR	2.11163e-07	0.537984	0.511	0.445	0.00630914
Hipp-CycPro	PTPRM	2.21181e-07	0.418366	0.703	0.59	0.00660845
Hipp-CycPro	VIM	2.54236e-07	0.620162	0.398	0.299	0.00759606
Hipp-CycPro	TRIM24	2.56028e-07	0.598143	0.349	0.27	0.0076496
Hipp-CycPro	NF1	2.64556e-07	0.351706	0.663	0.625	0.0079044
Hipp-CycPro	CHD7	2.92385e-07	0.362557	0.545	0.452	0.00873589
Hipp-CycPro	LRRN1	3.25947e-07	0.551457	0.339	0.251	0.00973864
Hipp-CycPro	AC079385.1	3.69572e-07	0.551231	0.263	0.175	0.0110421
Hipp-CycPro	AC068587.4	4.0676e-07	0.496395	0.474	0.401	0.0121532
Hipp-CycPro	FUT9	4.1302e-07	0.606026	0.477	0.416	0.0123402
Hipp-CycPro	TRIM9	4.16962e-07	0.569548	0.283	0.198	0.012458
Hipp-CycPro	FZD3	4.19905e-07	0.514598	0.366	0.284	0.0125459
Hipp-CycPro	LIMCH1	4.65351e-07	0.358917	0.455	0.353	0.0139038
Hipp-CycPro	RCOR1	4.65818e-07	0.587135	0.263	0.183	0.0139177
Hipp-CycPro	ARL6IP1	5.86138e-07	0.839388	0.327	0.257	0.0175126
Hipp-CycPro	RPL41	5.9025e-07	0.277111	0.799	0.774	0.0176355
Hipp-CycPro	TLK1	5.97542e-07	0.529882	0.329	0.242	0.0178533
Hipp-CycPro	JAKMIP2-AS1	6.06663e-07	0.709515	0.275	0.2	0.0181259
Hipp-CycPro	RPS19	6.10623e-07	0.295622	0.779	0.746	0.0182442
Hipp-CycPro	LCORL	6.51129e-07	0.494437	0.482	0.416	0.0194544
Hipp-CycPro	PDSS2	6.5256e-07	0.482403	0.29	0.204	0.0194972
Hipp-CycPro	GRM8	8.13226e-07	0.309744	0.265	0.17	0.0242976
Hipp-CycPro	RPLP1	8.43824e-07	0.268493	0.86	0.83	0.0252118
Hipp-CycPro	AC004158.1	9.33691e-07	0.400187	0.275	0.185	0.0278968
Hipp-CycPro	CLIP1	9.33846e-07	0.618739	0.391	0.324	0.0279015
Hipp-CycPro	MID1	1.08144e-06	0.52537	0.312	0.23	0.0323111
Hipp-CycPro	CORO1C	1.13405e-06	0.503464	0.256	0.178	0.0338832
Hipp-CycPro	KCNK10	1.19832e-06	0.531171	0.27	0.189	0.0358035
Hipp-CycPro	RPL13	1.21055e-06	0.264311	0.811	0.768	0.0361687
Hipp-CycPro	EIF4G3	1.32007e-06	0.340939	0.678	0.636	0.039441
Hipp-CycPro	WSB1	1.57503e-06	0.387388	0.587	0.54	0.0470589
Hipp-Endo	FLT1	0	4.60641	0.667	0.005	0
Hipp-Endo	LINC02147	0	4.46061	0.762	0.005	0
Hipp-Endo	IGFBP7	0	3.96006	0.857	0.009	0
Hipp-Endo	ITGA1	0	3.78398	0.738	0.005	0
Hipp-Endo	ITIH5	0	3.76574	0.738	0.012	0
Hipp-Endo	SULT1E1	0	2.9773	0.476	0	0
Hipp-Endo	SLC38A11	0	2.81951	0.5	0.005	0
Hipp-Endo	CYTOR	0	2.59215	0.595	0.003	0
Hipp-Endo	CARMN	0	1.85088	0.381	0.001	0
Hipp-Endo	CFH	0	1.65945	0.31	0.001	0
Hipp-Endo	ADCY4	0	1.56259	0.262	0.001	0
Hipp-Endo	TBX18	0	1.44484	0.333	0	0
Hipp-Endo	FOXF2	0	1.39909	0.286	0	0
Hipp-Endo	AC097528.1	1.0733e-306	1.77331	0.31	0.002	3.20681e-302
Hipp-Endo	LINC02208	4.04643e-294	1.8044	0.452	0.005	1.20899e-289
Hipp-Endo	EDNRA	3.67943e-271	2.98413	0.595	0.01	1.09934e-266
Hipp-Endo	FLI1	1.36861e-263	2.30331	0.381	0.004	4.08915e-259
Hipp-Endo	ADGRF5	1.84588e-261	1.51417	0.286	0.002	5.51512e-257
Hipp-Endo	BGN	1.37882e-258	1.2484	0.262	0.001	4.11963e-254
Hipp-Endo	CGNL1	1.35127e-234	2.72198	0.452	0.006	4.03732e-230
Hipp-Endo	AC106845.1	2.47374e-233	2.3191	0.5	0.008	7.39103e-229
Hipp-Endo	MIR4435-2HG	6.15729e-219	3.91599	0.714	0.019	1.83967e-214
Hipp-Endo	FN1	8.67432e-215	4.87595	0.952	0.037	2.59171e-210
Hipp-Endo	AC017002.5	9.61211e-213	1.66698	0.262	0.002	2.87191e-208
Hipp-Endo	MCAM	7.24275e-185	1.44772	0.333	0.004	2.16399e-180
Hipp-Endo	LAMC3	3.97223e-168	1.14189	0.286	0.003	1.18682e-163
Hipp-Endo	DLC1	1.09727e-151	5.56162	0.857	0.043	3.27844e-147
Hipp-Endo	EGFL7	1.15221e-150	1.45295	0.286	0.004	3.44258e-146
Hipp-Endo	ABCC9	2.32415e-150	2.69287	0.5	0.013	6.94408e-146
Hipp-Endo	CLDN5	2.26821e-142	2.91383	0.357	0.007	6.77696e-138
Hipp-Endo	EMCN	3.81008e-138	1.49158	0.357	0.007	1.13837e-133
Hipp-Endo	INPP5D	5.65167e-138	2.19073	0.357	0.007	1.68861e-133
Hipp-Endo	RASGRP3	1.28401e-133	2.1241	0.381	0.008	3.83638e-129
Hipp-Endo	MYOF	6.85672e-130	2.12893	0.476	0.014	2.04865e-125
Hipp-Endo	EPAS1	3.76951e-126	2.2392	0.357	0.008	1.12625e-121
Hipp-Endo	RBPMS	1.92487e-124	2.03272	0.405	0.01	5.75112e-120
Hipp-Endo	ITM2A	4.46865e-120	2.33542	0.262	0.004	1.33514e-115
Hipp-Endo	NID1	7.90218e-115	2.49332	0.5	0.018	2.36101e-110
Hipp-Endo	PHLDB2	7.52104e-114	1.55814	0.429	0.013	2.24714e-109
Hipp-Endo	PDE7B	1.18828e-111	3.1929	0.69	0.036	3.55035e-107
Hipp-Endo	NID2	2.79179e-110	1.18204	0.286	0.006	8.34131e-106
Hipp-Endo	AL138828.1	1.71075e-108	2.16471	0.429	0.014	5.11138e-104
Hipp-Endo	CCDC141	2.28115e-104	1.66968	0.262	0.005	6.81561e-100
Hipp-Endo	PRKCH	2.11491e-102	1.95393	0.31	0.007	6.31892e-98
Hipp-Endo	SLCO2B1	1.48162e-99	1.5837	0.31	0.008	4.42679e-95
Hipp-Endo	SLC2A3	4.67674e-95	3.04423	0.786	0.057	1.39731e-90
Hipp-Endo	ETS1	9.02878e-95	1.88644	0.31	0.008	2.69762e-90
Hipp-Endo	LEF1	9.2416e-92	2.57644	0.571	0.03	2.7612e-87
Hipp-Endo	PDGFRB	3.1597e-89	3.34115	0.643	0.04	9.44056e-85
Hipp-Endo	PLXDC1	1.10767e-87	2.2434	0.452	0.019	3.3095e-83
Hipp-Endo	TRPC6	8.93692e-87	2.15166	0.452	0.019	2.67017e-82
Hipp-Endo	AL357507.1	2.71105e-86	2.8722	0.286	0.008	8.10008e-82
Hipp-Endo	ARHGAP29	2.8476e-83	3.56098	0.905	0.092	8.50806e-79
Hipp-Endo	PAPSS2	3.81681e-81	1.56714	0.31	0.01	1.14039e-76
Hipp-Endo	DOCK6	6.87212e-81	1.58604	0.405	0.017	2.05325e-76
Hipp-Endo	MYO1B	2.09021e-74	3.76434	0.833	0.089	6.24513e-70
Hipp-Endo	COBLL1	2.85652e-69	2.88623	0.857	0.097	8.53472e-65
Hipp-Endo	UACA	5.18903e-68	3.02254	0.69	0.062	1.55038e-63
Hipp-Endo	MECOM	1.21385e-65	2.99069	0.31	0.012	3.62673e-61
Hipp-Endo	UTRN	6.18361e-63	2.42151	0.714	0.069	1.84754e-58
Hipp-Endo	ADAMTS9	3.89278e-62	2.38221	0.619	0.051	1.16309e-57
Hipp-Endo	ABCA9	1.78905e-61	1.80226	0.381	0.019	5.34533e-57
Hipp-Endo	SLC2A1	4.8096e-57	2.20538	0.333	0.016	1.43701e-52
Hipp-Endo	NOSTRIN	1.1853e-56	1.39679	0.31	0.014	3.54143e-52
Hipp-Endo	CDH6	1.35599e-56	2.43259	0.452	0.03	4.05143e-52
Hipp-Endo	TFPI	7.4551e-56	2.51226	0.643	0.061	2.22743e-51
Hipp-Endo	COL1A2	3.28896e-52	1.8022	0.381	0.023	9.82676e-48
Hipp-Endo	LAMA4	8.67236e-52	2.42592	0.595	0.056	2.59113e-47
Hipp-Endo	PALD1	8.60907e-51	1.78186	0.381	0.023	2.57222e-46
Hipp-Endo	HES1	2.72171e-50	3.08588	0.571	0.055	8.13192e-46
Hipp-Endo	COL4A1	8.42464e-50	3.85812	0.833	0.136	2.51711e-45
Hipp-Endo	ANO3	2.44246e-48	1.36526	0.262	0.012	7.29757e-44
Hipp-Endo	WWTR1	4.10509e-47	2.71367	0.476	0.04	1.22652e-42
Hipp-Endo	DUSP1	1.44338e-46	1.81881	0.333	0.02	4.31255e-42
Hipp-Endo	ATP1A2	4.38284e-44	2.94603	0.714	0.103	1.30951e-39
Hipp-Endo	ARHGAP42	1.7334e-43	2.85644	0.643	0.082	5.17904e-39
Hipp-Endo	SNTB1	1.46854e-42	1.7281	0.405	0.031	4.38771e-38
Hipp-Endo	ARHGAP10	3.18982e-42	2.21193	0.524	0.054	9.53053e-38
Hipp-Endo	FKBP5	5.51884e-42	1.30755	0.286	0.016	1.64892e-37
Hipp-Endo	PDE8A	6.84052e-42	2.6918	0.81	0.146	2.04381e-37
Hipp-Endo	SEMA5A	8.22243e-41	3.41632	0.714	0.11	2.4567e-36
Hipp-Endo	DAAM2	3.64818e-40	1.65097	0.357	0.026	1.09e-35
Hipp-Endo	ADAM12	5.63642e-40	2.79978	0.524	0.058	1.68405e-35
Hipp-Endo	COLEC12	8.72816e-40	2.54011	0.476	0.048	2.6078e-35
Hipp-Endo	USP53	3.61859e-39	1.91036	0.381	0.031	1.08116e-34
Hipp-Endo	WIPI1	1.35847e-38	1.09341	0.286	0.017	4.05885e-34
Hipp-Endo	DISC1	1.41916e-38	2.33902	0.738	0.119	4.24017e-34
Hipp-Endo	MYO10	5.57317e-38	2.75842	0.667	0.099	1.66515e-33
Hipp-Endo	AC083870.1	6.08821e-37	2.05199	0.548	0.068	1.81904e-32
Hipp-Endo	LRRC8C	1.12424e-36	1.54553	0.357	0.029	3.359e-32
Hipp-Endo	TNS1	2.78152e-36	1.32558	0.357	0.028	8.31063e-32
Hipp-Endo	DOCK1	2.91886e-36	2.23391	0.762	0.136	8.72096e-32
Hipp-Endo	ZFHX3	4.60053e-36	2.19319	0.69	0.109	1.37455e-31
Hipp-Endo	UNC5B	9.01377e-36	1.64195	0.286	0.019	2.69314e-31
Hipp-Endo	PAWR	2.02456e-34	1.61333	0.405	0.038	6.04899e-30
Hipp-Endo	SPARC	4.03064e-34	1.79696	0.452	0.049	1.20427e-29
Hipp-Endo	NOTCH3	4.45226e-34	1.4675	0.381	0.034	1.33025e-29
Hipp-Endo	AL136171.2	5.37026e-34	1.25002	0.262	0.017	1.60453e-29
Hipp-Endo	NHS	1.34271e-33	2.05429	0.524	0.069	4.01174e-29
Hipp-Endo	SLC7A5	1.76579e-33	2.13643	0.31	0.024	5.27583e-29
Hipp-Endo	ARHGAP6	5.45768e-33	2.39192	0.524	0.068	1.63065e-28
Hipp-Endo	KLF6	1.86896e-32	1.99866	0.5	0.064	5.58409e-28
Hipp-Endo	CALD1	4.62507e-32	3.46542	0.833	0.226	1.38188e-27
Hipp-Endo	CYTH3	1.59635e-31	2.42432	0.619	0.105	4.76956e-27
Hipp-Endo	MAST4	2.86258e-31	2.37928	0.762	0.162	8.55283e-27
Hipp-Endo	SLC20A2	1.7734e-30	2.45397	0.667	0.13	5.29857e-26
Hipp-Endo	LRMDA	1.35184e-29	1.2528	0.262	0.019	4.03904e-25
Hipp-Endo	LAMA2	6.94731e-29	2.64839	0.571	0.091	2.07572e-24
Hipp-Endo	MGLL	7.02389e-29	2.24159	0.5	0.074	2.0986e-24
Hipp-Endo	GJC1	2.16034e-28	2.15808	0.524	0.079	6.45466e-24
Hipp-Endo	JAG1	3.39751e-28	1.75283	0.476	0.063	1.01511e-23
Hipp-Endo	COL4A2	3.47268e-28	2.82328	0.833	0.24	1.03757e-23
Hipp-Endo	MYH9	6.76715e-28	2.01526	0.381	0.044	2.02189e-23
Hipp-Endo	CPED1	2.07166e-27	1.49205	0.262	0.021	6.18971e-23
Hipp-Endo	COL18A1	5.10687e-27	1.37907	0.381	0.043	1.52583e-22
Hipp-Endo	A2M	6.52241e-27	1.64266	0.31	0.029	1.94877e-22
Hipp-Endo	PLA2R1	1.21829e-26	1.53949	0.333	0.034	3.64e-22
Hipp-Endo	LZTS1	1.80796e-26	1.69026	0.333	0.035	5.40183e-22
Hipp-Endo	PTPN14	6.74347e-26	1.67728	0.333	0.035	2.01481e-21
Hipp-Endo	ENTPD1	1.34968e-25	1.414	0.31	0.03	4.03258e-21
Hipp-Endo	TACC1	3.5518e-25	2.24905	0.595	0.119	1.06121e-20
Hipp-Endo	CALCRL	4.07549e-25	1.07571	0.262	0.022	1.21768e-20
Hipp-Endo	RAPGEF5	7.98885e-25	2.35078	0.619	0.129	2.38691e-20
Hipp-Endo	LHFPL6	1.26821e-24	2.23063	0.714	0.169	3.78916e-20
Hipp-Endo	HEY2	5.77378e-24	1.28822	0.333	0.037	1.72509e-19
Hipp-Endo	ANGPT2	6.34993e-24	2.60944	0.5	0.088	1.89723e-19
Hipp-Endo	HSPB1	2.49231e-23	1.41481	0.452	0.067	7.44653e-19
Hipp-Endo	PLCE1	3.06726e-23	2.24937	0.643	0.143	9.16437e-19
Hipp-Endo	AC007319.1	4.0617e-23	1.26441	0.333	0.038	1.21355e-18
Hipp-Endo	ZEB1	1.04598e-22	2.25606	0.929	0.387	3.12518e-18
Hipp-Endo	TJP1	1.1237e-22	2.75208	0.786	0.258	3.35738e-18
Hipp-Endo	ECE1	6.08318e-22	1.45948	0.357	0.047	1.81753e-17
Hipp-Endo	ANO2	1.80309e-21	1.43496	0.262	0.026	5.38727e-17
Hipp-Endo	PDE8B	2.1884e-21	3.01704	0.524	0.111	6.53849e-17
Hipp-Endo	NEAT1	2.48089e-21	1.98215	0.548	0.11	7.4124e-17
Hipp-Endo	PEAK1	4.11745e-21	2.2896	0.69	0.179	1.23021e-16
Hipp-Endo	TLE1	4.91417e-21	1.80232	0.667	0.166	1.46825e-16
Hipp-Endo	FSTL1	2.57854e-20	1.09525	0.286	0.032	7.70417e-16
Hipp-Endo	GALNT18	3.80874e-20	2.04804	0.595	0.141	1.13797e-15
Hipp-Endo	RBMS2	3.95854e-20	1.55215	0.5	0.095	1.18273e-15
Hipp-Endo	HMCN1	7.6331e-20	1.44913	0.333	0.044	2.28062e-15
Hipp-Endo	PLSCR4	7.6724e-20	1.1346	0.286	0.032	2.29236e-15
Hipp-Endo	PPFIBP1	2.51004e-19	1.87496	0.5	0.103	7.49949e-15
Hipp-Endo	COL5A2	2.60796e-19	1.3744	0.405	0.064	7.79205e-15
Hipp-Endo	PLEKHG1	3.38099e-19	2.12651	0.69	0.198	1.01017e-14
Hipp-Endo	TFRC	3.58358e-19	2.59658	0.333	0.048	1.0707e-14
Hipp-Endo	AMOTL1	1.17122e-18	1.75321	0.5	0.105	3.49936e-14
Hipp-Endo	TNFRSF21	2.56543e-18	1.55159	0.405	0.07	7.66499e-14
Hipp-Endo	VCL	6.01924e-18	1.79647	0.452	0.088	1.79843e-13
Hipp-Endo	NKD1	6.71568e-18	1.03041	0.262	0.03	2.00651e-13
Hipp-Endo	STARD13	8.38013e-18	1.71572	0.595	0.145	2.50381e-13
Hipp-Endo	SVIL	8.96749e-18	2.0846	0.786	0.295	2.67931e-13
Hipp-Endo	PTPRK	1.72179e-17	1.85555	0.81	0.294	5.14436e-13
Hipp-Endo	HSPA1A	2.08988e-17	2.03368	0.714	0.224	6.24413e-13
Hipp-Endo	NR1D2	3.59351e-17	1.09407	0.262	0.032	1.07367e-12
Hipp-Endo	MYO1E	9.38017e-17	2.36125	0.381	0.069	2.80261e-12
Hipp-Endo	RBMS3-AS2	1.18563e-16	1.26695	0.381	0.066	3.54241e-12
Hipp-Endo	IQSEC1	1.8136e-16	1.47314	0.571	0.146	5.41869e-12
Hipp-Endo	SIK2	2.07796e-16	1.84544	0.643	0.189	6.20852e-12
Hipp-Endo	PARVA	2.8899e-16	1.58333	0.357	0.061	8.63444e-12
Hipp-Endo	DLEU2	3.56885e-16	1.90111	0.69	0.232	1.0663e-11
Hipp-Endo	ITPR2	3.59998e-16	1.86266	0.476	0.103	1.0756e-11
Hipp-Endo	CHSY3	5.78877e-16	1.63229	0.524	0.124	1.72957e-11
Hipp-Endo	STK3	9.06872e-16	1.49488	0.548	0.134	2.70955e-11
Hipp-Endo	ABCB1	1.29115e-15	2.35342	0.357	0.066	3.85769e-11
Hipp-Endo	SLC38A2	2.39154e-15	1.81486	0.405	0.085	7.14544e-11
Hipp-Endo	SLC22A23	2.78717e-15	1.81622	0.667	0.223	8.32751e-11
Hipp-Endo	ST8SIA6	3.34332e-15	1.52829	0.262	0.036	9.98917e-11
Hipp-Endo	NPAS2	1.31632e-14	1.6923	0.262	0.039	3.93291e-10
Hipp-Endo	LAMC1	1.70333e-14	1.65165	0.476	0.117	5.0892e-10
Hipp-Endo	PAG1	1.83118e-14	2.21958	0.643	0.228	5.4712e-10
Hipp-Endo	CREM	3.07431e-14	1.34964	0.357	0.068	9.18543e-10
Hipp-Endo	EPB41L2	3.09311e-14	1.27355	0.381	0.075	9.2416e-10
Hipp-Endo	SYTL2	3.25095e-14	1.35475	0.262	0.038	9.71318e-10
Hipp-Endo	EML4	3.62238e-14	1.80643	0.571	0.176	1.08229e-09
Hipp-Endo	KIAA1671	4.4556e-14	1.06544	0.262	0.038	1.33124e-09
Hipp-Endo	PLS3	4.82218e-14	1.3247	0.31	0.052	1.44077e-09
Hipp-Endo	ATP8B1	5.64985e-14	1.71718	0.381	0.078	1.68806e-09
Hipp-Endo	RFTN1	7.49603e-14	1.69909	0.452	0.109	2.23966e-09
Hipp-Endo	RNF152	7.87856e-14	2.3392	0.452	0.117	2.35396e-09
Hipp-Endo	PTEN	1.26609e-13	2.26649	0.714	0.325	3.78281e-09
Hipp-Endo	GRK3	1.29945e-13	2.0729	0.595	0.196	3.8825e-09
Hipp-Endo	RAD51B	1.45564e-13	1.69983	0.667	0.223	4.34915e-09
Hipp-Endo	INPP4B	1.53065e-13	1.92004	0.524	0.15	4.57329e-09
Hipp-Endo	FOXP1	2.22815e-13	1.42744	0.881	0.485	6.65727e-09
Hipp-Endo	PTPRG	2.42722e-13	1.35132	0.976	0.684	7.25204e-09
Hipp-Endo	PDE3A	2.69548e-13	1.99753	0.548	0.163	8.05355e-09
Hipp-Endo	CCDC3	3.18612e-13	1.77709	0.524	0.157	9.51948e-09
Hipp-Endo	LINC00472	4.76877e-13	1.0719	0.357	0.071	1.42481e-08
Hipp-Endo	ADAMTS9-AS2	4.99054e-13	1.40158	0.286	0.047	1.49107e-08
Hipp-Endo	EPS8	1.02675e-12	1.82106	0.69	0.295	3.06772e-08
Hipp-Endo	PLOD2	1.59074e-12	1.62271	0.357	0.075	4.75281e-08
Hipp-Endo	SMAD3	1.67498e-12	1.0513	0.262	0.042	5.00451e-08
Hipp-Endo	STARD9	2.71402e-12	1.2354	0.452	0.117	8.10895e-08
Hipp-Endo	APOLD1	3.33454e-12	1.38064	0.262	0.043	9.96294e-08
Hipp-Endo	SLC12A2	3.93553e-12	1.97299	0.429	0.11	1.17586e-07
Hipp-Endo	APBB2	7.37711e-12	1.66569	0.738	0.352	2.20413e-07
Hipp-Endo	B2M	8.93961e-12	1.25635	0.31	0.061	2.67098e-07
Hipp-Endo	PDZD2	1.15726e-11	1.73773	0.786	0.356	3.45767e-07
Hipp-Endo	RBMS3	1.74106e-11	1.54517	0.905	0.558	5.20195e-07
Hipp-Endo	FMNL3	1.87093e-11	1.0779	0.381	0.09	5.58998e-07
Hipp-Endo	PREX2	5.33372e-11	1.26078	0.381	0.093	1.59361e-06
Hipp-Endo	GRK5	5.58365e-11	1.53241	0.429	0.12	1.66828e-06
Hipp-Endo	INSR	6.05659e-11	1.88091	0.595	0.248	1.80959e-06
Hipp-Endo	PPM1H	6.46857e-11	1.43687	0.452	0.138	1.93268e-06
Hipp-Endo	DLG1	6.62721e-11	1.33523	0.69	0.275	1.98008e-06
Hipp-Endo	PON2	7.68331e-11	1.23167	0.31	0.065	2.29562e-06
Hipp-Endo	PIP4K2A	7.85068e-11	1.33452	0.452	0.131	2.34563e-06
Hipp-Endo	MARCH3	8.23822e-11	1.36326	0.476	0.139	2.46142e-06
Hipp-Endo	ARHGAP26	8.2705e-11	1.58368	0.643	0.254	2.47106e-06
Hipp-Endo	LIMS1	8.50488e-11	1.81252	0.524	0.182	2.54109e-06
Hipp-Endo	GPCPD1	9.29724e-11	1.84295	0.595	0.235	2.77783e-06
Hipp-Endo	FNDC3B	1.06276e-10	1.44643	0.595	0.227	3.17531e-06
Hipp-Endo	AKAP12	1.1855e-10	2.20242	0.5	0.172	3.54205e-06
Hipp-Endo	PELI1	1.3881e-10	1.16872	0.429	0.117	4.14735e-06
Hipp-Endo	DENND2A	1.43212e-10	1.54405	0.5	0.176	4.27888e-06
Hipp-Endo	RAPGEF4	1.69706e-10	1.2844	0.643	0.264	5.07046e-06
Hipp-Endo	TNS2	1.77969e-10	0.74939	0.286	0.056	5.31736e-06
Hipp-Endo	AFF1	1.79433e-10	1.22563	0.381	0.098	5.36111e-06
Hipp-Endo	SEC24D	1.92406e-10	0.891653	0.286	0.057	5.7487e-06
Hipp-Endo	COL4A5	2.1633e-10	1.15862	0.262	0.05	6.4635e-06
Hipp-Endo	GAB1	2.63675e-10	1.19207	0.619	0.229	7.87808e-06
Hipp-Endo	TEAD1	3.46274e-10	1.60273	0.762	0.428	1.0346e-05
Hipp-Endo	ARHGEF12	3.73102e-10	1.52224	0.762	0.421	1.11475e-05
Hipp-Endo	ITGB1	3.89835e-10	1.40127	0.476	0.153	1.16475e-05
Hipp-Endo	SPECC1	5.39371e-10	1.60365	0.452	0.146	1.61153e-05
Hipp-Endo	HEG1	5.4273e-10	1.35211	0.31	0.071	1.62157e-05
Hipp-Endo	PPP1R2	5.71953e-10	1.29104	0.333	0.079	1.70888e-05
Hipp-Endo	PMEPA1	5.90931e-10	1.02796	0.31	0.069	1.76558e-05
Hipp-Endo	SPATS2L	6.60329e-10	2.15441	0.524	0.19	1.97293e-05
Hipp-Endo	ZDHHC3	6.86624e-10	0.732657	0.262	0.051	2.05149e-05
Hipp-Endo	ILK	8.95694e-10	1.13271	0.286	0.062	2.67615e-05
Hipp-Endo	KIF13A	9.45967e-10	1.3684	0.524	0.186	2.82636e-05
Hipp-Endo	GPC5	1.13919e-09	1.75773	0.571	0.231	3.40366e-05
Hipp-Endo	PLEKHG2	1.46822e-09	0.888178	0.262	0.054	4.38675e-05
Hipp-Endo	MEF2A	1.47239e-09	1.78196	0.69	0.356	4.39921e-05
Hipp-Endo	SLC7A1	1.47956e-09	1.83419	0.286	0.066	4.42064e-05
Hipp-Endo	NR3C1	1.54306e-09	1.23003	0.31	0.073	4.61036e-05
Hipp-Endo	ESYT2	1.62817e-09	1.88502	0.524	0.202	4.86463e-05
Hipp-Endo	PIP5K1C	1.77352e-09	1.48457	0.31	0.075	5.29891e-05
Hipp-Endo	VMP1	2.01703e-09	1.60771	0.548	0.22	6.02647e-05
Hipp-Endo	PDLIM5	3.07977e-09	1.18302	0.429	0.127	9.20173e-05
Hipp-Endo	GUCY1A2	5.40544e-09	2.3106	0.619	0.316	0.000161504
Hipp-Endo	ARHGEF17	5.48957e-09	0.903797	0.262	0.056	0.000164017
Hipp-Endo	INPP5A	7.97171e-09	1.09013	0.262	0.059	0.000238179
Hipp-Endo	SLC30A10	8.03168e-09	1.23092	0.286	0.068	0.000239971
Hipp-Endo	MSRB3	9.46e-09	0.908871	0.286	0.066	0.000282646
Hipp-Endo	RNF220	9.87208e-09	1.26753	0.286	0.068	0.000294958
Hipp-Endo	TPM4	1.23379e-08	1.33061	0.381	0.117	0.000368631
Hipp-Endo	YAP1	1.56943e-08	1.17275	0.381	0.109	0.000468914
Hipp-Endo	PCCA	1.98042e-08	1.60428	0.667	0.367	0.000591711
Hipp-Endo	CPD	2.08275e-08	1.19969	0.381	0.116	0.000622283
Hipp-Endo	DIAPH2	2.48899e-08	1.06999	0.5	0.173	0.000743659
Hipp-Endo	ARHGEF7	2.92003e-08	1.73353	0.667	0.356	0.000872446
Hipp-Endo	HSPH1	4.23813e-08	1.85428	0.405	0.142	0.00126627
Hipp-Endo	CCNY	5.8372e-08	1.28222	0.69	0.409	0.00174404
Hipp-Endo	PDE5A	5.95888e-08	1.64222	0.476	0.191	0.00178039
Hipp-Endo	ST5	5.98423e-08	0.93559	0.381	0.114	0.00178797
Hipp-Endo	RELL1	6.91684e-08	0.776685	0.262	0.061	0.00206661
Hipp-Endo	JMJD1C	7.19168e-08	1.01761	0.952	0.812	0.00214873
Hipp-Endo	ROR1	7.65067e-08	1.43018	0.429	0.149	0.00228587
Hipp-Endo	NXN	8.36039e-08	1.20993	0.5	0.204	0.00249792
Hipp-Endo	RAPGEF2	9.12549e-08	1.27367	0.667	0.371	0.00272651
Hipp-Endo	EFNB2	1.0177e-07	1.06223	0.31	0.085	0.00304068
Hipp-Endo	CLIC4	1.05406e-07	1.25077	0.357	0.111	0.00314933
Hipp-Endo	NEK7	1.06804e-07	0.894801	0.286	0.072	0.00319108
Hipp-Endo	PDZRN3	1.15196e-07	1.12068	0.405	0.128	0.00344183
Hipp-Endo	FBXL7	1.17423e-07	0.849953	0.762	0.358	0.00350836
Hipp-Endo	LINC01515	1.22582e-07	0.869093	0.262	0.062	0.00366249
Hipp-Endo	YES1	1.32325e-07	1.07596	0.31	0.087	0.00395362
Hipp-Endo	CNTN6	1.713e-07	0.79666	0.357	0.107	0.00511809
Hipp-Endo	PTPN12	1.89194e-07	1.21057	0.643	0.319	0.00565273
Hipp-Endo	LPP	2.45169e-07	1.46449	0.69	0.406	0.00732517
Hipp-Endo	FERMT2	2.74517e-07	1.00334	0.381	0.127	0.00820201
Hipp-Endo	TCF12	3.14383e-07	0.872334	0.905	0.658	0.00939313
Hipp-Endo	SMARCA2	3.33594e-07	1.49923	0.476	0.206	0.00996712
Hipp-Endo	ITSN1	4.03096e-07	1.70288	0.667	0.427	0.0120437
Hipp-Endo	PDXK	4.39208e-07	1.11909	0.262	0.07	0.0131227
Hipp-Endo	MPDZ	5.19837e-07	1.11608	0.476	0.202	0.0155317
Hipp-Endo	SLC3A2	5.92025e-07	1.49882	0.262	0.071	0.0176885
Hipp-Endo	SEC14L1	6.18445e-07	1.37696	0.31	0.096	0.0184779
Hipp-Endo	ARL4A	6.83762e-07	0.878336	0.262	0.07	0.0204294
Hipp-Endo	DNAJC1	7.36181e-07	1.00148	0.571	0.265	0.0219956
Hipp-Endo	DARS	7.95572e-07	0.842452	0.405	0.142	0.0237701
Hipp-Endo	CD59	8.07958e-07	0.943697	0.262	0.07	0.0241402
Hipp-Endo	ADAM10	8.19489e-07	1.27394	0.524	0.235	0.0244847
Hipp-Endo	CCDC102B	9.76745e-07	1.36387	0.381	0.139	0.0291832
Hipp-Endo	MAP3K20	1.04117e-06	0.972897	0.286	0.081	0.0311082
Hipp-Endo	TANC1	1.08506e-06	1.07342	0.452	0.175	0.0324195
Hipp-Endo	LAMB1	1.17143e-06	1.07784	0.31	0.095	0.0349998
Hipp-Endo	WASF2	1.40715e-06	0.891226	0.381	0.134	0.0420428
Hipp-Endo	FRMD4B	1.44543e-06	0.948638	0.595	0.278	0.0431866
Hipp-Endo	PTN	1.54767e-06	0.856925	0.833	0.594	0.0462412
Hipp-Endo	RNF19A	1.59389e-06	1.03453	0.405	0.153	0.0476221
Hipp-Endo	GATAD2A	1.60757e-06	0.885065	0.286	0.083	0.0480311
Hipp-ExN-1	CNTNAP4	0	2.6844	0.897	0.218	0
Hipp-ExN-1	RORA	0	2.48278	1	0.784	0
Hipp-ExN-1	ADGRL2	0	2.47556	0.971	0.351	0
Hipp-ExN-1	DAB1	0	2.29403	1	0.623	0
Hipp-ExN-1	ITPR1	0	2.29013	0.957	0.202	0
Hipp-ExN-1	OPCML	0	2.23158	0.975	0.364	0
Hipp-ExN-1	FOXP2	0	2.17971	0.995	0.393	0
Hipp-ExN-1	DGKH	0	2.17372	0.87	0.228	0
Hipp-ExN-1	EBF1	0	2.0762	0.991	0.377	0
Hipp-ExN-1	HS6ST3	0	2.07226	0.969	0.367	0
Hipp-ExN-1	AC012404.1	0	2.03933	0.786	0.228	0
Hipp-ExN-1	COL24A1	0	2.00229	0.628	0.098	0
Hipp-ExN-1	CA8	0	1.98871	0.928	0.24	0
Hipp-ExN-1	RORA-AS1	0	1.969	0.756	0.199	0
Hipp-ExN-1	PRKG1	0	1.94272	0.994	0.587	0
Hipp-ExN-1	GRM7	0	1.94	0.95	0.332	0
Hipp-ExN-1	GRIK1	0	1.93615	0.919	0.376	0
Hipp-ExN-1	TENM3	0	1.90519	0.863	0.444	0
Hipp-ExN-1	MEF2C	0	1.89344	0.859	0.259	0
Hipp-ExN-1	RALYL	0	1.89292	0.989	0.505	0
Hipp-ExN-1	SDK1	0	1.82902	0.935	0.597	0
Hipp-ExN-1	ZNF385D	0	1.81642	0.953	0.457	0
Hipp-ExN-1	CDH12	0	1.7788	0.801	0.245	0
Hipp-ExN-1	TMEM132D	0	1.72146	0.829	0.205	0
Hipp-ExN-1	SHISA9	0	1.68646	0.862	0.287	0
Hipp-ExN-1	PRMT8	0	1.67335	0.497	0.086	0
Hipp-ExN-1	EPHA5	0	1.64072	0.846	0.39	0
Hipp-ExN-1	EPHA7	0	1.59901	0.81	0.391	0
Hipp-ExN-1	CHST11	0	1.59774	0.823	0.385	0
Hipp-ExN-1	DMD	0	1.59005	0.994	0.737	0
Hipp-ExN-1	CDH11	0	1.5822	0.679	0.229	0
Hipp-ExN-1	IMMP2L	0	1.57983	0.892	0.521	0
Hipp-ExN-1	SORCS1	0	1.57973	0.689	0.185	0
Hipp-ExN-1	PTGER3	0	1.57216	0.381	0.043	0
Hipp-ExN-1	KITLG	0	1.56524	0.68	0.21	0
Hipp-ExN-1	KCTD8	0	1.54509	0.816	0.302	0
Hipp-ExN-1	BCL11A	0	1.54227	0.792	0.337	0
Hipp-ExN-1	TMTC2	0	1.54158	0.953	0.595	0
Hipp-ExN-1	LRRC3B	0	1.51612	0.725	0.285	0
Hipp-ExN-1	CNTN5	0	1.49748	0.992	0.524	0
Hipp-ExN-1	WWC2	0	1.47017	0.604	0.199	0
Hipp-ExN-1	SEMA3D	0	1.46694	0.433	0.077	0
Hipp-ExN-1	TRPC3	0	1.46347	0.546	0.136	0
Hipp-ExN-1	CPNE8	0	1.45795	0.507	0.137	0
Hipp-ExN-1	EBF3	0	1.45031	0.735	0.233	0
Hipp-ExN-1	LINGO2	0	1.41764	0.963	0.501	0
Hipp-ExN-1	POSTN	0	1.41149	0.276	0.019	0
Hipp-ExN-1	COL4A2	0	1.41129	0.517	0.134	0
Hipp-ExN-1	R3HDM1	0	1.38031	0.787	0.46	0
Hipp-ExN-1	KLHL5	0	1.37774	0.589	0.207	0
Hipp-ExN-1	RBMS1	0	1.36007	0.665	0.232	0
Hipp-ExN-1	PCDH17	0	1.35963	0.722	0.305	0
Hipp-ExN-1	GABRB2	0	1.35941	0.58	0.189	0
Hipp-ExN-1	AC117944.1	0	1.3506	0.338	0.055	0
Hipp-ExN-1	AUTS2	0	1.33392	1	0.978	0
Hipp-ExN-1	SHISA6	0	1.31837	0.752	0.307	0
Hipp-ExN-1	AL589693.1	0	1.30289	0.638	0.181	0
Hipp-ExN-1	NRG1	0	1.28457	0.999	0.784	0
Hipp-ExN-1	KLHL1	0	1.2843	0.469	0.138	0
Hipp-ExN-1	CNTNAP5	0	1.2815	0.883	0.357	0
Hipp-ExN-1	SYN3	0	1.27713	0.826	0.376	0
Hipp-ExN-1	SHANK2	0	1.26705	0.828	0.439	0
Hipp-ExN-1	LINC01122	0	1.2394	0.834	0.452	0
Hipp-ExN-1	ARHGAP20	0	1.2355	0.445	0.128	0
Hipp-ExN-1	IL1RAPL2	0	1.21867	0.582	0.165	0
Hipp-ExN-1	CDH18	0	1.21816	0.828	0.317	0
Hipp-ExN-1	SKOR2	0	1.21207	0.367	0.075	0
Hipp-ExN-1	SCN2A	0	1.15461	0.637	0.293	0
Hipp-ExN-1	ADGRB3	0	1.15109	0.999	0.955	0
Hipp-ExN-1	AC073050.1	0	1.14765	0.647	0.296	0
Hipp-ExN-1	TENM2	0	1.14595	0.943	0.663	0
Hipp-ExN-1	ASTN2	0	1.13088	0.8	0.371	0
Hipp-ExN-1	KCNQ3	0	1.09955	0.802	0.41	0
Hipp-ExN-1	GALNT17	0	1.09443	0.751	0.386	0
Hipp-ExN-1	GNAQ	0	1.09053	0.894	0.685	0
Hipp-ExN-1	DPP10	0	1.07978	0.913	0.435	0
Hipp-ExN-1	NPAS3	0	1.07438	0.992	0.81	0
Hipp-ExN-1	KCNMA1	0	1.04534	0.802	0.388	0
Hipp-ExN-1	MDGA2	0	1.02397	0.83	0.384	0
Hipp-ExN-1	GRID2	0	1.003	1	0.84	0
Hipp-ExN-1	PLEKHA5	0	0.998277	0.939	0.69	0
Hipp-ExN-1	MTUS2	0	0.994411	0.721	0.329	0
Hipp-ExN-1	TRPM3	0	0.937367	0.785	0.408	0
Hipp-ExN-1	NTM	0	0.930143	0.986	0.707	0
Hipp-ExN-1	ANK2	0	0.919269	0.978	0.707	0
Hipp-ExN-1	LRFN5	0	0.909346	0.877	0.558	0
Hipp-ExN-1	NELL1	0	0.884733	0.719	0.304	0
Hipp-ExN-1	MACROD2	0	0.883893	0.927	0.651	0
Hipp-ExN-1	NAV3	0	0.883536	0.972	0.651	0
Hipp-ExN-1	CELF2	0	0.827618	0.991	0.818	0
Hipp-ExN-1	SNHG14	0	0.813141	0.993	0.828	0
Hipp-ExN-1	CNTNAP2	0	0.796444	0.985	0.621	0
Hipp-ExN-1	MEG3	0	0.764921	0.964	0.651	0
Hipp-ExN-1	DCC	0	0.686936	0.983	0.661	0
Hipp-ExN-1	KCNIP4	0	0.531904	0.986	0.499	0
Hipp-ExN-1	SYT16	1.39833e-304	1.2401	0.535	0.214	4.17792e-300
Hipp-ExN-1	SLITRK5	6.28702e-301	1.20683	0.483	0.165	1.87844e-296
Hipp-ExN-1	AL138799.4	1.76871e-298	1.19391	0.283	0.046	5.28454e-294
Hipp-ExN-1	UBASH3B	8.8516e-295	1.21156	0.54	0.216	2.64468e-290
Hipp-ExN-1	XPR1	1.5251e-293	1.01789	0.785	0.517	4.55669e-289
Hipp-ExN-1	SPOCK3	1.99176e-293	0.970726	0.62	0.256	5.95099e-289
Hipp-ExN-1	ARFGEF3	2.69552e-293	1.14506	0.56	0.234	8.05367e-289
Hipp-ExN-1	PPP2R2B	4.69326e-293	0.848581	0.839	0.487	1.40225e-288
Hipp-ExN-1	ADCY1	6.90357e-284	1.11088	0.605	0.275	2.06265e-279
Hipp-ExN-1	ZNF385D-AS2	1.57368e-280	1.11082	0.295	0.054	4.70184e-276
Hipp-ExN-1	AC011287.1	4.19338e-276	1.06483	0.409	0.112	1.2529e-271
Hipp-ExN-1	TMEFF2	5.66363e-275	0.927308	0.685	0.336	1.69218e-270
Hipp-ExN-1	PLXDC2	5.09478e-269	0.776865	0.888	0.602	1.52222e-264
Hipp-ExN-1	MIR4500HG	5.3354e-269	1.02513	0.508	0.183	1.59411e-264
Hipp-ExN-1	GALNTL6	4.0532e-260	0.416988	0.726	0.326	1.21102e-255
Hipp-ExN-1	PTPRG	3.3184e-259	0.854882	0.875	0.609	9.9147e-255
Hipp-ExN-1	U91319.1	4.44965e-257	1.13648	0.435	0.148	1.32947e-252
Hipp-ExN-1	SORCS3	5.82328e-254	1.16548	0.497	0.19	1.73988e-249
Hipp-ExN-1	LRRC7	7.29743e-251	0.765707	0.868	0.541	2.18033e-246
Hipp-ExN-1	CACNB4	2.71423e-250	0.997843	0.652	0.349	8.10957e-246
Hipp-ExN-1	PARD3B	3.56681e-250	0.781058	0.824	0.494	1.06569e-245
Hipp-ExN-1	MTUS1	1.40716e-247	1.04389	0.607	0.315	4.2043e-243
Hipp-ExN-1	FOXP1	4.60376e-241	1.09435	0.679	0.41	1.37551e-236
Hipp-ExN-1	PDE11A	1.03167e-237	1.01633	0.355	0.095	3.08241e-233
Hipp-ExN-1	KCTD16	5.2281e-231	1.03127	0.578	0.27	1.56205e-226
Hipp-ExN-1	AC079921.1	2.87673e-229	1.105	0.333	0.097	8.59509e-225
Hipp-ExN-1	SYT1	2.34646e-228	0.577251	0.974	0.815	7.01076e-224
Hipp-ExN-1	PIP5K1B	5.03619e-225	1.07309	0.412	0.146	1.50471e-220
Hipp-ExN-1	PTPRE	1.87678e-224	1.08936	0.424	0.161	5.60744e-220
Hipp-ExN-1	PWRN1	3.46348e-221	0.936256	0.632	0.34	1.03482e-216
Hipp-ExN-1	RAPGEF4	7.84981e-218	1.03299	0.455	0.19	2.34537e-213
Hipp-ExN-1	CTTNBP2	8.70269e-218	0.865334	0.674	0.378	2.60019e-213
Hipp-ExN-1	FRMD5	8.98533e-214	0.768474	0.834	0.578	2.68464e-209
Hipp-ExN-1	OSBPL6	8.93174e-211	1.04172	0.545	0.279	2.66863e-206
Hipp-ExN-1	AC106795.3	7.93688e-207	1.01042	0.363	0.121	2.37138e-202
Hipp-ExN-1	NETO2	8.81435e-207	0.988364	0.585	0.309	2.63355e-202
Hipp-ExN-1	TMTC1	3.4243e-205	1.04888	0.357	0.121	1.02311e-200
Hipp-ExN-1	AC019197.1	1.87363e-203	1.1069	0.379	0.142	5.59803e-199
Hipp-ExN-1	COL4A1	3.50893e-203	0.906989	0.291	0.079	1.0484e-198
Hipp-ExN-1	DNER	2.75484e-201	0.841519	0.695	0.442	8.23092e-197
Hipp-ExN-1	FIGN	4.12675e-198	0.897622	0.568	0.273	1.23299e-193
Hipp-ExN-1	VAV3	6.44237e-197	0.946995	0.346	0.112	1.92485e-192
Hipp-ExN-1	RYR2	1.63328e-196	0.8945	0.524	0.246	4.87991e-192
Hipp-ExN-1	AC012409.2	1.14558e-193	0.921811	0.519	0.236	3.42277e-189
Hipp-ExN-1	UBE2E2	1.45742e-193	0.775925	0.773	0.532	4.35449e-189
Hipp-ExN-1	HSPA12A	1.9621e-191	1.02681	0.35	0.126	5.86235e-187
Hipp-ExN-1	MYO1D	6.65237e-190	1.00519	0.487	0.24	1.9876e-185
Hipp-ExN-1	HCN1	5.52644e-189	0.879522	0.557	0.283	1.65119e-184
Hipp-ExN-1	KCNIP1	8.92846e-188	0.87694	0.504	0.232	2.66764e-183
Hipp-ExN-1	DGKI	2.60228e-183	0.769731	0.735	0.492	7.7751e-179
Hipp-ExN-1	NR2F1-AS1	4.46011e-182	0.903775	0.645	0.411	1.33259e-177
Hipp-ExN-1	SFMBT2	7.31437e-182	0.765745	0.617	0.318	2.18539e-177
Hipp-ExN-1	AC077690.1	1.62812e-181	0.987867	0.345	0.123	4.86449e-177
Hipp-ExN-1	TMEM132C	1.05069e-180	0.817514	0.46	0.192	3.13925e-176
Hipp-ExN-1	SH3RF1	8.06958e-180	1.02392	0.448	0.213	2.41103e-175
Hipp-ExN-1	PCLO	2.07154e-178	0.777366	0.695	0.435	6.18934e-174
Hipp-ExN-1	SCMH1	3.71093e-176	0.807907	0.697	0.477	1.10875e-171
Hipp-ExN-1	ATP2B2	1.96541e-175	0.93356	0.456	0.215	5.87226e-171
Hipp-ExN-1	GFRA1	1.11659e-171	0.882203	0.255	0.07	3.33615e-167
Hipp-ExN-1	LINC02336	1.945e-169	0.906749	0.319	0.102	5.81128e-165
Hipp-ExN-1	RAPGEF5	4.05567e-169	0.864472	0.266	0.077	1.21175e-164
Hipp-ExN-1	ANK1	1.9753e-168	0.911168	0.297	0.097	5.90181e-164
Hipp-ExN-1	FGF14	2.78087e-168	0.603023	0.841	0.575	8.3087e-164
Hipp-ExN-1	AC068587.4	1.18791e-166	0.877347	0.573	0.336	3.54922e-162
Hipp-ExN-1	VLDLR-AS1	3.72486e-165	0.872749	0.48	0.238	1.11291e-160
Hipp-ExN-1	ATRNL1	2.42451e-161	0.598896	0.753	0.504	7.24396e-157
Hipp-ExN-1	AC068931.1	3.17801e-161	0.959376	0.396	0.176	9.49527e-157
Hipp-ExN-1	ATP8A1	1.0711e-157	0.802952	0.608	0.369	3.20024e-153
Hipp-ExN-1	PDE1C	5.29551e-156	0.626468	0.693	0.426	1.58219e-151
Hipp-ExN-1	PTPRM	1.85047e-154	0.538107	0.794	0.514	5.52885e-150
Hipp-ExN-1	PPFIA2	5.24206e-153	0.562365	0.861	0.651	1.56622e-148
Hipp-ExN-1	RALGPS2	1.51e-152	0.839964	0.534	0.307	4.51159e-148
Hipp-ExN-1	CADM1	2.55351e-151	0.729709	0.712	0.486	7.62938e-147
Hipp-ExN-1	TANC2	4.49684e-150	0.649605	0.77	0.544	1.34356e-145
Hipp-ExN-1	STAC	5.21751e-149	0.867647	0.27	0.088	1.55889e-144
Hipp-ExN-1	DOCK9	2.92573e-148	0.859569	0.43	0.213	8.74149e-144
Hipp-ExN-1	CDK14	6.30622e-147	0.647513	0.765	0.558	1.88417e-142
Hipp-ExN-1	SLC1A6	4.30074e-146	0.853664	0.347	0.142	1.28497e-141
Hipp-ExN-1	CDS1	1.03718e-145	0.840186	0.265	0.088	3.09889e-141
Hipp-ExN-1	BACH1	2.03362e-145	0.841403	0.525	0.304	6.07604e-141
Hipp-ExN-1	NTRK3	1.48937e-144	0.602913	0.738	0.489	4.44995e-140
Hipp-ExN-1	AL596087.2	1.86946e-144	0.89941	0.306	0.117	5.58556e-140
Hipp-ExN-1	ANKRD30BL	4.7059e-143	0.910633	0.367	0.168	1.40603e-138
Hipp-ExN-1	CUX2	7.10273e-141	0.738142	0.464	0.23	2.12215e-136
Hipp-ExN-1	NPTN	9.13396e-139	0.874966	0.46	0.258	2.72904e-134
Hipp-ExN-1	PCP4	2.00547e-138	0.769522	0.541	0.301	5.99194e-134
Hipp-ExN-1	KCNN2	9.54627e-138	0.850495	0.4	0.191	2.85223e-133
Hipp-ExN-1	ATP8A2	9.12314e-137	0.731482	0.574	0.35	2.72581e-132
Hipp-ExN-1	CDC42BPA	1.92866e-136	0.636087	0.776	0.633	5.76245e-132
Hipp-ExN-1	EML6	8.16951e-134	0.779065	0.397	0.19	2.44089e-129
Hipp-ExN-1	MICAL3	2.18209e-129	0.81221	0.537	0.348	6.51966e-125
Hipp-ExN-1	LHX1	5.53635e-129	0.757972	0.296	0.111	1.65415e-124
Hipp-ExN-1	SYT14	8.26212e-125	0.745403	0.573	0.374	2.46856e-120
Hipp-ExN-1	LHX1-DT	2.74937e-124	0.752213	0.281	0.105	8.21457e-120
Hipp-ExN-1	CCDC85A	4.46868e-122	0.708481	0.414	0.204	1.33515e-117
Hipp-ExN-1	FBXL2	4.81003e-122	0.752589	0.552	0.355	1.43714e-117
Hipp-ExN-1	CALN1	6.19461e-122	0.72511	0.439	0.232	1.85083e-117
Hipp-ExN-1	MAN1A1	5.60166e-121	0.761223	0.362	0.169	1.67367e-116
Hipp-ExN-1	ADGRL3	4.94749e-118	0.390518	0.968	0.866	1.47821e-113
Hipp-ExN-1	SRGAP1	5.61357e-118	0.580202	0.753	0.579	1.67722e-113
Hipp-ExN-1	SCN9A	6.63849e-118	0.75405	0.393	0.198	1.98345e-113
Hipp-ExN-1	UNC79	1.9096e-116	0.671803	0.627	0.428	5.7055e-112
Hipp-ExN-1	CADPS2	2.67805e-113	0.554883	0.479	0.251	8.00149e-109
Hipp-ExN-1	DTNB	2.95751e-113	0.745054	0.539	0.355	8.83645e-109
Hipp-ExN-1	ASTN1	7.25021e-111	0.695583	0.567	0.389	2.16622e-106
Hipp-ExN-1	RGS6	2.06914e-110	0.330579	0.494	0.257	6.18218e-106
Hipp-ExN-1	FUT8	3.79768e-110	0.691745	0.582	0.397	1.13467e-105
Hipp-ExN-1	GABBR2	5.93946e-109	0.711469	0.462	0.269	1.77459e-104
Hipp-ExN-1	FSTL5	4.56515e-108	0.301307	0.633	0.379	1.36398e-103
Hipp-ExN-1	AC093879.1	1.06713e-107	0.835045	0.383	0.213	3.18836e-103
Hipp-ExN-1	CTNNA2	8.18275e-107	0.333642	0.975	0.772	2.44484e-102
Hipp-ExN-1	ANO4	3.2743e-106	0.575818	0.503	0.297	9.78297e-102
Hipp-ExN-1	VWA8	5.12078e-106	0.786734	0.438	0.258	1.52999e-101
Hipp-ExN-1	HECW1	5.70393e-105	0.558282	0.672	0.47	1.70422e-100
Hipp-ExN-1	SLIT2	4.13132e-104	0.63415	0.5	0.297	1.23436e-99
Hipp-ExN-1	GRIK4	6.5298e-104	0.677003	0.35	0.171	1.95097e-99
Hipp-ExN-1	SRRM4	1.10634e-103	0.617063	0.609	0.424	3.30554e-99
Hipp-ExN-1	MEF2C-AS1	1.01024e-102	0.801402	0.273	0.118	3.0184e-98
Hipp-ExN-1	SEMA6D	2.76895e-102	0.43898	0.833	0.66	8.27306e-98
Hipp-ExN-1	ELMOD1	4.65401e-102	0.730734	0.303	0.14	1.39052e-97
Hipp-ExN-1	MDGA1	5.20924e-102	0.797332	0.316	0.156	1.55642e-97
Hipp-ExN-1	LINC01414	6.32731e-102	0.71875	0.282	0.122	1.89047e-97
Hipp-ExN-1	CADM2	8.77661e-102	0.298883	0.931	0.711	2.62227e-97
Hipp-ExN-1	PDZD2	1.00098e-98	0.619597	0.497	0.302	2.99072e-94
Hipp-ExN-1	EPHA4	1.03645e-98	0.684371	0.47	0.283	3.09671e-94
Hipp-ExN-1	SVIL	9.82486e-98	0.729117	0.422	0.248	2.93547e-93
Hipp-ExN-1	CLMP	1.46844e-96	0.730516	0.262	0.113	4.3874e-92
Hipp-ExN-1	EDIL3	3.53543e-95	0.610611	0.503	0.313	1.05632e-90
Hipp-ExN-1	PLD5	3.67693e-95	0.541616	0.522	0.304	1.09859e-90
Hipp-ExN-1	ABCA5	7.89239e-95	0.690776	0.325	0.162	2.35809e-90
Hipp-ExN-1	ASXL3	4.89449e-94	0.589752	0.643	0.493	1.46238e-89
Hipp-ExN-1	LRRTM4	2.12427e-93	0.315816	0.821	0.559	6.34689e-89
Hipp-ExN-1	FAR2	3.03906e-93	0.777364	0.349	0.191	9.08011e-89
Hipp-ExN-1	GNAL	4.74717e-93	0.711844	0.371	0.206	1.41836e-88
Hipp-ExN-1	CACNA1A	1.07472e-90	0.492929	0.613	0.419	3.21104e-86
Hipp-ExN-1	HUNK	1.57269e-90	0.727975	0.391	0.228	4.69889e-86
Hipp-ExN-1	LRRN3	9.22924e-90	0.736001	0.358	0.193	2.75751e-85
Hipp-ExN-1	TIMP3	3.74344e-89	0.697428	0.318	0.16	1.11846e-84
Hipp-ExN-1	ST6GALNAC5	5.01375e-89	0.73935	0.363	0.195	1.49801e-84
Hipp-ExN-1	NCAM1	5.21884e-89	0.401192	0.894	0.792	1.55929e-84
Hipp-ExN-1	APBA1	1.5116e-88	0.605079	0.593	0.428	4.51636e-84
Hipp-ExN-1	CNKSR2	2.42272e-88	0.561313	0.546	0.364	7.23861e-84
Hipp-ExN-1	RORB	8.90196e-88	0.654805	0.289	0.134	2.65973e-83
Hipp-ExN-1	LDB2	1.6153e-87	0.651976	0.253	0.107	4.82618e-83
Hipp-ExN-1	SGCD	2.37674e-87	0.331684	0.528	0.325	7.10123e-83
Hipp-ExN-1	ERC2	3.89864e-87	0.416467	0.812	0.605	1.16483e-82
Hipp-ExN-1	RCAN2	5.71938e-87	0.696898	0.291	0.142	1.70884e-82
Hipp-ExN-1	SPTAN1	3.40689e-86	0.655475	0.55	0.405	1.01791e-81
Hipp-ExN-1	FGD6	4.40782e-86	0.698539	0.25	0.113	1.31697e-81
Hipp-ExN-1	SCN3A	8.90359e-86	0.598786	0.578	0.416	2.66021e-81
Hipp-ExN-1	ARHGAP26	3.46138e-85	0.608277	0.379	0.206	1.03419e-80
Hipp-ExN-1	ZNF618	1.37239e-84	0.727304	0.424	0.271	4.10042e-80
Hipp-ExN-1	CEP112	8.47762e-84	0.393839	0.815	0.648	2.53294e-79
Hipp-ExN-1	PCSK2	2.19855e-81	0.56232	0.441	0.257	6.56882e-77
Hipp-ExN-1	SLC41A2	2.00298e-79	0.702134	0.331	0.186	5.98452e-75
Hipp-ExN-1	SBF2	2.47135e-79	0.471706	0.792	0.681	7.38389e-75
Hipp-ExN-1	FEZ2	9.40124e-79	0.706654	0.315	0.173	2.8089e-74
Hipp-ExN-1	AC069228.1	2.48733e-78	0.632204	0.443	0.285	7.43163e-74
Hipp-ExN-1	ID2	1.13725e-76	0.674533	0.323	0.175	3.39787e-72
Hipp-ExN-1	FGF12	2.31933e-76	0.429508	0.581	0.386	6.92968e-72
Hipp-ExN-1	B3GLCT	2.83152e-76	0.66114	0.273	0.134	8.46001e-72
Hipp-ExN-1	CELF2-AS2	1.26722e-75	0.688895	0.298	0.162	3.78621e-71
Hipp-ExN-1	AC097376.3	1.869e-75	0.651872	0.343	0.196	5.5842e-71
Hipp-ExN-1	PLCB1	2.55259e-74	0.423049	0.717	0.536	7.62664e-70
Hipp-ExN-1	CDH13	2.88307e-73	0.487262	0.362	0.2	8.61404e-69
Hipp-ExN-1	CACNA1B	4.06336e-73	0.552335	0.535	0.378	1.21405e-68
Hipp-ExN-1	SCN1A-AS1	3.97957e-70	0.602232	0.283	0.147	1.18902e-65
Hipp-ExN-1	BASP1-AS1	4.68224e-70	0.632774	0.379	0.233	1.39896e-65
Hipp-ExN-1	DGCR9	8.09477e-70	0.627237	0.441	0.304	2.41855e-65
Hipp-ExN-1	CSAD	9.52807e-70	0.673297	0.33	0.196	2.8468e-65
Hipp-ExN-1	SLC23A2	5.95335e-69	0.69626	0.365	0.234	1.77874e-64
Hipp-ExN-1	SPTBN4	1.59008e-68	0.63997	0.34	0.205	4.75083e-64
Hipp-ExN-1	CTNNB1	2.82733e-67	0.527873	0.572	0.439	8.44749e-63
Hipp-ExN-1	TBC1D1	3.74997e-67	0.625645	0.32	0.182	1.12042e-62
Hipp-ExN-1	SYN2	4.05331e-67	0.527085	0.428	0.273	1.21105e-62
Hipp-ExN-1	TAFA2	7.00605e-66	0.423518	0.453	0.283	2.09327e-61
Hipp-ExN-1	RGMB	2.02691e-64	0.62547	0.263	0.138	6.056e-60
Hipp-ExN-1	SLC24A3	2.48522e-64	0.481206	0.438	0.277	7.42533e-60
Hipp-ExN-1	KALRN	2.86719e-64	0.353697	0.823	0.653	8.5666e-60
Hipp-ExN-1	PLCXD3	7.9779e-64	0.579179	0.251	0.127	2.38364e-59
Hipp-ExN-1	KCNH7	3.40208e-63	0.29855	0.786	0.6	1.01647e-58
Hipp-ExN-1	RUNDC3B	2.35547e-61	0.585137	0.387	0.253	7.03767e-57
Hipp-ExN-1	KIAA0319	2.41964e-61	0.631122	0.258	0.14	7.2294e-57
Hipp-ExN-1	FBXL17	7.94849e-61	0.471516	0.6	0.456	2.37485e-56
Hipp-ExN-1	EXOC6B	9.81182e-61	0.403645	0.791	0.705	2.93157e-56
Hipp-ExN-1	ADAM23	2.77645e-60	0.552875	0.478	0.345	8.29548e-56
Hipp-ExN-1	CACNG2	6.27806e-60	0.643515	0.277	0.158	1.87576e-55
Hipp-ExN-1	ATP2C1	7.7153e-59	0.569534	0.493	0.376	2.30518e-54
Hipp-ExN-1	DANT2	1.95356e-58	0.504494	0.536	0.393	5.83683e-54
Hipp-ExN-1	NUP93	6.24011e-58	0.608329	0.347	0.22	1.86442e-53
Hipp-ExN-1	DENND5B	1.71291e-57	0.520375	0.546	0.43	5.11784e-53
Hipp-ExN-1	ADARB1	1.69243e-56	0.588586	0.31	0.189	5.05664e-52
Hipp-ExN-1	PTPRN2	1.80324e-56	0.393324	0.686	0.526	5.38771e-52
Hipp-ExN-1	PRICKLE2	4.71919e-56	0.458519	0.391	0.243	1.41e-51
Hipp-ExN-1	RANBP17	7.58505e-56	0.50861	0.475	0.336	2.26626e-51
Hipp-ExN-1	CHD5	2.32393e-55	0.599151	0.272	0.158	6.94343e-51
Hipp-ExN-1	HERC3	2.30284e-54	0.594118	0.297	0.181	6.88044e-50
Hipp-ExN-1	CEP126	4.21665e-53	0.551877	0.268	0.152	1.25985e-48
Hipp-ExN-1	ME3	1.31739e-52	0.618313	0.309	0.197	3.9361e-48
Hipp-ExN-1	SLIT1	1.33927e-52	0.524772	0.254	0.142	4.00146e-48
Hipp-ExN-1	RIMS1	3.10046e-52	0.323713	0.698	0.542	9.26354e-48
Hipp-ExN-1	ST6GALNAC3	1.30421e-51	0.526618	0.44	0.309	3.89671e-47
Hipp-ExN-1	GNG2	2.98031e-51	0.507639	0.544	0.431	8.90457e-47
Hipp-ExN-1	AC020611.2	5.2015e-51	0.563602	0.277	0.164	1.55411e-46
Hipp-ExN-1	PCNX2	6.68906e-51	0.537899	0.441	0.324	1.99856e-46
Hipp-ExN-1	PKIA	2.07796e-50	0.520568	0.482	0.362	6.20852e-46
Hipp-ExN-1	NRP2	1.24068e-49	0.518106	0.31	0.192	3.7069e-45
Hipp-ExN-1	MIR124-2HG	9.2472e-49	0.514412	0.273	0.163	2.76288e-44
Hipp-ExN-1	PDE10A	3.18815e-48	0.496471	0.426	0.31	9.52556e-44
Hipp-ExN-1	ASIC2	5.47208e-48	0.300042	0.355	0.219	1.63495e-43
Hipp-ExN-1	PPP3CA	8.71596e-47	0.308233	0.757	0.632	2.60416e-42
Hipp-ExN-1	KCNQ1OT1	1.10625e-46	0.383506	0.486	0.351	3.30526e-42
Hipp-ExN-1	AC015923.1	1.83545e-45	0.596383	0.273	0.175	5.48396e-41
Hipp-ExN-1	XKR6	2.53506e-44	0.419838	0.593	0.491	7.57426e-40
Hipp-ExN-1	KIAA1549L	9.46904e-43	0.398348	0.573	0.462	2.82916e-38
Hipp-ExN-1	MCF2L2	7.30254e-42	0.549346	0.272	0.174	2.18185e-37
Hipp-ExN-1	UBE3A	1.49058e-41	0.469492	0.529	0.438	4.45354e-37
Hipp-ExN-1	VEZT	2.53105e-41	0.467558	0.533	0.448	7.56226e-37
Hipp-ExN-1	FER	6.21455e-41	0.360682	0.683	0.599	1.85678e-36
Hipp-ExN-1	GRM3	1.72008e-40	0.29238	0.494	0.366	5.13927e-36
Hipp-ExN-1	AC027288.3	2.08675e-40	0.485161	0.272	0.17	6.23478e-36
Hipp-ExN-1	FRRS1L	2.59659e-39	0.500584	0.336	0.231	7.7581e-35
Hipp-ExN-1	RGS7	3.76265e-39	0.271977	0.69	0.538	1.1242e-34
Hipp-ExN-1	UCHL1	4.79604e-39	0.402823	0.547	0.45	1.43296e-34
Hipp-ExN-1	TMEM163	3.56796e-38	0.355614	0.25	0.147	1.06604e-33
Hipp-ExN-1	MIAT	4.78268e-36	0.415174	0.449	0.351	1.42897e-31
Hipp-ExN-1	TPST1	5.66128e-36	0.43027	0.433	0.333	1.69148e-31
Hipp-ExN-1	SGK1	1.99329e-33	0.392214	0.316	0.213	5.95554e-29
Hipp-ExN-1	INPP4A	1.91408e-32	0.484082	0.397	0.313	5.7189e-28
Hipp-ExN-1	TRIO	3.85312e-32	0.268058	0.796	0.712	1.15124e-27
Hipp-ExN-1	MICU3	4.25467e-30	0.448712	0.329	0.242	1.27121e-25
Hipp-ExN-1	DAPK1	3.13298e-28	0.394282	0.413	0.328	9.36073e-24
Hipp-ExN-1	AKAP9	4.7904e-28	0.313924	0.623	0.549	1.43128e-23
Hipp-ExN-1	OSBP2	7.19361e-28	0.426177	0.339	0.258	2.14931e-23
Hipp-ExN-1	SNRPN	4.75733e-27	0.412671	0.417	0.338	1.4214e-22
Hipp-ExN-1	TTLL7	9.18076e-27	0.393108	0.481	0.412	2.74303e-22
Hipp-ExN-1	GRID1	4.62629e-26	0.331955	0.438	0.347	1.38224e-21
Hipp-ExN-1	RTN1	1.35016e-25	0.290754	0.659	0.584	4.03401e-21
Hipp-ExN-1	FLRT2	1.52503e-25	0.26061	0.33	0.236	4.55649e-21
Hipp-ExN-1	RAPH1	2.7809e-24	0.402476	0.41	0.343	8.30878e-20
Hipp-ExN-1	SOS2	5.3752e-24	0.437948	0.361	0.292	1.606e-19
Hipp-ExN-1	HECW2	9.99092e-24	0.299716	0.568	0.492	2.98509e-19
Hipp-ExN-1	WASF3	1.57416e-23	0.408766	0.261	0.186	4.70328e-19
Hipp-ExN-1	KCNMB2	2.26898e-23	0.322524	0.319	0.237	6.77927e-19
Hipp-ExN-1	KCTD1	2.49409e-23	0.384987	0.302	0.226	7.45185e-19
Hipp-ExN-1	LINC00882	8.98887e-23	0.404971	0.274	0.201	2.68569e-18
Hipp-ExN-1	BASP1	1.34331e-22	0.250188	0.692	0.625	4.01354e-18
Hipp-ExN-1	PRKAR2B	8.66459e-22	0.405901	0.357	0.292	2.5888e-17
Hipp-ExN-1	MTMR7	1.16211e-21	0.405576	0.311	0.246	3.47214e-17
Hipp-ExN-1	GOLIM4	5.1674e-21	0.393266	0.25	0.183	1.54392e-16
Hipp-ExN-1	DIPK2A	6.57832e-21	0.311049	0.283	0.204	1.96547e-16
Hipp-ExN-1	MYO9A	1.2193e-20	0.334725	0.527	0.478	3.64303e-16
Hipp-ExN-1	AASS	1.30823e-20	0.319049	0.261	0.183	3.90874e-16
Hipp-ExN-1	PPP2R3A	2.96433e-20	0.399032	0.355	0.292	8.85682e-16
Hipp-ExN-1	HMGCS1	3.37632e-20	0.326446	0.342	0.265	1.00878e-15
Hipp-ExN-1	LYST	8.83953e-20	0.408942	0.333	0.272	2.64107e-15
Hipp-ExN-1	EPB41	1.84661e-19	0.354226	0.328	0.262	5.5173e-15
Hipp-ExN-1	SHTN1	2.08984e-19	0.326844	0.345	0.28	6.24403e-15
Hipp-ExN-1	RAPGEF6	2.39622e-19	0.347691	0.479	0.423	7.15942e-15
Hipp-ExN-1	FGD4	1.89771e-18	0.318026	0.36	0.296	5.66999e-14
Hipp-ExN-1	SLC4A10	2.63549e-18	0.324669	0.329	0.261	7.87432e-14
Hipp-ExN-1	PALM2-AKAP2	4.10146e-18	0.280593	0.313	0.242	1.22544e-13
Hipp-ExN-1	CRIM1	1.18537e-17	0.315563	0.276	0.209	3.54164e-13
Hipp-ExN-1	WDR17	3.9813e-17	0.325742	0.316	0.253	1.18953e-12
Hipp-ExN-1	GNPTAB	1.87831e-16	0.371431	0.261	0.206	5.612e-12
Hipp-ExN-1	SLC4A7	1.98797e-16	0.380359	0.395	0.347	5.93967e-12
Hipp-ExN-1	FSD1L	1.59347e-15	0.365003	0.357	0.311	4.76095e-11
Hipp-ExN-1	SRRM3	3.36758e-15	0.413018	0.261	0.212	1.00616e-10
Hipp-ExN-1	HECTD4	5.3996e-15	0.285361	0.496	0.452	1.61329e-10
Hipp-ExN-1	MYO5A	5.5775e-15	0.298381	0.439	0.393	1.66645e-10
Hipp-ExN-1	KIDINS220	3.64556e-14	0.270005	0.557	0.519	1.08922e-09
Hipp-ExN-1	AP001347.1	5.00384e-14	0.319275	0.356	0.305	1.49505e-09
Hipp-ExN-1	RGS17	5.88219e-14	0.351409	0.339	0.292	1.75748e-09
Hipp-ExN-1	MYO6	6.89477e-14	0.290987	0.318	0.259	2.06002e-09
Hipp-ExN-1	ARHGEF12	1.17155e-13	0.28877	0.453	0.41	3.50034e-09
Hipp-ExN-1	OSBPL8	4.18518e-13	0.280806	0.445	0.404	1.25045e-08
Hipp-ExN-1	SCAMP1	4.39994e-13	0.339895	0.27	0.223	1.31461e-08
Hipp-ExN-1	SPTBN1	9.74527e-13	0.260855	0.485	0.447	2.91169e-08
Hipp-ExN-1	USP15	2.1591e-12	0.319974	0.379	0.341	6.45097e-08
Hipp-ExN-1	ATP9A	1.16308e-11	0.266171	0.433	0.397	3.47506e-07
Hipp-ExN-1	SLC38A1	1.49067e-11	0.286773	0.371	0.333	4.45384e-07
Hipp-ExN-1	C11orf80	6.1562e-11	0.28028	0.401	0.363	1.83935e-06
Hipp-ExN-1	RTF1	6.47149e-11	0.313455	0.325	0.285	1.93355e-06
Hipp-ExN-1	ANKRD36	1.36625e-10	0.262716	0.452	0.425	4.08208e-06
Hipp-ExN-1	TBC1D32	2.31083e-10	0.259356	0.365	0.321	6.9043e-06
Hipp-ExN-1	ACBD6	4.17518e-10	0.259673	0.403	0.369	1.24746e-05
Hipp-ExN-1	KIAA1549	4.9726e-10	0.282904	0.327	0.29	1.48571e-05
Hipp-ExN-1	GLS	6.50844e-10	0.349741	0.267	0.233	1.94459e-05
Hipp-ExN-1	ODF2L	6.79768e-10	0.324664	0.276	0.24	2.03101e-05
Hipp-ExN-1	PATJ	7.32498e-10	0.254509	0.284	0.24	2.18856e-05
Hipp-ExN-1	FAM110B	1.03258e-09	0.254683	0.346	0.309	3.08513e-05
Hipp-ExN-1	VPS13A	3.01103e-09	0.29456	0.269	0.228	8.99635e-05
Hipp-ExN-1	EPHB2	1.38106e-08	0.265795	0.344	0.314	0.000412632
Hipp-ExN-1	DLGAP4	1.69262e-08	0.279493	0.338	0.309	0.00050572
Hipp-ExN-1	KIFAP3	4.07452e-08	0.27045	0.311	0.283	0.00121738
Hipp-ExN-1	SLC25A12	6.6127e-08	0.291004	0.319	0.294	0.00197574
Hipp-ExN-1	ZNRF1	2.26082e-07	0.277748	0.316	0.292	0.00675487
Hipp-ExN-1	DOP1A	5.03768e-07	0.283249	0.308	0.285	0.0150516
Hipp-ExN-2	AC011287.1	0	2.58513	0.71	0.156	0
Hipp-ExN-2	IL1RAPL2	0	2.46028	0.918	0.234	0
Hipp-ExN-2	NPSR1	0	2.42001	0.492	0.017	0
Hipp-ExN-2	LINC02336	0	2.39752	0.763	0.117	0
Hipp-ExN-2	AL589693.1	0	2.13399	0.888	0.266	0
Hipp-ExN-2	EBF2	0	2.10513	0.479	0.06	0
Hipp-ExN-2	PDE11A	0	2.07817	0.704	0.127	0
Hipp-ExN-2	PDE1C	0	2.03166	0.962	0.466	0
Hipp-ExN-2	AC012409.2	0	1.99508	0.874	0.272	0
Hipp-ExN-2	EBF1	0	1.80184	1	0.516	0
Hipp-ExN-2	TMEM132D	0	1.78631	0.936	0.338	0
Hipp-ExN-2	FOXP2	8.91299e-298	1.57301	1	0.529	2.66302e-293
Hipp-ExN-2	ITPR1	9.98655e-291	1.56937	0.973	0.372	2.98378e-286
Hipp-ExN-2	KCNMA1	1.79958e-289	1.72486	0.94	0.472	5.37679e-285
Hipp-ExN-2	CADM2	1.99527e-282	1.40405	1	0.756	5.96148e-278
Hipp-ExN-2	ASTN2	7.00197e-245	1.46138	0.927	0.459	2.09205e-240
Hipp-ExN-2	RBFOX1	6.54792e-242	1.44499	0.967	0.583	1.95639e-237
Hipp-ExN-2	NDNF	6.66272e-242	1.30302	0.365	0.052	1.99069e-237
Hipp-ExN-2	CA8	2.12981e-238	1.36017	0.938	0.395	6.36345e-234
Hipp-ExN-2	NPSR1-AS1	3.64007e-226	1.28203	0.298	0.037	1.08758e-221
Hipp-ExN-2	SHISA9	6.18002e-225	1.35856	0.921	0.413	1.84647e-220
Hipp-ExN-2	SFMBT2	7.94304e-220	1.48034	0.836	0.369	2.37322e-215
Hipp-ExN-2	ARHGAP26	3.00916e-219	1.48485	0.687	0.221	8.99076e-215
Hipp-ExN-2	IMMP2L	7.74623e-216	1.58041	0.933	0.602	2.31442e-211
Hipp-ExN-2	PLCB4	4.82422e-206	1.53573	0.794	0.352	1.44138e-201
Hipp-ExN-2	CNTN3	7.734e-205	1.22089	0.499	0.116	2.31076e-200
Hipp-ExN-2	KCTD8	4.18025e-203	1.36936	0.883	0.414	1.24898e-198
Hipp-ExN-2	SYN3	2.11909e-202	1.31794	0.92	0.471	6.33142e-198
Hipp-ExN-2	DAB1	1.35125e-192	1.20036	1	0.709	4.03728e-188
Hipp-ExN-2	LRRC4C	3.36035e-192	1.29682	0.97	0.655	1.004e-187
Hipp-ExN-2	SPOCK3	4.03795e-189	1.37379	0.789	0.326	1.20646e-184
Hipp-ExN-2	PLCB1	2.64519e-188	1.35939	0.914	0.562	7.90331e-184
Hipp-ExN-2	CNTN6	2.00382e-185	1.56367	0.4	0.085	5.98701e-181
Hipp-ExN-2	PCSK2	4.31109e-177	1.32333	0.72	0.277	1.28807e-172
Hipp-ExN-2	MTUS2	7.0664e-177	1.25019	0.855	0.408	2.1113e-172
Hipp-ExN-2	EBF3	1.21738e-176	1.17128	0.827	0.34	3.6373e-172
Hipp-ExN-2	SNHG14	4.70969e-175	0.907956	0.999	0.865	1.40716e-170
Hipp-ExN-2	DMD	1.59895e-171	0.994126	0.994	0.795	4.77735e-167
Hipp-ExN-2	ATRNL1	1.71209e-171	1.12355	0.921	0.547	5.11539e-167
Hipp-ExN-2	KCNIP4	1.80557e-160	0.740772	0.99	0.609	5.39468e-156
Hipp-ExN-2	LRRTM4	7.28944e-158	1.15055	0.946	0.609	2.17794e-153
Hipp-ExN-2	MGAT4C	1.95874e-157	1.20526	0.781	0.346	5.85231e-153
Hipp-ExN-2	RBMS1	3.95216e-157	1.17413	0.763	0.323	1.18083e-152
Hipp-ExN-2	EFNA5	5.20195e-155	1.25325	0.741	0.319	1.55424e-150
Hipp-ExN-2	MAN1A1	4.0768e-150	1.28913	0.569	0.197	1.21807e-145
Hipp-ExN-2	TMEM132C	4.73445e-149	1.19713	0.647	0.239	1.41456e-144
Hipp-ExN-2	RALYL	2.72058e-143	0.98849	0.969	0.617	8.12854e-139
Hipp-ExN-2	KITLG	6.79057e-142	1.11607	0.732	0.313	2.02889e-137
Hipp-ExN-2	TENM3	6.98882e-140	1.36217	0.864	0.539	2.08812e-135
Hipp-ExN-2	GALNT17	9.57748e-140	1.0864	0.847	0.462	2.86156e-135
Hipp-ExN-2	ADGRL2	5.02615e-137	0.975116	0.933	0.495	1.50171e-132
Hipp-ExN-2	OSBPL3	1.01101e-136	1.14368	0.42	0.114	3.0207e-132
Hipp-ExN-2	CACNA1A	6.53788e-136	1.10048	0.818	0.447	1.95339e-131
Hipp-ExN-2	BRINP1	1.41029e-135	1.10174	0.489	0.151	4.21366e-131
Hipp-ExN-2	SHANK2	2.65804e-134	1.01826	0.882	0.524	7.9417e-130
Hipp-ExN-2	GRM7	3.17087e-132	0.908878	0.927	0.474	9.47393e-128
Hipp-ExN-2	ADGRB3	4.27889e-131	0.74094	1	0.965	1.27845e-126
Hipp-ExN-2	PLD5	9.10416e-131	1.17219	0.72	0.338	2.72014e-126
Hipp-ExN-2	ARAP2	2.16538e-125	1.02037	0.309	0.069	6.46972e-121
Hipp-ExN-2	GALNTL6	5.91462e-125	1.07149	0.81	0.411	1.76717e-120
Hipp-ExN-2	RORA	3.44877e-123	0.747211	1	0.833	1.03042e-118
Hipp-ExN-2	KCTD16	2.86297e-122	1.17754	0.7	0.331	8.55399e-118
Hipp-ExN-2	MIR4500HG	3.03864e-122	1.12084	0.611	0.249	9.07885e-118
Hipp-ExN-2	MACROD2	2.22697e-121	0.883274	0.964	0.711	6.65373e-117
Hipp-ExN-2	PTPRM	1.80226e-120	0.905024	0.901	0.57	5.38481e-116
Hipp-ExN-2	DGKH	8.16375e-119	0.884802	0.808	0.379	2.43916e-114
Hipp-ExN-2	MEF2C	1.16421e-118	0.93532	0.808	0.4	3.47842e-114
Hipp-ExN-2	SLC35F3	1.90807e-114	1.07757	0.635	0.268	5.70093e-110
Hipp-ExN-2	RAB3C	3.72528e-114	1.31839	0.558	0.24	1.11304e-109
Hipp-ExN-2	ARHGAP20	2.39689e-112	1.04584	0.524	0.194	7.16142e-108
Hipp-ExN-2	SYT16	7.59713e-112	1.01464	0.632	0.279	2.26987e-107
Hipp-ExN-2	PLEKHA5	1.25655e-111	0.786076	0.951	0.746	3.75433e-107
Hipp-ExN-2	HCN1	8.8496e-110	0.965771	0.703	0.334	2.64408e-105
Hipp-ExN-2	CSMD3	1.89935e-105	0.834127	0.946	0.673	5.67489e-101
Hipp-ExN-2	U91319.1	6.77801e-105	1.00562	0.532	0.206	2.02513e-100
Hipp-ExN-2	SCN2A	1.60482e-104	1.00346	0.706	0.366	4.79488e-100
Hipp-ExN-2	MEG3	3.12866e-102	0.743398	0.974	0.722	9.34781e-98
Hipp-ExN-2	SKOR2	1.52115e-100	0.953303	0.42	0.137	4.5449e-96
Hipp-ExN-2	DGKG	1.53702e-100	1.06115	0.302	0.082	4.59229e-96
Hipp-ExN-2	SHISA6	1.77546e-100	0.963005	0.757	0.408	5.30473e-96
Hipp-ExN-2	NR2F2-AS1	4.16128e-99	0.91347	0.687	0.315	1.24331e-94
Hipp-ExN-2	SEMA3A	6.85787e-99	1.62912	0.411	0.151	2.049e-94
Hipp-ExN-2	HS6ST3	3.13459e-98	0.752053	0.905	0.509	9.36552e-94
Hipp-ExN-2	ASIC2	9.45935e-98	1.05746	0.558	0.234	2.82626e-93
Hipp-ExN-2	EML6	3.93044e-97	0.939966	0.547	0.226	1.17434e-92
Hipp-ExN-2	CDS1	7.31472e-97	0.936017	0.378	0.119	2.18549e-92
Hipp-ExN-2	HS3ST2	8.4125e-97	0.930202	0.328	0.092	2.51349e-92
Hipp-ExN-2	DPY19L1	1.83892e-96	1.05937	0.402	0.139	5.49432e-92
Hipp-ExN-2	COL4A2	2.33827e-95	1.02617	0.527	0.22	6.98628e-91
Hipp-ExN-2	KCNQ3	1.82053e-93	0.799913	0.845	0.496	5.43938e-89
Hipp-ExN-2	SAMD3	3.04648e-93	0.993642	0.34	0.103	9.10227e-89
Hipp-ExN-2	PRKCB	3.52441e-92	0.876959	0.579	0.257	1.05302e-87
Hipp-ExN-2	HUNK	6.52331e-91	0.991703	0.555	0.252	1.94904e-86
Hipp-ExN-2	LRFN5	1.20059e-90	0.795128	0.895	0.629	3.58713e-86
Hipp-ExN-2	CCDC85A	3.74694e-89	0.973232	0.549	0.241	1.11951e-84
Hipp-ExN-2	AASS	2.40286e-88	1.08028	0.462	0.185	7.17927e-84
Hipp-ExN-2	PTPRE	2.76157e-87	0.941738	0.505	0.214	8.25102e-83
Hipp-ExN-2	AUTS2	1.20902e-84	0.472517	1	0.983	3.61231e-80
Hipp-ExN-2	AC060765.2	1.46494e-84	1.0035	0.288	0.082	4.37694e-80
Hipp-ExN-2	DLGAP1	6.35659e-84	0.572979	0.989	0.798	1.89922e-79
Hipp-ExN-2	WWC2	1.86934e-82	0.906728	0.607	0.291	5.58523e-78
Hipp-ExN-2	MDGA1	1.91119e-82	0.917932	0.448	0.182	5.71026e-78
Hipp-ExN-2	DPP10	3.31648e-82	0.565771	0.889	0.545	9.90898e-78
Hipp-ExN-2	DNER	2.94206e-81	0.811264	0.783	0.493	8.79028e-77
Hipp-ExN-2	RALGPS2	7.0076e-79	0.891525	0.642	0.35	2.09373e-74
Hipp-ExN-2	TRPM3	1.14354e-77	0.743042	0.818	0.491	3.41666e-73
Hipp-ExN-2	ANK2	7.9698e-77	0.58542	0.986	0.768	2.38122e-72
Hipp-ExN-2	ANO4	5.33577e-75	0.930329	0.623	0.334	1.59422e-70
Hipp-ExN-2	COL4A1	7.86296e-75	0.863633	0.347	0.123	2.3493e-70
Hipp-ExN-2	GRID2	1.17742e-74	0.590559	1	0.876	3.51789e-70
Hipp-ExN-2	LARGE1	4.73458e-73	0.92859	0.632	0.356	1.4146e-68
Hipp-ExN-2	RYR2	2.19713e-72	0.798177	0.601	0.303	6.56459e-68
Hipp-ExN-2	RORA-AS1	1.33267e-70	0.693048	0.663	0.333	3.98175e-66
Hipp-ExN-2	CNKSR2	7.9115e-70	0.855823	0.667	0.396	2.3638e-65
Hipp-ExN-2	SVIL	9.24402e-70	0.884304	0.547	0.278	2.76193e-65
Hipp-ExN-2	ANKRD30BL	1.2213e-69	0.885474	0.455	0.206	3.64899e-65
Hipp-ExN-2	AC012404.1	4.40787e-68	0.680996	0.689	0.363	1.31698e-63
Hipp-ExN-2	ZMAT4	4.83231e-68	0.951163	0.441	0.196	1.4438e-63
Hipp-ExN-2	EPHA4	1.80521e-67	0.864472	0.591	0.316	5.3936e-63
Hipp-ExN-2	ANK1	4.45529e-67	0.780433	0.364	0.137	1.33115e-62
Hipp-ExN-2	MTUS1	6.26888e-67	0.824021	0.66	0.377	1.87301e-62
Hipp-ExN-2	UBASH3B	2.82304e-66	0.806797	0.564	0.287	8.43468e-62
Hipp-ExN-2	SPOCK1	1.72018e-64	0.747495	0.461	0.205	5.13954e-60
Hipp-ExN-2	ATP2B2	2.57255e-64	0.900429	0.518	0.265	7.68626e-60
Hipp-ExN-2	PWRN1	3.35051e-64	0.738543	0.684	0.402	1.00107e-59
Hipp-ExN-2	OPCML	6.10528e-64	0.525527	0.871	0.511	1.82414e-59
Hipp-ExN-2	CHST11	7.94666e-64	0.586731	0.782	0.488	2.3743e-59
Hipp-ExN-2	GABRB2	1.78016e-63	0.773372	0.554	0.28	5.31875e-59
Hipp-ExN-2	HSPA12A	7.34391e-63	0.790344	0.403	0.173	2.19421e-58
Hipp-ExN-2	KLHL29	1.0253e-61	0.503641	0.62	0.321	3.0634e-57
Hipp-ExN-2	B3GLCT	1.34444e-61	0.773575	0.383	0.157	4.01692e-57
Hipp-ExN-2	UBE2E2	3.12816e-61	0.69693	0.825	0.583	9.34632e-57
Hipp-ExN-2	STX12	8.91229e-61	0.872143	0.417	0.192	2.66281e-56
Hipp-ExN-2	AC018816.1	7.93893e-59	0.689953	0.26	0.085	2.37199e-54
Hipp-ExN-2	CNTNAP5	1.00498e-58	0.505943	0.814	0.482	3.00268e-54
Hipp-ExN-2	ADCY1	2.33822e-58	0.702485	0.625	0.348	6.98613e-54
Hipp-ExN-2	RAPGEF5	2.44163e-58	0.731293	0.312	0.116	7.29511e-54
Hipp-ExN-2	CELF2	5.78868e-57	0.429928	0.992	0.857	1.72954e-52
Hipp-ExN-2	AKAP7	1.36084e-56	0.828172	0.338	0.14	4.06592e-52
Hipp-ExN-2	CACNA1B	2.89275e-55	0.716447	0.65	0.405	8.64297e-51
Hipp-ExN-2	ADGRL3	6.16482e-55	0.459688	0.973	0.889	1.84193e-50
Hipp-ExN-2	CTTNBP2	7.70599e-55	0.696115	0.696	0.444	2.3024e-50
Hipp-ExN-2	PCLO	8.10801e-55	0.64947	0.745	0.49	2.42251e-50
Hipp-ExN-2	MYO1D	3.15675e-54	0.738498	0.54	0.292	9.43175e-50
Hipp-ExN-2	ZNF385D	3.99971e-54	0.354303	0.892	0.575	1.19503e-49
Hipp-ExN-2	KLHL1	1.64828e-53	0.710352	0.458	0.214	4.92473e-49
Hipp-ExN-2	R3HDM1	8.65681e-53	0.597473	0.776	0.535	2.58648e-48
Hipp-ExN-2	VLDLR-AS1	1.47182e-52	0.724372	0.534	0.289	4.3975e-48
Hipp-ExN-2	ARFGEF3	3.02439e-52	0.738396	0.555	0.309	9.03626e-48
Hipp-ExN-2	AC106795.3	4.34413e-52	0.678738	0.395	0.174	1.29794e-47
Hipp-ExN-2	XPR1	4.73979e-52	0.619142	0.809	0.576	1.41616e-47
Hipp-ExN-2	STAC	9.15997e-52	0.686342	0.317	0.126	2.73682e-47
Hipp-ExN-2	AL596087.2	1.73621e-51	0.726894	0.359	0.156	5.18745e-47
Hipp-ExN-2	PLCXD3	2.48398e-51	0.711814	0.348	0.148	7.42163e-47
Hipp-ExN-2	LINGO2	1.60933e-50	0.472761	0.923	0.609	4.80835e-46
Hipp-ExN-2	CACNB4	2.15816e-50	0.705456	0.653	0.418	6.44815e-46
Hipp-ExN-2	LHX1	3.48409e-50	0.688936	0.353	0.149	1.04098e-45
Hipp-ExN-2	LINC01414	4.9075e-50	0.73218	0.353	0.153	1.46626e-45
Hipp-ExN-2	NTM	7.49751e-49	0.474432	0.97	0.772	2.24011e-44
Hipp-ExN-2	CDH13	8.17345e-49	0.759054	0.456	0.229	2.44206e-44
Hipp-ExN-2	DLG2	1.51044e-48	0.528268	0.927	0.765	4.51288e-44
Hipp-ExN-2	CACNG2	4.3324e-48	0.72222	0.378	0.177	1.29443e-43
Hipp-ExN-2	TRPC3	1.23803e-46	0.64073	0.467	0.235	3.69897e-42
Hipp-ExN-2	RAPGEF4	1.52435e-46	0.684504	0.474	0.249	4.55446e-42
Hipp-ExN-2	KCNIP1	2.92313e-46	0.664276	0.534	0.292	8.73373e-42
Hipp-ExN-2	RORB	4.3077e-46	0.823205	0.356	0.164	1.28705e-41
Hipp-ExN-2	ATP2C1	1.40556e-45	0.778479	0.592	0.395	4.19952e-41
Hipp-ExN-2	FBXL2	6.50434e-45	0.628861	0.62	0.395	1.94337e-40
Hipp-ExN-2	SGK1	4.11027e-44	0.703122	0.437	0.227	1.22807e-39
Hipp-ExN-2	RBMS3	1.46123e-43	0.47253	0.814	0.54	4.36586e-39
Hipp-ExN-2	FBXL17	3.42181e-43	0.645729	0.688	0.482	1.02237e-38
Hipp-ExN-2	GFRA1	5.24177e-43	0.663558	0.273	0.11	1.56614e-38
Hipp-ExN-2	AC097376.3	7.74283e-43	0.739107	0.424	0.223	2.3134e-38
Hipp-ExN-2	OSBPL6	9.33787e-43	0.667523	0.564	0.338	2.78997e-38
Hipp-ExN-2	CDH18	9.84443e-43	0.485724	0.737	0.44	2.94132e-38
Hipp-ExN-2	NCAM1	1.06652e-42	0.463344	0.936	0.812	3.18655e-38
Hipp-ExN-2	SCN9A	1.18371e-42	0.622929	0.454	0.237	3.53669e-38
Hipp-ExN-2	HERC3	2.26425e-42	0.736327	0.386	0.2	6.76511e-38
Hipp-ExN-2	EDIL3	2.52881e-42	0.645042	0.58	0.35	7.55557e-38
Hipp-ExN-2	SCMH1	3.79257e-42	0.617799	0.728	0.525	1.13314e-37
Hipp-ExN-2	NAV3	6.32402e-42	0.411849	0.958	0.725	1.88949e-37
Hipp-ExN-2	COL24A1	2.79134e-41	0.520442	0.459	0.232	8.33996e-37
Hipp-ExN-2	CLMP	2.96355e-41	0.658916	0.317	0.143	8.85449e-37
Hipp-ExN-2	AC073050.1	6.70803e-41	0.587973	0.614	0.379	2.00423e-36
Hipp-ExN-2	SEMA3D	1.05111e-40	0.593913	0.356	0.164	3.14051e-36
Hipp-ExN-2	PRMT8	1.21081e-40	0.599535	0.387	0.188	3.61765e-36
Hipp-ExN-2	FGF12	1.77279e-40	0.531308	0.672	0.423	5.29675e-36
Hipp-ExN-2	GABBR2	4.41571e-40	0.679696	0.516	0.309	1.31933e-35
Hipp-ExN-2	CDC42BPA	9.00699e-40	0.507524	0.827	0.662	2.69111e-35
Hipp-ExN-2	SLITRK5	1.80392e-39	0.581116	0.455	0.24	5.38974e-35
Hipp-ExN-2	FAT4	4.89547e-39	0.663867	0.433	0.235	1.46267e-34
Hipp-ExN-2	VWA8	1.49106e-38	0.647943	0.498	0.294	4.455e-34
Hipp-ExN-2	PIP5K1B	1.6254e-38	0.514852	0.41	0.206	4.85638e-34
Hipp-ExN-2	FIGN	1.06402e-37	0.537483	0.574	0.339	3.17909e-33
Hipp-ExN-2	LRRN3	1.814e-37	0.63069	0.42	0.226	5.41986e-33
Hipp-ExN-2	PHACTR1	1.93059e-37	0.459872	0.896	0.746	5.76822e-33
Hipp-ExN-2	ROBO2	2.37562e-37	0.473729	0.938	0.757	7.09789e-33
Hipp-ExN-2	CHD5	2.71251e-37	0.650071	0.353	0.177	8.10445e-33
Hipp-ExN-2	MEF2C-AS1	3.26193e-37	0.69197	0.316	0.15	9.746e-33
Hipp-ExN-2	PRKG1	4.49571e-37	0.310236	0.95	0.683	1.34323e-32
Hipp-ExN-2	KLHL5	1.29256e-36	0.601277	0.508	0.3	3.86192e-32
Hipp-ExN-2	VSTM2L	3.13157e-36	0.635782	0.294	0.136	9.35649e-32
Hipp-ExN-2	MCF2L2	3.74738e-36	0.673861	0.36	0.19	1.11964e-31
Hipp-ExN-2	GOLIM4	5.49427e-36	0.66899	0.364	0.189	1.64158e-31
Hipp-ExN-2	RGS6	1.19497e-35	0.397656	0.54	0.307	3.57033e-31
Hipp-ExN-2	FAM155A	1.34229e-35	0.366139	0.927	0.721	4.0105e-31
Hipp-ExN-2	AC117944.1	1.45355e-35	0.52947	0.282	0.123	4.34292e-31
Hipp-ExN-2	RCAN2	2.36553e-35	0.556373	0.348	0.171	7.06772e-31
Hipp-ExN-2	TLN2	2.37056e-35	0.765138	0.448	0.27	7.08276e-31
Hipp-ExN-2	PRICKLE2	2.12888e-34	0.563025	0.476	0.27	6.36066e-30
Hipp-ExN-2	MDFIC	5.04321e-34	0.518065	0.262	0.112	1.50681e-29
Hipp-ExN-2	IL1RAPL1	9.40314e-34	0.442145	0.71	0.502	2.80947e-29
Hipp-ExN-2	GRIK4	2.23474e-33	0.578266	0.387	0.208	6.67697e-29
Hipp-ExN-2	FAR2	2.38988e-33	0.629094	0.4	0.223	7.14047e-29
Hipp-ExN-2	FGF14	8.10641e-33	0.413051	0.838	0.636	2.42203e-28
Hipp-ExN-2	KCNQ1OT1	8.6842e-33	0.586567	0.567	0.376	2.59466e-28
[truncated: 8,202 more rows]

## Sheet: Table S5
Table S5. Differentially expressed genes (Bonferroni P < 0.05) in each cell cluster identified in fetal thalamus
Cluster ID	gene	p_val	avg_log2FC	pct.1	pct.2	p_val_adj
Thal-CycPro	DIAPH3	0	3.21253	0.843	0.064	0
Thal-CycPro	MIR924HG	0	2.79369	0.71	0.073	0
Thal-CycPro	APOLD1	0	2.71731	0.578	0.032	0
Thal-CycPro	TOP2A	0	2.40261	0.619	0.074	0
Thal-CycPro	KNL1	0	2.31463	0.596	0.027	0
Thal-CycPro	RRM2	0	2.08508	0.584	0.023	0
Thal-CycPro	MELK	0	2.07317	0.606	0.028	0
Thal-CycPro	SMC4	0	2.04138	0.593	0.074	0
Thal-CycPro	ASPM	0	2.03435	0.481	0.032	0
Thal-CycPro	BRIP1	0	1.96564	0.588	0.087	0
Thal-CycPro	CENPF	0	1.93101	0.487	0.064	0
Thal-CycPro	NUSAP1	0	1.86515	0.556	0.061	0
Thal-CycPro	CENPE	0	1.77239	0.381	0.034	0
Thal-CycPro	KIF18B	0	1.76786	0.479	0.013	0
Thal-CycPro	KIF11	0	1.74139	0.511	0.025	0
Thal-CycPro	ATAD2	0	1.73381	0.546	0.084	0
Thal-CycPro	CDC25C	0	1.71344	0.446	0.013	0
Thal-CycPro	KIF14	0	1.70508	0.411	0.018	0
Thal-CycPro	TPX2	0	1.68669	0.436	0.035	0
Thal-CycPro	CENPK	0	1.64382	0.549	0.081	0
Thal-CycPro	ARHGAP11B	0	1.64185	0.437	0.029	0
Thal-CycPro	FANCI	0	1.62563	0.516	0.066	0
Thal-CycPro	KIF15	0	1.61516	0.459	0.035	0
Thal-CycPro	ECT2	0	1.59978	0.429	0.04	0
Thal-CycPro	KIF4A	0	1.54838	0.434	0.024	0
Thal-CycPro	POLQ	0	1.51463	0.454	0.023	0
Thal-CycPro	C21orf58	0	1.50203	0.482	0.05	0
Thal-CycPro	SPC25	0	1.40733	0.456	0.028	0
Thal-CycPro	MKI67	0	1.38281	0.382	0.025	0
Thal-CycPro	DEPDC1B	0	1.34642	0.374	0.037	0
Thal-CycPro	DTL	0	1.3209	0.359	0.025	0
Thal-CycPro	BUB1	0	1.3121	0.341	0.014	0
Thal-CycPro	ANLN	0	1.29609	0.369	0.019	0
Thal-CycPro	DLGAP5	0	1.2902	0.331	0.013	0
Thal-CycPro	NUF2	0	1.27559	0.366	0.036	0
Thal-CycPro	NDC80	0	1.25885	0.351	0.016	0
Thal-CycPro	CENPI	0	1.23395	0.391	0.041	0
Thal-CycPro	CEP152	0	1.21631	0.384	0.033	0
Thal-CycPro	KIF18A	0	1.18357	0.274	0.015	0
Thal-CycPro	KIF2C	0	1.16843	0.319	0.017	0
Thal-CycPro	BUB1B	0	1.16646	0.334	0.023	0
Thal-CycPro	KIF23	0	1.14368	0.317	0.015	0
Thal-CycPro	CDCA2	0	1.1282	0.265	0.008	0
Thal-CycPro	TACC3	0	1.12572	0.331	0.023	0
Thal-CycPro	MXD3	0	1.11337	0.309	0.022	0
Thal-CycPro	BRCA2	0	1.0729	0.319	0.024	0
Thal-CycPro	GTSE1	0	1.06357	0.274	0.016	0
Thal-CycPro	KIF24	0	1.04874	0.334	0.026	0
Thal-CycPro	KIFC1	0	1.01755	0.299	0.016	0
Thal-CycPro	TTK	0	1.01366	0.25	0.013	0
Thal-CycPro	TICRR	0	0.933129	0.275	0.017	0
Thal-CycPro	SKA3	0	0.910887	0.265	0.009	0
Thal-CycPro	E2F7	0	0.91051	0.259	0.014	0
Thal-CycPro	SHCBP1	0	0.865647	0.259	0.011	0
Thal-CycPro	SGO2	2.74342e-301	1.46712	0.359	0.037	8.66208e-297
Thal-CycPro	PRR11	1.49238e-295	1.02378	0.287	0.022	4.71205e-291
Thal-CycPro	ARHGAP11A	1.67189e-295	1.03271	0.294	0.023	5.27882e-291
Thal-CycPro	STIL	8.0006e-295	1.06031	0.294	0.024	2.52611e-290
Thal-CycPro	MIS18BP1	3.4244e-293	1.68224	0.528	0.087	1.08122e-288
Thal-CycPro	PRC1	4.02902e-284	1.23503	0.367	0.04	1.27212e-279
Thal-CycPro	XRCC2	1.50142e-279	0.87699	0.292	0.025	4.74057e-275
Thal-CycPro	CDK1	1.21253e-263	1.00805	0.299	0.028	3.82843e-259
Thal-CycPro	BRCA1	2.10058e-246	1.45001	0.484	0.084	6.63236e-242
Thal-CycPro	MND1	4.45448e-245	0.941613	0.301	0.031	1.40646e-240
Thal-CycPro	GAS2L3	1.07094e-243	1.63553	0.533	0.105	3.38139e-239
Thal-CycPro	LINC01572	1.59825e-240	1.87609	0.77	0.255	5.04633e-236
Thal-CycPro	FANCD2	4.05233e-240	0.847461	0.301	0.031	1.27948e-235
Thal-CycPro	RAD51AP1	4.11347e-234	0.797902	0.264	0.024	1.29879e-229
Thal-CycPro	PARPBP	2.97606e-233	1.15747	0.331	0.04	9.3966e-229
Thal-CycPro	RTKN2	1.69713e-215	1.11923	0.366	0.053	5.35851e-211
Thal-CycPro	CENPP	1.24e-208	1.82041	0.683	0.216	3.91518e-204
Thal-CycPro	MSH5	2.24762e-201	0.964043	0.329	0.045	7.09665e-197
Thal-CycPro	CENPU	2.76494e-198	0.823077	0.282	0.033	8.73004e-194
Thal-CycPro	MMS22L	4.22356e-194	1.62241	0.584	0.156	1.33355e-189
Thal-CycPro	CKAP2	1.58075e-191	1.31348	0.366	0.06	4.99107e-187
Thal-CycPro	FAM111A	3.45267e-191	0.863112	0.279	0.034	1.09015e-186
Thal-CycPro	NCAPD2	1.45522e-189	1.07865	0.321	0.046	4.5947e-185
Thal-CycPro	EZH2	3.35188e-187	1.77994	0.791	0.386	1.05832e-182
Thal-CycPro	PAX3	2.54238e-186	1.43017	0.753	0.242	8.02733e-182
Thal-CycPro	KNTC1	2.94174e-185	1.19817	0.417	0.08	9.28825e-181
Thal-CycPro	RFC3	1.01194e-182	1.7673	0.641	0.207	3.19511e-178
Thal-CycPro	DLEU2	8.51114e-180	1.62987	0.72	0.269	2.68731e-175
Thal-CycPro	AC073529.1	1.04647e-176	1.36891	0.362	0.063	3.30412e-172
Thal-CycPro	NCAPG	4.11627e-176	1.2123	0.417	0.084	1.29967e-171
Thal-CycPro	CTNNA3	1.16219e-175	1.55908	0.851	0.37	3.6695e-171
Thal-CycPro	NCAPG2	2.1438e-170	1.10741	0.356	0.063	6.76882e-166
Thal-CycPro	SLC1A3	2.62452e-170	1.44998	0.813	0.331	8.28666e-166
Thal-CycPro	BLM	5.45439e-167	0.815862	0.27	0.036	1.72217e-162
Thal-CycPro	GPSM2	1.36566e-159	1.56791	0.583	0.188	4.31195e-155
Thal-CycPro	RACGAP1	2.98142e-159	1.182	0.364	0.071	9.41354e-155
Thal-CycPro	CEP128	2.23956e-158	1.52406	0.676	0.261	7.0712e-154
Thal-CycPro	ADAMTS6	7.64943e-157	1.29862	0.823	0.318	2.41523e-152
Thal-CycPro	SOX2-OT	3.25145e-156	1.24853	0.87	0.406	1.02661e-151
Thal-CycPro	CIT	5.3788e-156	1.35981	0.491	0.129	1.6983e-151
Thal-CycPro	KIF20B	1.77378e-154	1.27295	0.426	0.098	5.60054e-150
Thal-CycPro	SYNE2	6.2825e-151	1.50456	0.793	0.415	1.98363e-146
Thal-CycPro	CCDC150	1.72676e-148	0.847006	0.279	0.043	5.45208e-144
Thal-CycPro	GEN1	1.09689e-147	0.877311	0.301	0.051	3.46333e-143
Thal-CycPro	TTC28	1.66032e-147	1.222	0.937	0.745	5.24231e-143
Thal-CycPro	RGS20	1.98313e-147	1.16215	0.571	0.165	6.26153e-143
Thal-CycPro	BARD1	7.86001e-147	1.15264	0.466	0.119	2.48172e-142
Thal-CycPro	SOX6	8.52455e-134	1.08055	0.773	0.295	2.69154e-129
Thal-CycPro	NCAPD3	3.63623e-133	1.0788	0.401	0.098	1.1481e-128
Thal-CycPro	QKI	1.46456e-132	1.04386	0.988	0.66	4.6242e-128
Thal-CycPro	BMPR1B	4.76223e-132	1.32599	0.755	0.328	1.50363e-127
Thal-CycPro	YAP1	6.93735e-132	1.18616	0.551	0.17	2.1904e-127
Thal-CycPro	PLCE1	7.82273e-132	1.22329	0.626	0.223	2.46995e-127
Thal-CycPro	ZGRF1	1.06378e-131	1.0641	0.347	0.074	3.35878e-127
Thal-CycPro	RAD51B	1.30281e-131	1.4141	0.713	0.31	4.11349e-127
Thal-CycPro	TNC	7.18046e-131	1.31497	0.641	0.225	2.26716e-126
Thal-CycPro	SPATA6	7.64708e-131	1.26299	0.694	0.269	2.41449e-126
Thal-CycPro	NCKAP5	1.50309e-128	1.24482	0.918	0.587	4.74586e-124
Thal-CycPro	GREB1L	4.34496e-124	1.20488	0.868	0.491	1.37188e-119
Thal-CycPro	PTN	2.81996e-123	1.09514	0.947	0.774	8.90375e-119
Thal-CycPro	DNA2	3.22587e-123	0.982505	0.346	0.079	1.01853e-118
Thal-CycPro	CHEK1	4.17557e-123	0.779733	0.27	0.048	1.31839e-118
Thal-CycPro	CEP135	5.36559e-123	1.27777	0.521	0.175	1.69413e-118
Thal-CycPro	SLC35F1	8.63065e-123	1.22892	0.856	0.499	2.72504e-118
Thal-CycPro	STK3	1.76814e-122	1.1635	0.596	0.209	5.58274e-118
Thal-CycPro	CIP2A	9.54948e-122	0.983123	0.334	0.074	3.01515e-117
Thal-CycPro	NFIA	2.11792e-121	1.01194	0.982	0.59	6.68712e-117
Thal-CycPro	GINS1	1.32058e-117	0.77306	0.28	0.054	4.16959e-113
Thal-CycPro	AC092957.1	1.97244e-117	1.16191	0.881	0.452	6.22778e-113
Thal-CycPro	SLC4A4	7.73496e-117	1.07523	0.583	0.195	2.44224e-112
Thal-CycPro	RGS3	3.69808e-116	0.856903	0.269	0.051	1.16763e-111
Thal-CycPro	LINC01515	3.94182e-116	1.07617	0.357	0.084	1.24459e-111
Thal-CycPro	PRIM2	2.35895e-115	1.29801	0.639	0.286	7.44816e-111
Thal-CycPro	PTPN13	3.75101e-115	1.20111	0.706	0.317	1.18434e-110
Thal-CycPro	NHSL1	4.30402e-113	1.20328	0.816	0.449	1.35895e-108
Thal-CycPro	AC099489.1	2.03254e-112	1.12787	0.508	0.156	6.41755e-108
Thal-CycPro	ZBTB20	5.94425e-112	1.0368	0.898	0.547	1.87684e-107
Thal-CycPro	CHAF1A	7.36835e-112	0.790958	0.274	0.054	2.32648e-107
Thal-CycPro	GLI3	9.85554e-112	1.02707	0.477	0.146	3.11179e-107
Thal-CycPro	MEGF10	1.4859e-111	1.10796	0.571	0.201	4.69159e-107
Thal-CycPro	FREM1	1.87519e-110	1.13488	0.553	0.191	5.92072e-106
Thal-CycPro	ATAD5	6.77112e-110	1.11427	0.487	0.163	2.13791e-105
Thal-CycPro	RFX4	1.17767e-109	1.08319	0.713	0.318	3.71837e-105
Thal-CycPro	ARHGAP10	2.67833e-109	0.952595	0.359	0.088	8.45655e-105
Thal-CycPro	FAT3	8.26173e-109	0.988008	0.841	0.424	2.60856e-104
Thal-CycPro	SHROOM3	2.14996e-107	1.21477	0.684	0.298	6.78828e-103
Thal-CycPro	ZEB2	1.93884e-106	1.09291	0.733	0.336	6.12169e-102
Thal-CycPro	CCDC18	5.8296e-106	1.34812	0.449	0.148	1.84064e-101
Thal-CycPro	NR3C2	7.44211e-106	1.06902	0.553	0.196	2.34977e-101
Thal-CycPro	VRK1	1.05919e-105	0.984221	0.357	0.093	3.3443e-101
Thal-CycPro	MAGI3	1.684e-102	1.16484	0.686	0.328	5.31707e-98
Thal-CycPro	TMPO	5.3136e-102	1.14578	0.462	0.158	1.67772e-97
Thal-CycPro	CNTLN	7.00679e-102	1.16722	0.658	0.315	2.21232e-97
Thal-CycPro	HMGB2	5.08042e-100	0.996693	0.382	0.11	1.60409e-95
Thal-CycPro	LMNB1	1.44258e-99	1.04425	0.439	0.145	4.55479e-95
Thal-CycPro	DBF4	3.85132e-99	0.845367	0.25	0.05	1.21602e-94
Thal-CycPro	CDH20	5.62223e-99	1.13958	0.725	0.34	1.77516e-94
Thal-CycPro	FBXL7	1.43103e-98	1.08447	0.818	0.46	4.51834e-94
Thal-CycPro	SPATA5	5.1044e-98	1.20427	0.613	0.282	1.61166e-93
Thal-CycPro	NAALADL2	7.3353e-98	1.28826	0.683	0.333	2.31605e-93
Thal-CycPro	WDR49	4.25423e-97	0.965819	0.474	0.152	1.34323e-92
Thal-CycPro	AC011447.3	2.27876e-96	1.05634	0.389	0.117	7.19494e-92
Thal-CycPro	STK33	2.67939e-96	1.06184	0.586	0.229	8.45989e-92
Thal-CycPro	GLI2	4.65596e-96	1.07055	0.531	0.2	1.47007e-91
Thal-CycPro	WWOX	1.53228e-95	1.18456	0.821	0.514	4.83803e-91
Thal-CycPro	LRIG1	2.53039e-94	0.823088	0.634	0.25	7.98947e-90
Thal-CycPro	POLA1	9.56302e-94	1.35852	0.513	0.209	3.01943e-89
Thal-CycPro	DCLK2	1.77883e-91	0.968549	0.886	0.693	5.61649e-87
Thal-CycPro	AGBL4	9.70527e-91	1.20149	0.646	0.295	3.06434e-86
Thal-CycPro	DEC1	3.07545e-88	0.988445	0.436	0.14	9.71043e-84
Thal-CycPro	HMGA2	5.43855e-87	0.858324	0.282	0.067	1.71717e-82
Thal-CycPro	PIK3C2G	1.64865e-86	0.910417	0.441	0.141	5.20545e-82
Thal-CycPro	ADGRV1	1.72525e-86	0.997227	0.74	0.385	5.44732e-82
Thal-CycPro	FANCA	1.99263e-86	0.754409	0.28	0.069	6.29154e-82
Thal-CycPro	ILDR2	2.99937e-86	1.03348	0.506	0.2	9.47022e-82
Thal-CycPro	AC114971.1	7.42586e-86	1.0392	0.554	0.223	2.34464e-81
Thal-CycPro	SMOC1	1.02933e-85	0.883771	0.608	0.254	3.25e-81
Thal-CycPro	TEAD1	2.63105e-85	1.00467	0.798	0.532	8.30727e-81
Thal-CycPro	TCF7L1	3.369e-83	0.910502	0.539	0.207	1.06373e-78
Thal-CycPro	NALCN-AS1	1.41651e-80	1.00095	0.272	0.068	4.4725e-76
Thal-CycPro	ZNF83	2.87647e-80	0.975274	0.487	0.2	9.08217e-76
Thal-CycPro	TANC1	3.364e-80	0.993452	0.611	0.285	1.06215e-75
Thal-CycPro	BRINP3	2.42354e-79	0.935422	0.694	0.341	7.65208e-75
Thal-CycPro	SMC2	2.6291e-79	0.773567	0.272	0.069	8.30113e-75
Thal-CycPro	PDLIM5	2.80829e-79	0.959339	0.528	0.215	8.8669e-75
Thal-CycPro	LMCD1-AS1	4.38621e-79	1.16683	0.566	0.254	1.3849e-74
Thal-CycPro	RFTN2	8.48922e-79	0.899045	0.564	0.231	2.68039e-74
Thal-CycPro	CDK5RAP2	1.28456e-78	1.19309	0.608	0.329	4.05586e-74
Thal-CycPro	TCF4	2.44708e-78	0.79427	0.942	0.648	7.72642e-74
Thal-CycPro	COLEC12	2.70111e-78	0.845621	0.289	0.076	8.52849e-74
Thal-CycPro	ADAMTS12	2.90674e-78	0.717205	0.25	0.059	9.17773e-74
Thal-CycPro	NFIB	4.22713e-78	0.800135	0.953	0.609	1.33468e-73
Thal-CycPro	SOX2	2.86425e-77	1.00176	0.601	0.293	9.04358e-73
Thal-CycPro	PDE4B	3.12989e-77	0.832129	0.886	0.641	9.88232e-73
Thal-CycPro	PDE1A	1.16069e-76	1.01581	0.741	0.402	3.66477e-72
Thal-CycPro	Z94721.1	2.33893e-76	0.893596	0.376	0.127	7.38492e-72
Thal-CycPro	FGFR1	4.54734e-76	0.996173	0.516	0.213	1.43578e-71
Thal-CycPro	POLE2	5.46461e-76	0.936609	0.367	0.122	1.7254e-71
Thal-CycPro	FREM2	1.82303e-75	0.965168	0.369	0.12	5.75604e-71
Thal-CycPro	NSD2	2.37924e-75	1.21063	0.691	0.456	7.51222e-71
Thal-CycPro	DACH1	4.11058e-75	0.947266	0.863	0.568	1.29787e-70
Thal-CycPro	ANKS1B	7.80458e-74	0.64768	0.98	0.956	2.46422e-69
Thal-CycPro	LIG1	1.40049e-73	0.82822	0.322	0.099	4.42191e-69
Thal-CycPro	THSD4	1.71456e-73	1.17778	0.427	0.165	5.41354e-69
Thal-CycPro	ERI2	1.81414e-73	0.802707	0.285	0.08	5.72797e-69
Thal-CycPro	COL5A2	3.20004e-73	0.950711	0.344	0.109	1.01038e-68
Thal-CycPro	EGFR	7.40462e-73	1.02236	0.614	0.304	2.33793e-68
Thal-CycPro	PRTG	1.83501e-72	1.0123	0.411	0.148	5.79387e-68
Thal-CycPro	LTBP1	2.21076e-72	0.978812	0.357	0.116	6.98026e-68
Thal-CycPro	LAMA2	3.79459e-72	0.939469	0.401	0.138	1.1981e-67
Thal-CycPro	SOX5	6.05555e-72	0.749711	0.878	0.528	1.91198e-67
Thal-CycPro	CHRDL1	8.76566e-72	0.696325	0.259	0.066	2.76767e-67
Thal-CycPro	GABRG3	1.43974e-71	1.06279	0.556	0.248	4.54585e-67
Thal-CycPro	MEIS1	2.96116e-71	0.838362	0.775	0.446	9.34955e-67
Thal-CycPro	LINC00461	4.97471e-71	0.740064	0.918	0.807	1.57071e-66
Thal-CycPro	DLG1	6.55959e-71	0.93126	0.696	0.399	2.07113e-66
Thal-CycPro	CCDC102B	5.73257e-70	0.871105	0.508	0.211	1.81e-65
Thal-CycPro	CEP192	1.03224e-69	1.10983	0.556	0.292	3.25921e-65
Thal-CycPro	PDE3A	3.78622e-69	0.905153	0.556	0.249	1.19546e-64
Thal-CycPro	MARCH3	4.24114e-69	0.930845	0.514	0.223	1.3391e-64
Thal-CycPro	MIR99AHG	4.64733e-69	0.682879	0.962	0.833	1.46735e-64
Thal-CycPro	WDHD1	2.5213e-68	0.70247	0.267	0.074	7.96075e-64
Thal-CycPro	CACHD1	2.97094e-68	0.880404	0.79	0.507	9.38045e-64
Thal-CycPro	GLDC	7.662e-68	0.808829	0.452	0.178	2.4192e-63
Thal-CycPro	IKBIP	7.82614e-68	0.817487	0.307	0.096	2.47103e-63
Thal-CycPro	GULP1	8.68204e-68	0.837792	0.624	0.298	2.74127e-63
Thal-CycPro	UACA	2.2804e-67	0.744524	0.304	0.092	7.20012e-63
Thal-CycPro	RBL1	3.59547e-67	0.984683	0.422	0.172	1.13523e-62
Thal-CycPro	HES5	1.80325e-66	1.08329	0.456	0.189	5.69359e-62
Thal-CycPro	AC092821.3	2.97918e-66	0.861903	0.384	0.144	9.40647e-62
Thal-CycPro	MAPK10	2.06496e-65	0.718311	0.908	0.791	6.51991e-61
Thal-CycPro	FANCC	5.06392e-65	1.04319	0.559	0.293	1.59888e-60
Thal-CycPro	ANKFN1	3.0781e-64	0.747524	0.533	0.225	9.71879e-60
Thal-CycPro	ST8SIA1	2.20148e-63	0.883134	0.683	0.399	6.95094e-59
Thal-CycPro	DEK	1.27697e-62	0.930381	0.497	0.236	4.03191e-58
Thal-CycPro	SIPA1L1	1.42265e-62	0.901522	0.586	0.302	4.49188e-58
Thal-CycPro	RAD18	1.77134e-62	0.929865	0.474	0.213	5.59282e-58
Thal-CycPro	NEDD1	6.30779e-62	0.625695	0.264	0.076	1.99162e-57
Thal-CycPro	NTRK2	4.37867e-61	0.721275	0.781	0.479	1.38252e-56
Thal-CycPro	ZFPM2	7.18478e-61	0.451534	0.84	0.491	2.26852e-56
Thal-CycPro	ANOS1	1.19962e-60	1.01627	0.474	0.209	3.78768e-56
Thal-CycPro	ABCA8	1.75179e-60	0.62705	0.257	0.073	5.53109e-56
Thal-CycPro	HSPA1A	1.95089e-59	0.920181	0.584	0.304	6.15974e-55
Thal-CycPro	SEPTIN10	2.24753e-59	0.811993	0.417	0.174	7.09634e-55
Thal-CycPro	ADAMTS9	3.88968e-59	0.787821	0.254	0.073	1.22813e-54
Thal-CycPro	LSAMP	5.5602e-59	0.551215	0.978	0.699	1.75558e-54
Thal-CycPro	PRKD1	1.11172e-58	0.832923	0.634	0.336	3.51014e-54
Thal-CycPro	AC078842.2	1.49615e-58	0.644523	0.299	0.096	4.72394e-54
Thal-CycPro	WDPCP	1.66222e-57	1.18499	0.673	0.477	5.24829e-53
Thal-CycPro	PTPRT	2.03877e-57	1.0346	0.75	0.501	6.43721e-53
Thal-CycPro	RTTN	3.30068e-57	0.841166	0.436	0.194	1.04216e-52
Thal-CycPro	GLYATL2	3.79873e-57	0.970737	0.501	0.249	1.19941e-52
Thal-CycPro	BCL2	4.39865e-57	0.927191	0.639	0.369	1.38883e-52
Thal-CycPro	AC004943.2	1.40028e-56	0.845035	0.334	0.124	4.42125e-52
Thal-CycPro	STAG1	9.51771e-56	0.88209	0.786	0.641	3.00512e-51
Thal-CycPro	JAM2	1.97852e-55	0.671866	0.304	0.103	6.24698e-51
Thal-CycPro	PCSK5	2.25669e-55	0.764278	0.648	0.358	7.12527e-51
Thal-CycPro	CA12	5.00249e-55	0.778628	0.391	0.157	1.57949e-50
Thal-CycPro	ABHD3	2.82569e-54	0.769885	0.27	0.088	8.92182e-50
Thal-CycPro	RFX3	4.63945e-54	0.732087	0.835	0.691	1.46486e-49
Thal-CycPro	CTNND2	7.11992e-54	0.508311	0.978	0.947	2.24804e-49
Thal-CycPro	TCF12	1.17875e-53	0.659221	0.868	0.76	3.72178e-49
Thal-CycPro	CTXND1	1.26486e-53	0.710568	0.294	0.098	3.99367e-49
Thal-CycPro	AKNAD1	1.40595e-53	0.864184	0.322	0.121	4.43913e-49
Thal-CycPro	HELLS	1.98536e-53	0.915403	0.377	0.162	6.26857e-49
Thal-CycPro	XYLT1	2.93231e-53	0.825429	0.741	0.52	9.25846e-49
Thal-CycPro	MIR100HG	4.63405e-53	0.687868	0.841	0.648	1.46316e-48
Thal-CycPro	SUCLG2	7.54695e-53	0.71723	0.302	0.105	2.38287e-48
Thal-CycPro	GJC1	4.20352e-52	0.664147	0.337	0.128	1.32722e-47
Thal-CycPro	MYO1E	1.98429e-51	0.666616	0.297	0.103	6.26521e-47
Thal-CycPro	GLIS3	2.89572e-51	1.05306	0.406	0.171	9.14295e-47
Thal-CycPro	HP1BP3	7.48997e-51	1.04997	0.674	0.512	2.36488e-46
Thal-CycPro	ATP10B	4.74203e-50	0.837957	0.317	0.117	1.49725e-45
Thal-CycPro	CYP26B1	7.48329e-50	0.660026	0.444	0.196	2.36278e-45
Thal-CycPro	KIF13A	8.85358e-50	0.855637	0.539	0.29	2.79543e-45
Thal-CycPro	ELMO1	1.75037e-49	0.855848	0.74	0.535	5.52661e-45
Thal-CycPro	NDST3	1.77725e-49	0.746228	0.603	0.327	5.61149e-45
Thal-CycPro	RRM1	2.27186e-49	0.621529	0.257	0.086	7.17317e-45
Thal-CycPro	NRG3	3.71949e-49	0.516001	0.985	0.907	1.17439e-44
Thal-CycPro	ARHGAP21	3.87653e-49	0.70462	0.84	0.739	1.22398e-44
Thal-CycPro	XPO1	5.48999e-48	0.763093	0.761	0.623	1.73341e-43
Thal-CycPro	ZNF536	5.6971e-48	0.739596	0.748	0.515	1.7988e-43
Thal-CycPro	ADCY2	1.02965e-47	0.780529	0.496	0.242	3.25101e-43
Thal-CycPro	DTYMK	1.56113e-47	0.620447	0.252	0.085	4.9291e-43
Thal-CycPro	LAMA1	3.27448e-47	0.591188	0.354	0.14	1.03388e-42
Thal-CycPro	MTBP	3.8573e-47	0.616279	0.264	0.092	1.21791e-42
Thal-CycPro	NAV2	4.40763e-47	0.644817	0.813	0.57	1.39167e-42
Thal-CycPro	CKAP5	6.49548e-47	1.13652	0.524	0.319	2.05088e-42
Thal-CycPro	ZNF704	6.77073e-47	0.75918	0.806	0.679	2.13779e-42
Thal-CycPro	GPM6B	2.47452e-46	0.675894	0.773	0.606	7.81305e-42
Thal-CycPro	HES1	1.02677e-45	0.605519	0.295	0.109	3.24192e-41
Thal-CycPro	SEMA6A	1.48127e-45	0.816126	0.761	0.545	4.67696e-41
Thal-CycPro	EDNRB	3.0014e-45	0.661386	0.399	0.175	9.47661e-41
Thal-CycPro	ATP2B4	4.15327e-45	0.755943	0.553	0.307	1.31135e-40
Thal-CycPro	UST	4.54786e-45	0.790955	0.421	0.197	1.43594e-40
Thal-CycPro	TBC1D31	4.88509e-45	0.718014	0.299	0.117	1.54242e-40
Thal-CycPro	PLEKHH2	6.09197e-45	0.581372	0.264	0.091	1.92348e-40
Thal-CycPro	ST5	6.44095e-45	0.725726	0.414	0.192	2.03366e-40
Thal-CycPro	STARD13	6.63332e-45	0.891991	0.386	0.175	2.0944e-40
Thal-CycPro	COL23A1	1.83912e-44	0.964441	0.347	0.148	5.80683e-40
Thal-CycPro	LRP4	4.1841e-44	0.55605	0.272	0.096	1.32109e-39
Thal-CycPro	CECR2	4.45533e-44	0.685582	0.691	0.43	1.40673e-39
Thal-CycPro	ARHGEF26	5.68171e-44	0.66498	0.326	0.132	1.79394e-39
Thal-CycPro	DOCK1	1.95715e-43	0.690669	0.477	0.235	6.17952e-39
Thal-CycPro	CRNDE	5.86487e-43	0.719821	0.494	0.258	1.85178e-38
Thal-CycPro	SSBP2	2.47772e-42	0.540309	0.898	0.818	7.82316e-38
Thal-CycPro	AHI1	3.15749e-42	0.820737	0.543	0.322	9.96947e-38
Thal-CycPro	SCLT1	3.34532e-42	1.00587	0.663	0.498	1.05625e-37
Thal-CycPro	HSPA1B	3.57831e-42	0.765595	0.387	0.178	1.12982e-37
Thal-CycPro	HECTD2	3.71278e-42	0.932264	0.601	0.404	1.17227e-37
Thal-CycPro	MAP3K20	3.87536e-42	0.646615	0.319	0.13	1.22361e-37
Thal-CycPro	PKP4	9.00997e-42	0.763811	0.578	0.355	2.84481e-37
Thal-CycPro	PLCH1	1.4955e-41	0.767928	0.462	0.237	4.7219e-37
Thal-CycPro	VEPH1	1.65445e-41	0.606842	0.302	0.117	5.22375e-37
Thal-CycPro	NEK7	1.74258e-41	0.597727	0.336	0.14	5.50201e-37
Thal-CycPro	ARHGAP31	2.71716e-41	0.565787	0.334	0.135	8.57917e-37
Thal-CycPro	GRID2	4.15078e-41	0.470447	0.995	0.936	1.31057e-36
Thal-CycPro	NUCKS1	5.17299e-41	0.802599	0.609	0.425	1.63332e-36
Thal-CycPro	MGST1	2.17881e-40	0.722793	0.362	0.162	6.87938e-36
Thal-CycPro	RFX2	2.29178e-40	0.661106	0.404	0.193	7.23608e-36
Thal-CycPro	CSMD2	3.09304e-40	0.689406	0.76	0.572	9.76596e-36
Thal-CycPro	CCDC14	3.29039e-40	0.799348	0.551	0.349	1.03891e-35
Thal-CycPro	WNT5A	3.48829e-40	0.519985	0.252	0.09	1.10139e-35
Thal-CycPro	RBMX	3.60304e-40	0.775679	0.653	0.49	1.13762e-35
Thal-CycPro	GABRG3-AS1	2.27624e-39	0.708438	0.277	0.107	7.18701e-35
Thal-CycPro	LRP2	2.50751e-39	0.605771	0.306	0.123	7.91722e-35
Thal-CycPro	PEAK1	4.53605e-39	0.699122	0.519	0.288	1.43221e-34
Thal-CycPro	NOTCH2	6.17375e-39	0.589388	0.352	0.155	1.9493e-34
Thal-CycPro	ST3GAL3	1.03679e-38	0.828586	0.584	0.396	3.27355e-34
Thal-CycPro	CENPC	2.44443e-38	0.812263	0.417	0.224	7.71805e-34
Thal-CycPro	PRDM5	3.0875e-38	0.634754	0.26	0.1	9.74846e-34
Thal-CycPro	INTU	3.88354e-38	0.744995	0.568	0.362	1.22619e-33
Thal-CycPro	MAML2	4.65731e-38	0.518078	0.78	0.544	1.4705e-33
Thal-CycPro	NUP107	5.27418e-38	0.711616	0.391	0.195	1.66527e-33
Thal-CycPro	NDC1	5.56934e-38	0.598396	0.254	0.097	1.75846e-33
Thal-CycPro	GAS7	5.92985e-38	0.689063	0.422	0.216	1.87229e-33
Thal-CycPro	LHFPL6	7.16315e-38	0.575906	0.556	0.305	2.26169e-33
Thal-CycPro	KCNT2	3.82784e-37	0.672601	0.611	0.392	1.2086e-32
Thal-CycPro	ZIC1	4.0646e-37	0.744427	0.668	0.469	1.28336e-32
Thal-CycPro	BOC	8.41872e-37	0.644103	0.583	0.347	2.65813e-32
Thal-CycPro	GPM6A	9.17475e-37	0.478927	0.928	0.883	2.89684e-32
Thal-CycPro	TNFRSF19	9.34105e-37	0.660814	0.347	0.161	2.94934e-32
Thal-CycPro	NLGN4X	1.27328e-36	0.661827	0.753	0.583	4.02024e-32
Thal-CycPro	CDK6	1.51246e-36	0.661921	0.489	0.264	4.77545e-32
Thal-CycPro	ZFP36L1	2.84085e-36	0.608479	0.422	0.213	8.9697e-32
Thal-CycPro	RHOJ	3.0872e-36	0.577192	0.301	0.124	9.74752e-32
Thal-CycPro	NRP1	5.02396e-36	0.673371	0.327	0.145	1.58627e-31
Thal-CycPro	MARCH1	5.7281e-36	0.574973	0.806	0.607	1.80859e-31
Thal-CycPro	TCF7L2	1.84828e-35	0.252022	0.574	0.315	5.83577e-31
Thal-CycPro	LGR4	2.21435e-35	0.793606	0.556	0.362	6.9916e-31
Thal-CycPro	PTGES3	2.51373e-35	0.775935	0.566	0.374	7.93686e-31
Thal-CycPro	CEP83	6.58287e-35	0.651354	0.361	0.174	2.07847e-30
Thal-CycPro	AKAP13	7.9288e-35	0.692807	0.643	0.445	2.50344e-30
Thal-CycPro	H2AFV	1.23153e-34	0.63237	0.362	0.176	3.88843e-30
Thal-CycPro	C1orf61	1.24362e-34	0.63495	0.691	0.51	3.92661e-30
Thal-CycPro	SH3D19	1.83792e-34	0.692688	0.496	0.287	5.80306e-30
Thal-CycPro	AC069437.1	3.06333e-34	0.731353	0.469	0.267	9.67216e-30
Thal-CycPro	CRB1	3.07825e-34	0.535434	0.309	0.132	9.71928e-30
Thal-CycPro	MIR9-3HG	4.35064e-34	0.567612	0.324	0.147	1.37367e-29
Thal-CycPro	LMO3	5.49827e-34	0.623796	0.316	0.14	1.73602e-29
Thal-CycPro	FNDC3B	5.86152e-34	0.618904	0.548	0.337	1.85072e-29
Thal-CycPro	MAGI1	6.23415e-34	0.577909	0.861	0.774	1.96837e-29
Thal-CycPro	LINC02018	7.53288e-34	0.776126	0.272	0.117	2.37843e-29
Thal-CycPro	PLPP3	9.10886e-34	0.558132	0.376	0.18	2.87603e-29
Thal-CycPro	NCAM2	9.36681e-34	0.404146	0.945	0.813	2.95748e-29
Thal-CycPro	BUB3	1.12008e-33	0.626566	0.284	0.124	3.53654e-29
Thal-CycPro	GTDC1	1.22807e-33	0.782333	0.554	0.364	3.87751e-29
Thal-CycPro	ZNRF3	1.33865e-33	0.654145	0.441	0.241	4.22665e-29
Thal-CycPro	HMGN2	1.69046e-33	0.742564	0.508	0.317	5.33747e-29
Thal-CycPro	ITGB3BP	1.89544e-33	0.690807	0.397	0.209	5.98467e-29
Thal-CycPro	NCALD	2.17367e-33	0.641	0.516	0.299	6.86315e-29
Thal-CycPro	CDH4	2.56888e-33	0.811269	0.543	0.344	8.111e-29
Thal-CycPro	STAG2	3.92983e-33	0.661916	0.499	0.306	1.24081e-28
Thal-CycPro	ASAP1	4.17814e-33	0.780011	0.608	0.419	1.3192e-28
Thal-CycPro	TTLL5	5.14569e-33	0.697043	0.648	0.479	1.6247e-28
Thal-CycPro	NSMCE2	5.4196e-33	0.686328	0.596	0.412	1.71119e-28
Thal-CycPro	TGFB2	7.24992e-33	0.599177	0.299	0.131	2.28909e-28
Thal-CycPro	PREX2	8.59419e-33	0.50226	0.262	0.106	2.71353e-28
Thal-CycPro	GNB4	9.08878e-33	0.573999	0.342	0.164	2.86969e-28
Thal-CycPro	PHLPP1	1.24766e-32	0.620161	0.664	0.48	3.93936e-28
Thal-CycPro	PRKD3	1.27887e-32	0.631905	0.367	0.184	4.03791e-28
Thal-CycPro	DPYSL3	1.61775e-32	0.65737	0.753	0.65	5.10787e-28
Thal-CycPro	ZNF730	1.76581e-32	0.702226	0.361	0.185	5.57538e-28
Thal-CycPro	TUBGCP3	2.18306e-32	0.783384	0.384	0.211	6.89279e-28
Thal-CycPro	SPICE1	2.65362e-32	0.509878	0.264	0.11	8.37855e-28
Thal-CycPro	NLGN1	2.74329e-32	0.435665	0.841	0.619	8.66166e-28
Thal-CycPro	ZRANB3	2.96471e-32	0.817741	0.508	0.326	9.36076e-28
Thal-CycPro	NFIX	3.06606e-32	0.604143	0.432	0.231	9.68078e-28
Thal-CycPro	PRKCE	3.96126e-32	0.715066	0.666	0.491	1.25073e-27
Thal-CycPro	PBX3	4.62526e-32	0.514297	0.796	0.605	1.46038e-27
Thal-CycPro	PREX1	4.87783e-32	0.51394	0.337	0.155	1.54013e-27
Thal-CycPro	SPATA13	6.44459e-32	0.649623	0.464	0.264	2.03482e-27
Thal-CycPro	IFT80	1.03537e-31	0.632704	0.441	0.25	3.26907e-27
Thal-CycPro	PITPNC1	1.18681e-31	0.559331	0.725	0.571	3.74722e-27
Thal-CycPro	NEAT1	1.69825e-31	0.497308	0.357	0.174	5.36205e-27
Thal-CycPro	AGAP1	1.77073e-31	0.526895	0.865	0.787	5.59091e-27
Thal-CycPro	PALLD	2.13514e-31	0.74045	0.497	0.313	6.74148e-27
Thal-CycPro	AC125613.1	4.31195e-31	0.519091	0.287	0.125	1.36145e-26
Thal-CycPro	ABTB2	4.36653e-31	0.716309	0.304	0.139	1.37869e-26
Thal-CycPro	SEMA5B	9.01366e-31	0.6833	0.524	0.331	2.84597e-26
Thal-CycPro	CBFB	1.12285e-30	0.654962	0.322	0.158	3.54527e-26
Thal-CycPro	SETBP1	1.34234e-30	0.562622	0.798	0.657	4.23832e-26
Thal-CycPro	CXCR4	2.00385e-30	0.491495	0.279	0.121	6.32694e-26
Thal-CycPro	ITGB8	2.06657e-30	0.677611	0.416	0.231	6.52499e-26
Thal-CycPro	ZFAND6	3.98055e-30	0.659758	0.503	0.317	1.25682e-25
Thal-CycPro	LINC01473	5.98033e-30	0.677383	0.581	0.395	1.88823e-25
Thal-CycPro	PDS5B	6.03653e-30	0.657535	0.73	0.614	1.90597e-25
Thal-CycPro	BMPR1A	1.06795e-29	0.711879	0.633	0.494	3.37194e-25
Thal-CycPro	AL136366.1	2.30052e-29	0.580902	0.314	0.146	7.26365e-25
Thal-CycPro	PTPRZ1	2.91172e-29	0.300202	0.688	0.488	9.19346e-25
Thal-CycPro	MPDZ	3.52692e-29	0.613213	0.482	0.291	1.11359e-24
Thal-CycPro	ZNF438	4.00124e-29	0.648231	0.391	0.216	1.26335e-24
Thal-CycPro	MPHOSPH9	7.96121e-29	0.70286	0.412	0.243	2.51367e-24
Thal-CycPro	POU3F2	9.39965e-29	0.507635	0.264	0.115	2.96784e-24
Thal-CycPro	VCAN	1.74034e-28	0.402942	0.678	0.49	5.49495e-24
Thal-CycPro	PTCH1	1.91257e-28	0.704152	0.477	0.3	6.03876e-24
Thal-CycPro	PBX1	2.00621e-28	0.453788	0.828	0.698	6.33441e-24
Thal-CycPro	SNCAIP	2.88609e-28	0.586876	0.601	0.405	9.11254e-24
Thal-CycPro	MFGE8	3.29984e-28	0.429087	0.314	0.146	1.04189e-23
Thal-CycPro	ADAMTS3	3.47207e-28	0.629085	0.342	0.17	1.09627e-23
Thal-CycPro	BICC1	8.3198e-28	0.769378	0.334	0.176	2.62689e-23
Thal-CycPro	IGSF11	8.35244e-28	0.535143	0.326	0.159	2.6372e-23
Thal-CycPro	JAG1	1.31819e-27	0.52304	0.282	0.131	4.16206e-23
Thal-CycPro	CHD9	2.07805e-27	0.485873	0.828	0.788	6.56123e-23
Thal-CycPro	ZNF43	2.89957e-27	0.627501	0.372	0.204	9.15512e-23
Thal-CycPro	ADD3	4.38588e-27	0.692685	0.444	0.276	1.3848e-22
Thal-CycPro	SPON1	4.59631e-27	0.635966	0.371	0.192	1.45124e-22
Thal-CycPro	SYNJ2	5.87145e-27	0.524839	0.275	0.125	1.85385e-22
Thal-CycPro	CORO1C	6.22958e-27	0.601644	0.442	0.267	1.96693e-22
Thal-CycPro	BMP2K	6.24108e-27	0.653607	0.472	0.302	1.97056e-22
Thal-CycPro	NASP	6.81083e-27	0.696042	0.503	0.34	2.15045e-22
Thal-CycPro	PDZRN4	1.4328e-26	0.856204	0.342	0.181	4.52391e-22
Thal-CycPro	CACNB2	1.91258e-26	0.669135	0.598	0.433	6.03878e-22
Thal-CycPro	CNTRL	2.06127e-26	0.61317	0.396	0.231	6.50824e-22
Thal-CycPro	TFPI	2.86832e-26	0.567139	0.285	0.135	9.05643e-22
Thal-CycPro	MYO10	3.27126e-26	0.544915	0.327	0.165	1.03287e-21
Thal-CycPro	SKA2	3.35992e-26	0.699034	0.407	0.248	1.06086e-21
Thal-CycPro	SDC2	5.07473e-26	0.577165	0.275	0.129	1.60229e-21
Thal-CycPro	EYA2	5.44943e-26	0.522437	0.314	0.156	1.7206e-21
Thal-CycPro	HHIP	6.98184e-26	0.585336	0.275	0.133	2.20445e-21
Thal-CycPro	PDLIM3	9.35679e-26	0.582294	0.301	0.148	2.95431e-21
Thal-CycPro	IGF2BP3	2.33458e-25	0.615891	0.651	0.505	7.37121e-21
Thal-CycPro	DYRK1A	4.72062e-25	0.619639	0.673	0.577	1.49049e-20
Thal-CycPro	EPB41L2	5.93998e-25	0.577757	0.265	0.127	1.87549e-20
Thal-CycPro	ZFPM2-AS1	8.15883e-25	0.327585	0.524	0.315	2.57607e-20
Thal-CycPro	DGKB	1.27113e-24	0.706165	0.561	0.407	4.01347e-20
Thal-CycPro	AKT3	1.38603e-24	0.444647	0.826	0.767	4.37626e-20
Thal-CycPro	PARD3	1.48604e-24	0.451243	0.788	0.691	4.69203e-20
Thal-CycPro	ID4	1.62995e-24	0.599559	0.518	0.346	5.14639e-20
Thal-CycPro	SASH1	1.77249e-24	0.451211	0.508	0.305	5.59646e-20
Thal-CycPro	HMGXB4	1.87541e-24	0.585337	0.306	0.162	5.92143e-20
Thal-CycPro	FAT1	1.95278e-24	0.487544	0.262	0.123	6.1657e-20
Thal-CycPro	TAFA1	2.01724e-24	0.75877	0.506	0.331	6.36924e-20
Thal-CycPro	MN1	2.69675e-24	0.559612	0.382	0.219	8.51473e-20
Thal-CycPro	SFXN5	2.7782e-24	0.50726	0.327	0.17	8.77188e-20
Thal-CycPro	PHYHIPL	3.95265e-24	0.628774	0.543	0.382	1.24801e-19
Thal-CycPro	AC099792.1	5.84382e-24	0.439641	0.444	0.254	1.84513e-19
Thal-CycPro	AP001347.1	7.69671e-24	0.635963	0.563	0.407	2.43016e-19
Thal-CycPro	RSRC1	1.22273e-23	0.629575	0.523	0.363	3.86064e-19
Thal-CycPro	CEP295	1.23038e-23	0.546307	0.329	0.18	3.88481e-19
Thal-CycPro	AC004158.1	1.46048e-23	0.51946	0.422	0.248	4.61131e-19
Thal-CycPro	ZEB1-AS1	1.49953e-23	0.641268	0.254	0.121	4.73463e-19
Thal-CycPro	DTNA	1.65615e-23	0.515233	0.736	0.61	5.22913e-19
Thal-CycPro	PDGFC	2.37255e-23	0.471344	0.319	0.164	7.49109e-19
Thal-CycPro	LINC00472	2.5596e-23	0.459734	0.255	0.121	8.08168e-19
Thal-CycPro	SORBS1	2.72803e-23	0.514802	0.755	0.686	8.61347e-19
Thal-CycPro	PANTR1	2.83688e-23	0.501935	0.447	0.261	8.95715e-19
Thal-CycPro	HES4	2.85822e-23	0.691917	0.501	0.354	9.02453e-19
Thal-CycPro	RB1	3.02984e-23	0.690246	0.494	0.339	9.56642e-19
Thal-CycPro	KCNK10	3.07752e-23	0.643897	0.477	0.321	9.71695e-19
Thal-CycPro	KIAA0586	3.17724e-23	0.774501	0.396	0.251	1.00318e-18
Thal-CycPro	TSC22D1	4.76782e-23	0.577831	0.721	0.655	1.50539e-18
Thal-CycPro	PHF21B	5.29846e-23	0.592406	0.499	0.332	1.67294e-18
Thal-CycPro	SDK2	6.3893e-23	0.50061	0.257	0.125	2.01736e-18
Thal-CycPro	CTDSPL2	6.77788e-23	0.567819	0.422	0.267	2.14005e-18
Thal-CycPro	POU3F3	7.07521e-23	0.479164	0.327	0.175	2.23393e-18
Thal-CycPro	PLEKHA7	8.74555e-23	0.578168	0.372	0.218	2.76132e-18
Thal-CycPro	S100PBP	1.17083e-22	0.527206	0.289	0.15	3.69679e-18
Thal-CycPro	RAD21	1.32116e-22	0.656276	0.429	0.284	4.17142e-18
Thal-CycPro	LAMA4	1.38404e-22	0.411534	0.264	0.125	4.36998e-18
Thal-CycPro	CAP2	1.66943e-22	0.584164	0.417	0.261	5.27105e-18
Thal-CycPro	TSPAN5	1.75862e-22	0.52852	0.609	0.445	5.55268e-18
Thal-CycPro	SEMA6A-AS1	2.07987e-22	0.576069	0.472	0.303	6.56697e-18
Thal-CycPro	MIRLET7BHG	3.39741e-22	0.56064	0.295	0.156	1.0727e-17
Thal-CycPro	SPRY2	4.02223e-22	0.423107	0.29	0.147	1.26998e-17
Thal-CycPro	ARHGEF10	4.78504e-22	0.52819	0.311	0.166	1.51083e-17
Thal-CycPro	SAE1	6.25341e-22	0.599282	0.267	0.139	1.97445e-17
Thal-CycPro	G2E3	6.32294e-22	0.847196	0.391	0.263	1.9964e-17
Thal-CycPro	ESR2	6.32645e-22	0.564307	0.292	0.154	1.99751e-17
Thal-CycPro	TLE1	7.06731e-22	0.604567	0.437	0.281	2.23143e-17
Thal-CycPro	AC068587.4	7.49063e-22	0.542229	0.661	0.522	2.36509e-17
Thal-CycPro	ERBIN	7.94876e-22	0.581414	0.623	0.494	2.50974e-17
Thal-CycPro	LIFR	9.69601e-22	0.570917	0.466	0.309	3.06142e-17
Thal-CycPro	TJP1	1.13755e-21	0.539444	0.571	0.412	3.5917e-17
Thal-CycPro	ELP4	1.37035e-21	0.506616	0.576	0.419	4.32675e-17
Thal-CycPro	CPQ	2.44049e-21	0.526003	0.302	0.162	7.70562e-17
Thal-CycPro	GRIA1	3.11561e-21	0.476515	0.791	0.677	9.83721e-17
Thal-CycPro	GRAMD1B	3.46943e-21	0.616201	0.524	0.377	1.09544e-16
Thal-CycPro	HSP90AA1	4.82853e-21	0.583939	0.79	0.736	1.52456e-16
Thal-CycPro	TOPBP1	9.48366e-21	0.52147	0.274	0.145	2.99437e-16
Thal-CycPro	TMEM131L	9.7197e-21	0.630486	0.439	0.291	3.0689e-16
Thal-CycPro	NOVA1	1.02583e-20	0.443877	0.758	0.656	3.23896e-16
Thal-CycPro	CDKAL1	1.09718e-20	0.54804	0.691	0.588	3.46423e-16
Thal-CycPro	CASP8AP2	1.15809e-20	0.598334	0.329	0.192	3.65654e-16
Thal-CycPro	PRTFDC1	1.27351e-20	0.536269	0.26	0.134	4.02099e-16
Thal-CycPro	ABAT	1.97724e-20	0.554177	0.529	0.378	6.24293e-16
Thal-CycPro	CEP89	2.29121e-20	0.591095	0.377	0.237	7.23428e-16
Thal-CycPro	NAPEPLD	2.62035e-20	0.50185	0.265	0.14	8.27351e-16
Thal-CycPro	JAKMIP2-AS1	3.29415e-20	0.686102	0.411	0.269	1.0401e-15
Thal-CycPro	MCC	5.44832e-20	0.501653	0.624	0.461	1.72025e-15
Thal-CycPro	SUZ12	6.45434e-20	0.537073	0.377	0.237	2.03789e-15
Thal-CycPro	ARID2	7.13231e-20	0.56981	0.613	0.499	2.25196e-15
Thal-CycPro	IFT122	7.55524e-20	0.476576	0.275	0.148	2.38549e-15
Thal-CycPro	EFCAB11	9.58269e-20	0.487	0.29	0.158	3.02564e-15
Thal-CycPro	TRPS1	9.66557e-20	0.47278	0.616	0.446	3.05181e-15
Thal-CycPro	LDLRAD3	2.10096e-19	0.610384	0.464	0.312	6.63357e-15
Thal-CycPro	BBX	2.99308e-19	0.508127	0.523	0.362	9.45036e-15
Thal-CycPro	ZNF680	2.9945e-19	0.472089	0.27	0.146	9.45483e-15
Thal-CycPro	ZNF519	3.16643e-19	0.608633	0.346	0.209	9.99767e-15
Thal-CycPro	EXOC4	3.25697e-19	0.476152	0.751	0.704	1.02836e-14
Thal-CycPro	UTRN	3.5804e-19	0.570732	0.279	0.15	1.13048e-14
Thal-CycPro	NOS1AP	3.61674e-19	0.397972	0.462	0.294	1.14195e-14
Thal-CycPro	FXR1	3.87165e-19	0.560846	0.584	0.475	1.22243e-14
Thal-CycPro	PARD3B	5.67665e-19	0.379874	0.8	0.611	1.79235e-14
Thal-CycPro	EXT1	5.80456e-19	0.45543	0.74	0.647	1.83273e-14
Thal-CycPro	ANO6	8.07103e-19	0.56708	0.386	0.243	2.54835e-14
Thal-CycPro	KIAA1958	8.75113e-19	0.57276	0.628	0.513	2.76308e-14
Thal-CycPro	DUSP16	9.66971e-19	0.499769	0.275	0.15	3.05311e-14
Thal-CycPro	RGMA	9.82006e-19	0.516526	0.352	0.214	3.10059e-14
Thal-CycPro	ACYP1	1.23338e-18	0.524891	0.342	0.211	3.89427e-14
Thal-CycPro	AC015878.1	1.35598e-18	0.415176	0.277	0.147	4.28137e-14
Thal-CycPro	FANCL	2.03998e-18	0.503968	0.369	0.233	6.44105e-14
Thal-CycPro	AF117829.1	2.39114e-18	0.510185	0.454	0.305	7.54978e-14
Thal-CycPro	SESN3	2.55797e-18	0.475602	0.479	0.334	8.07655e-14
Thal-CycPro	VAT1L	2.97836e-18	0.589947	0.289	0.164	9.40388e-14
Thal-CycPro	DCLRE1C	3.19941e-18	0.488452	0.29	0.163	1.01018e-13
Thal-CycPro	PPM1E	3.60464e-18	0.530929	0.629	0.489	1.13813e-13
Thal-CycPro	GMDS-DT	3.8668e-18	0.531814	0.466	0.314	1.2209e-13
Thal-CycPro	ITGAV	3.99918e-18	0.464563	0.272	0.148	1.2627e-13
Thal-CycPro	XIST	4.49831e-18	0.294763	0.945	0.933	1.4203e-13
Thal-CycPro	SMAD9	4.80042e-18	0.558278	0.265	0.144	1.51568e-13
Thal-CycPro	ZMYM1	5.39988e-18	0.528098	0.25	0.134	1.70496e-13
Thal-CycPro	RCOR1	5.58745e-18	0.533778	0.417	0.281	1.76418e-13
Thal-CycPro	RASSF2	6.02106e-18	0.512535	0.265	0.146	1.90109e-13
Thal-CycPro	LIMCH1	6.82461e-18	0.518671	0.603	0.469	2.1548e-13
Thal-CycPro	NFATC3	8.3124e-18	0.497881	0.326	0.192	2.62456e-13
Thal-CycPro	CENPJ	8.43983e-18	0.460239	0.274	0.153	2.66479e-13
Thal-CycPro	ZBTB20-AS5	8.61585e-18	0.488455	0.252	0.133	2.72037e-13
Thal-CycPro	AGPAT5	1.0139e-17	0.579041	0.504	0.378	3.20129e-13
Thal-CycPro	ADAMTSL1	1.07542e-17	0.821881	0.397	0.262	3.39554e-13
Thal-CycPro	OPHN1	1.33932e-17	0.46291	0.616	0.494	4.22878e-13
Thal-CycPro	JUN	1.5821e-17	0.473882	0.321	0.188	4.99531e-13
Thal-CycPro	EPS15	1.62509e-17	0.574673	0.442	0.313	5.13105e-13
Thal-CycPro	TFDP2	1.75645e-17	0.473845	0.653	0.532	5.54581e-13
Thal-CycPro	PAX6	1.764e-17	0.373087	0.362	0.214	5.56965e-13
Thal-CycPro	CFAP54	1.78994e-17	0.430193	0.282	0.153	5.65155e-13
Thal-CycPro	HNRNPA2B1	2.7315e-17	0.486301	0.701	0.639	8.62445e-13
Thal-CycPro	PPP2R5C	2.81997e-17	0.595192	0.489	0.366	8.90378e-13
Thal-CycPro	AC079385.1	2.84357e-17	0.476658	0.436	0.283	8.97828e-13
Thal-CycPro	AL139815.1	2.92725e-17	0.412211	0.28	0.152	9.24249e-13
Thal-CycPro	EXOC6	3.16398e-17	0.555629	0.571	0.465	9.98997e-13
Thal-CycPro	STIM2	3.42323e-17	0.607367	0.397	0.268	1.08085e-12
Thal-CycPro	MTAP	3.83567e-17	0.495619	0.302	0.177	1.21107e-12
Thal-CycPro	CEP57L1	5.36433e-17	0.484865	0.284	0.164	1.69373e-12
Thal-CycPro	ZHX2	5.76734e-17	0.529641	0.469	0.333	1.82098e-12
Thal-CycPro	ATP1A2	6.19033e-17	0.333155	0.331	0.189	1.95453e-12
Thal-CycPro	PRELID2	7.70835e-17	0.54863	0.279	0.159	2.43383e-12
Thal-CycPro	KATNAL1	9.88895e-17	0.53628	0.464	0.335	3.12234e-12
Thal-CycPro	P4HA1	1.63957e-16	0.565421	0.461	0.335	5.17677e-12
Thal-CycPro	RAI14	2.28469e-16	0.458611	0.255	0.141	7.21368e-12
Thal-CycPro	STARD9	2.43147e-16	0.431395	0.331	0.202	7.67712e-12
Thal-CycPro	ZDHHC14	2.81327e-16	0.638739	0.456	0.322	8.88261e-12
Thal-CycPro	USP13	3.13068e-16	0.571941	0.332	0.214	9.88481e-12
Thal-CycPro	ADK	3.39449e-16	0.500793	0.72	0.644	1.07178e-11
Thal-CycPro	CBX5	4.28824e-16	0.486425	0.401	0.27	1.35397e-11
Thal-CycPro	ALCAM	5.07624e-16	0.362073	0.387	0.238	1.60277e-11
Thal-CycPro	MSRA	6.89662e-16	0.252083	0.845	0.711	2.17754e-11
Thal-CycPro	ATL2	7.96856e-16	0.556388	0.344	0.225	2.51599e-11
Thal-CycPro	CMC2	9.10538e-16	0.560411	0.317	0.202	2.87493e-11
Thal-CycPro	CDH10	9.62959e-16	0.359117	0.496	0.334	3.04045e-11
Thal-CycPro	RHEB	1.02014e-15	0.522859	0.371	0.248	3.22098e-11
Thal-CycPro	NUP98	1.04266e-15	0.477016	0.336	0.215	3.29211e-11
Thal-CycPro	TULP3	1.1287e-15	0.432032	0.269	0.154	3.56376e-11
Thal-CycPro	MSI2	1.14305e-15	0.296402	0.808	0.712	3.60907e-11
Thal-CycPro	SRRM2	1.4087e-15	0.502275	0.509	0.388	4.44784e-11
Thal-CycPro	CCDC148	1.5704e-15	0.600992	0.331	0.212	4.95838e-11
Thal-CycPro	DCP2	2.05417e-15	0.524694	0.312	0.199	6.48584e-11
Thal-CycPro	AP000787.1	2.41347e-15	0.441899	0.279	0.162	7.6203e-11
Thal-CycPro	ZNF423	2.71619e-15	0.467591	0.603	0.494	8.5761e-11
Thal-CycPro	CNOT1	2.96921e-15	0.463546	0.369	0.246	9.37498e-11
Thal-CycPro	METRN	3.28101e-15	0.453966	0.422	0.292	1.03595e-10
[truncated: 14,841 more rows]

## Sheet: Table S6
Table S6. Differentially expressed genes (Bonferroni P < 0.05) in each cell cluster identified in fetal cerebellum
[truncated: 15,298 more rows]

[truncated: 6 more sheets: Table S7, Table S8, Table S9, Table S10, Table S11, Table S12]
