# Supplementary material for: Single-Nuclei RNA Sequencing of 5 Regions of the Human Prenatal Brain Implicates Developing Neuron Populations in Genetic Risk for Schizophrenia
Source: Biol Psychiatry. 2023 Jan 15;93(2):157–66. doi: 10.1016/j.biopsych.2022.06.033 (PMC10804933; doi:10.1016/j.biopsych.2022.06.033)
Supplement: Key Resource Table [file mmc3.xlsx]

## Sheet: Key Resources Table
KEY RESOURCES TABLE
Resource Type	Specific Reagent or Resource	Source or Reference	Identifiers	Additional Information
Add additional rows as needed for each resource type	Include species and sex when applicable.	Include name of manufacturer, company, repository, individual, or research lab. Include PMID or DOI for references; use “this paper” if new.	Include catalog numbers, stock numbers, database IDs or accession numbers, and/or RRIDs. RRIDs are highly encouraged; search for RRIDs at https://scicrunch.org/resources.	Include any additional information or notes if necessary.
Antibody
Bacterial or Viral Strain
Biological Sample
Cell Line
Chemical Compound or Drug
Commercial Assay Or Kit
Deposited Data; Public Database	Schizophrenia GWAS data	PMID: 35396580	https://figshare.com/articles/dataset/scz2021/14672178
Deposited Data; Public Database	Autism GWAS data	PMID: 30804558	https://figshare.com/articles/dataset/asd2019/14671989
Deposited Data; Public Database	Height GWAS data	PMID: 30124842	https://portals.broadinstitute.org/collaboration/giant/index.php/GIANT_consortium_data_files
Genetic Reagent
Organism/Strain
Peptide, Recombinant Protein
Recombinant DNA
Sequence-Based Reagent
Software; Algorithm
Transfected Construct
Other
